# Supplementary material for: Identification of transcription factors regulating starch biosynthesis in maize through integrated GWAS and transcriptomic analysis
Source: BMC Plant Biol. 2026 Mar 13;26:723. doi: 10.1186/s12870-026-08557-z (PMC13097711; doi:10.1186/s12870-026-08557-z)
Supplement: Supplementary file 1 — Supplementary Material 1. Table S1 Kernel starch content of 341 inbred lines assessed in 2018 and 2019 at Changping (Beijing) and Gongzhuling (Jilin). Table S2 GWAS-associated significant single nucleotide polymorphisms (SNPs) and genes. Table S3 Significant SNPs overlapping with QTL associated with starch content reported in previous studies. Table S4 Gene expression levels in maize endosperm at 20 days after pollination (DAP) for BSSS subpopulation lines. Table S5 Gene expression levels in maize endosperm at 20 days after pollination (DAP) for PA subpopulation lines. Table S6 Comparison of gene expression levels related to starch biosynthesis between BSSS and PA subpopulation lines. Table S7 The 29 transcription factors identified in GWAS associated with kernel starch content. Table S8 Correlation analysis among 29 transcription factors and starch biosynthesis genes. Table S9. Haplotypes of target transcription factors in different maize lines. Table S10. Gene-specific primers used in this study. [file 12870_2026_8557_MOESM1_ESM.xlsx]

## Sheet: Table S1
Table S1. Kernel starch content of 341 inbred lines in 2018 and 2019 at Changping (Beijing) and Gongzhuling (Jilin)
Num.	line	Subpopulation	2018CP	2018GZL	2019CP	2019GZL	BLUE
A002	Zong31	PA	66.3334	64.7271	63.8975	NA	63.4595
A003	446	PA	69.4715	66.5351	63.7	67.945	66.3653
A004	S434	PA	64.2657	64.9704	NA	65.985	63.1476
A005	WH31413	SPT	NA	65.5878	62.4545	67.5685	63.5854
A006	Y515	LAN	59.9477	65.0186	59.7985	68.0765	60.8047
A007	HYS3	SPT	67.9224	61.6435	NA	66.498	63.6115
A008	444	SPT	69.3438	70.7542	NA	68.9965	70.848
A009	5311	Mix	NA	68.5006	66.3805	70.516	69.0241
A011	773_2G	SPT	70.1453	67.2148	63.925	69.4085	67.6766
A012	DH34	PA	70.9666	65.8729	65.492	69.856	68.3268
A013	Si287	SPT	64.3675	62.6209	61.9475	NA	60.1159
A014	Ji35	LAN	64.9067	59.8515	61.4895	67.3995	60.3246
A015	J92-8	SPT	69.5622	69.6851	64.4225	70.3135	69.1014
A016	K12	SPT	NA	67.5381	65.79	NA	66.4398
A017	Chang7_2	SPT	67.5915	70.7775	64.8475	70.0765	68.7981
A018	J92-6	SPT	67.7584	69.8144	66.6625	70.318	69.3448
A019	Dan598	PB	62.9169	65.7879	63.7815	69.0537	63.7254
A021	Cheng53	SPT	65.3229	66.6228	64.462	69.0955	65.4436
A022	502	SPT	68.2117	68.9259	66.875	68.9915	68.6755
A023	NL167	Mix	66.2107	61.7512	63.074	66.3065	61.9238
A024	Jing92	SPT	67.2616	67.1164	63.5095	68.777	65.9458
A025	M5972	PB	66.1209	68.4819	65.042	68.294	66.4843
A026	lx03-2	SPT	65.9864	68.2265	64.8895	69.4185	66.7431
A027	ZH71	SPT	71.3217	66.9835	64.822	70.345	68.879
A028	CA509	SPT	68.0207	68.2147	NA	69.677	69.0835
A029	CA667	SPT	65.424	66.6093	65.2155	68.001	65.3283
A030	HZS	SPT	69.1413	64.8235	64.047	67.7075	65.5335
A031	E28	PA	NA	64.3882	NA	65.653	63.2833
A032	Lx9801	SPT	69.2056	71.5201	64.656	67.6285	68.6774
A033	Zha461	SPT	63.8902	67.276	63.943	67.666	64.2603
A034	Jing24	SPT	66.289	72.3904	67.4135	70.434	70.1921
A035	Tie9010	PA	NA	64.4442	63.2595	68.779	64.0681
A036	D340	PB	NA	70.0366	NA	69.779	70.9563
A037	Shen151	PA	57.9982	68.8139	65.6545	69.4315	65.6896
A038	Z35	PA	NA	65.4134	67.1275	69.586	67.2097
A039	Zheng22	SPT	66.2883	NA	65.7765	66.099	64.9102
A040	17564	Mix	NA	NA	NA	68.809	68.8161
A041	CH382	PA	64.8839	65.3406	NA	65.5315	63.4428
A042	C168	PB	NA	64.5909	67.396	67.9815	66.0112
A043	1061	PA	64.4228	67.3644	67.4613	68.1905	66.2736
A044	S122	PB	61.8357	68.4689	68.333	68.8225	66.289
A045	200B	LAN	62.7815	65.3821	NA	66.523	62.8558
A046	S121	PB	71.2852	67.467	68.5955	70.364	70.7097
A047	DN3340-3	Mix	68.7762	NA	66.5175	68.3005	67.9231
A049	PH6WC	BSSS	68.8664	NA	68.6125	68.647	69.3336
A050	B94	Mix	NA	68.7518	70.0415	70.151	70.9883
A051	B111	BSSS	71.7072	68.1482	69.373	68.107	70.5408
A052	B110	BSSS	68.2859	66.7813	69.9055	69.914	69.4865
A053	B121	LAN	70.492	67.977	68.4915	70.1505	70.4491
A054	B119	Mix	67.6278	72.5637	70.067	70.526	72.0364
A055	PH09B	BSSS	66.7763	68.5691	69.5325	68.095	68.6601
A056	PH2VK	BSSS	67.7292	61.2379	69.6995	69.5545	66.6169
A057	PH6JM	BSSS	67.5637	65.8605	69.065	68.7355	67.9127
A058	LH74	BSSS	NA	66.5156	67.563	67.746	67.0333
A059	PHG86	BSSS	66.4926	69.2601	66.933	71.2365	69.0706
A060	LH146Ht	BSSS	66.0583	66.2465	65.49	68.211	65.6561
A061	PHG39	BSSS	66.969	69.2468	NA	67.82	68.0393
A062	PHJEV	BSSS	67.2068	69.4969	68.8215	70.2945	69.8851
A063	XL21	BSSS	67.821	66.8233	64.357	68.51	66.3081
A064	PB80	Mix	67.0225	66.713	65.4895	70.0795	67.0827
A065	W8304	Mix	69.6073	71.3742	67.691	70.965	71.5379
A066	S8324	BSSS	65.5503	68.3321	64.055	67.858	65.568
A067	2369	BSSS	70.3756	69.4236	69.8685	69.813	71.4689
A068	87916W	Mix	74.8028	74.748	69.3015	69.612	75.3474
A069	W8555	Mix	67.6055	NA	66.3495	65.7855	65.7902
A070	2FACC	BSSS	65.8838	70.9482	70.4905	69.942	70.5163
A071	LH205	BSSS	65.7533	69.7532	70.0045	69.7155	69.6363
A072	LH206	Mix	68.1701	NA	68.782	68.609	69.0173
A073	LH190	BSSS	NA	66.0044	68.1725	69.81	68.2396
A074	LH202	BSSS	73.8956	68.1321	69.9975	69.431	72.318
A075	LH208	Mix	62.7393	NA	68.146	69.322	66.0521
A076	LH209	Mix	65.3044	69.1661	69.652	70.3425	69.3085
A077	F118	BSSS	69.7178	72.2957	68.9563	72.7245	73.2842
A078	CS405	BSSS	68.4618	67.3714	67.428	68.5975	68.177
A079	AM0776	BSSS	61.2396	60.41	63.45	65.763	59.1286
A080	PHPR5	BSSS	65.4135	67.4803	67.5025	68.2185	66.7776
A082	PHR47	LAN	63.6894	68.8969	63.329	67.554	64.5655
A083	PH1DP8	BSSS	72.1972	73.6246	69.7135	69.9115	74.0397
A084	D1798Z	BSSS	67.9421	68.4586	66.7165	67.9895	67.861
A085	PH1CPS	BSSS	71.0405	70.722	69.0965	67.738	71.0893
A086	PHV37	BSSS	NA	65.5827	68.919	69.0705	68.0087
A087	2FADB	BSSS	68.881	71.4791	69.607	69.1275	71.3
A088	PHHB9	BSSS	68.8953	72.8563	69.4145	71.0385	72.644
A089	PHJR5	BSSS	71.7729	71.3239	70.458	71.4375	73.8481
A090	PHEG9	Mix	70.6678	73.0638	69.1135	69.4005	72.6594
A091	PHBW8	BSSS	66.1349	64.0249	68.961	71.486	67.6385
A092	PHT47	BSSS	70.5767	67.8561	67.789	66.535	68.572
A093	PHR61	Mix	67.8428	NA	70.616	69.9315	70.5842
A094	PH4CV	PB	69.9283	69.8813	69.4695	68.896	70.9031
A095	PHPMO	PB	69.1251	70.5129	68.7465	68.614	70.3991
A096	B106	Mix	66.5388	68.9648	68.0625	67.8935	68.0026
A097	IRF313	Mix	66.7543	67.081	69.7035	66.828	67.535
A098	PHB1M	BSSS	66.7468	65.676	69.292	66.5185	66.6205
A099	PHG29	PB	69.1547	69.7681	69.792	69.328	70.8477
A100	LH51	LAN	67.6169	65.878	67.5885	69.4145	67.5903
A101	LH59	LAN	71.2225	67.3174	69.5605	69.0855	70.4836
A102	LH123HT	LAN	65.1559	66.3842	67.076	69.8415	66.7104
A103	LH82	Mix	68.5036	65.2952	69.6945	66.4542	67.3588
A104	LH85	LAN	67.9498	66.9194	69.748	70.625	69.6418
A105	PHG47	LAN	62.6529	64.8821	68.681	69.6205	65.5834
A106	PH4CN	PB	63.2474	67.5918	69.89	70.286	67.8146
A107	PHRKB	PB	68.9302	71.3867	70.1685	72.56	73.0063
A108	H2671	LAN	68.8646	66.9028	69.346	71.114	70.0677
A109	911	Mix	63.368	67.2898	68.1514	68.8765	66.3808
A110	PHK42	Mix	68.2948	66.4343	67.7935	67.819	67.5295
A111	PHN11	PB	64.0765	67.7892	69	70.507	67.9699
A113	PHT22	PB	70.3632	69.2927	68.8975	69.953	71.0512
A114	PHN82	Mix	69.0233	67.3192	66.7545	70.0575	68.7409
A115	BCC03	Mix	70.9524	68.9776	68.5745	70.9645	71.4652
A116	IBC2	PB	63.9375	68.7278	64.9795	69.31	66.0684
A117	LH215	Mix	67.591	66.8991	NA	65.8943	66.0085
A118	LH65	LAN	71.4201	66.2087	69.2145	70.9185	70.727
A119	LH128	LAN	68.422	69.1953	67.4105	68.1335	68.7427
A120	LH213	LAN	63.6297	70.0038	65.3505	69.9915	66.9329
A121	LH214	Mix	68.8239	68.2792	67.0495	70.2895	69.2949
A122	11430	Mix	68.7619	66.8932	68.145	70.2935	69.1414
A123	LH212Ht	Mix	65.9439	69.631	66.5985	69.83	68.2424
A124	PHR55	Mix	68.2542	69.1831	67.2045	68.6445	68.7927
A125	PHW79	PB	70.2698	69.6165	67.5845	68.1165	69.7934
A126	PHJ31	Mix	65.1966	65.1684	66.076	67.072	64.5845
A127	PHM57	Mix	NA	71.6189	67.292	67.0465	69.3282
A128	PHBA6	PB	61.3178	64.5611	63.3355	62.555	60.138
A129	PHR30	LAN	66.4283	65.9909	65.797	64.527	64.2549
A130	PHJ89	LAN	65.8006	63.0355	64.684	64.8485	62.3606
A131	HCL645	LAN	70.5373	71.8939	68.99	68.7005	71.7449
A132	PHAW6	Mix	66.3273	64.8293	67.8085	69.5577	66.7431
A133	PHR63	PB	69.8928	71.5774	70.1585	72.289	73.3841
A134	LH183	Mix	67.9396	71.5896	68.0505	70.8115	71.0012
A135	LH184	BSSS	63.7405	62.6466	64.8155	68.2675	62.8419
A136	LH217	LAN	65.1704	66.753	66.3745	69.592	66.4652
A137	LH218	LAN	62.9274	69.3485	NA	70.038	67.0882
A138	LH165	Mix	68.7309	63.9517	66.49	69.784	66.9293
A139	LH168	LAN	69.9965	67.4592	66.624	69.6125	68.9689
A140	LH166	Mix	68.0436	66.6611	65.2705	69.203	67.0192
A141	LH167	LAN	69.4755	67.536	68.865	NA	69.5208
A142	LH172	Mix	70.5283	70.3366	67.9315	NA	71.1354
A143	PHTM9	LAN	64.3396	67.3661	66.859	70.469	66.9656
A144	ICI581	LAN	69.731	69.9628	68.8425	70.896	71.4498
A145	K10	LAN	69.2433	67.5724	67.359	68.978	68.7409
A146	Ye478	PA	NA	64.0922	67.338	65.3545	64.2346
A147	Liao2345	BSSS	60.1758	63.8912	64.6515	67.1775	61.2926
A148	8112	BSSS	65.2422	68.3383	66.4475	69.338	67.1054
A149	LD175	PA	61.7688	67.5729	64.345	66.9805	63.3577
A150	T9206	BSSS	NA	68.2073	66.4065	68.598	67.8112
A151	DH65232	PA	69.4007	66.5478	NA	66.595	67.2092
A152	Z29	PA	71.7767	66.6576	67.798	68.2705	69.3276
A153	D26	PA	68.1316	NA	64.7155	68.1925	66.506
A154	268	LAN	66.7435	64.9111	NA	67.2225	65.174
A155	9137	BSSS	68.8632	65.9794	66.502	65.468	66.0012
A156	Liao6082	BSSS	69.9369	67.0787	68.932	69.6895	69.8125
A157	8902	BSSS	NA	71.0463	65.474	68.348	68.7267
A158	CL143	PA	65.4651	62.3995	60.6955	63.1135	59.974
A159	XY828M	PB	70.1016	67.7312	69.989	NA	70.5883
A160	Liao7980	PA	63.323	68.7375	65.747	66.9655	65.123
A161	D22	PA	70.8172	67.1751	68.972	69.714	70.2611
A162	L203	PA	63.5454	67.2824	69.5285	69.421	67.2798
A163	M54	PA	63.8103	68.6702	66.317	69.52	66.655
A164	V76-1	BSSS	73.1684	67.5434	71.3345	70.0935	72.6095
A165	M03	PB	68.0911	68.3911	66.9965	70.402	69.0533
A166	CF018	Mix	71.7662	68.6216	67.0845	70.1605	70.6734
A167	KW4M029	BSSS	67.6518	67.1268	NA	68.1185	67.4067
A168	KW9F576	PB	65.8168	65.0403	66.2625	66.2825	64.5328
A169	Jing725	PB	65.3302	67.8175	67.8125	69.1125	67.4124
A170	Zheng588	Mix	64.7016	67.2164	65.318	67.4765	65.1021
A171	Tie7922	BSSS	67.9281	69.5251	67.291	68.606	68.829
A172	Zheng58	PA	65.7814	67.9239	66.3895	71.0345	67.8628
A173	L201	PA	71.1878	67.3989	68.723	70.5955	70.7942
A174	S95-1	PA	65.4474	68.6681	64.0035	67.7175	65.5853
A175	XY986M	PB	74.1707	69.0791	69.9415	70.567	73.3151
A176	CA749	BSSS	70.0195	67.3082	65.9085	69.9435	68.7464
A177	H446	PA	66.9323	69.1059	67.7435	70.832	69.3657
A178	LX218	PA	67.4014	69.8716	66.732	70.9015	69.4983
A179	Lx80	PA	71.579	69.0144	65.98	70.796	70.5562
A180	M545	PA	63.7944	68.0944	66.333	69.86	66.5497
A181	TF9	PA	68.0937	68.0916	70.0075	69.9765	70.0386
A182	XN8147	PB	68.1791	67.4737	64.677	69.789	67.4314
A183	JiMH2-307	Mix	71.9422	69.5431	68.84	70.3285	71.9711
A184	Si144	LAN	71.8945	69.2036	67.904	70.6015	71.5188
A185	SX1302	PA	68.3509	70.6978	66.6785	67.7135	68.8635
A186	SH166	BSSS	71.7128	70.2346	68.6825	70.526	72.1917
A187	628412-2	Mix	66.502	65.7072	65.6255	66.5035	64.9332
A188	CA354	PB	NA	67.2087	NA	70.9475	69.6539
A190	Mo17	PA	70.823	69.1276	68.962	70.9705	71.6414
A191	178	Mix	69.3924	66.6831	65.712	70.3615	68.3078
A192	5213	LAN	67.3838	69.6383	65.1105	70.117	68.3477
A193	P138	PB	68.774	70.2728	66.5805	NA	69.371
A195	Qi318	PB	67.5482	65.9288	NA	69.1495	67.2569
A196	HR30	LAN	NA	68.6503	69.058	70.6405	70.6576
A197	Dan3130	PB	70.4803	66.0681	67.1465	69.8735	68.9171
A198	Ji992	LAN	NA	NA	64.4095	70.0705	66.9355
A199	Qi319	PB	NA	64.4447	63.0685	69.03	64.1014
A200	248	Mix	68.622	67.8581	66.1305	68.0105	67.6521
A201	W9706	LAN	69.0534	65.5038	67.7215	68.791	67.8419
A203	Dan988	PB	65.9937	65.7557	63.442	64.773	63.0489
A205	XY828F	BSSS	68.7476	68.5763	68.756	NA	69.6251
A206	Dan6263	PA	69.222	68.6264	67.7995	69.393	69.5537
A207	L269	Mix	65.0849	66.0014	64.738	68.1625	64.7879
A208	D65003	PB	71.5403	70.3997	69.376	69.4925	72.0401
A209	lx088	PB	67.7766	64.2399	64.996	70.087	66.1256
A210	L237	PB	NA	64.9788	NA	70.177	67.3003
A211	Dan1133	PB	69.4314	66.1473	65.989	67.1435	66.8257
A213	CF188	LAN	71.9095	69.3698	67.163	70.521	71.2446
A214	9229	Mix	NA	66.2033	68.455	67.6615	67.3118
A215	Jing66	Mix	69.6592	71.4059	66.925	70.529	71.0566
A216	KWMM31	LAN	72.0471	NA	67.4775	69.236	70.7984
A217	HM12111	LAN	68.3467	68.0091	67.22	69.81	68.8445
A218	NP01200	LAN	66.8494	NA	65.0765	70.019	67.0076
A219	Shen137	PB	60.0994	68.6069	64.543	68.375	63.7718
A220	CA193	BSSS	67.6374	70.9512	66.852	65.931	67.9681
A221	LX696	Mix	64.9188	65.5146	64.442	66.62	63.7064
A222	J13S228	PB	70.6992	70.9483	68.4965	70.219	71.8503
A223	Jungai635	Mix	73.397	71.757	NA	69.7965	74.0983
A224	LX292	PB	65.2409	67.0366	68.0885	70.986	67.9663
A225	T28BY	PB	70.5617	71.1638	NA	70.1525	72.3938
A226	CA211	LAN	68.1383	65.8169	65.5645	69.7705	67.0709
A227	ZD107	LAN	NA	66.1046	67.596	67.6435	66.7647
A228	364	Mix	65.3008	64.2317	65.35	64.8405	62.9454
A229	PH6AT	PB	68.1051	59.3187	65.8305	69.2905	65.6211
A230	LK11	LAN	NA	65.3822	64.5945	NA	63.8136
A231	KL4	LAN	65.4185	59.9818	65.5645	68.569	62.8609
A232	Ji846	LAN	NA	65.6356	63.0905	68.0475	64.2346
A234	KWS49	LAN	62.8261	NA	63.267	NA	60.6539
A235	KW1A139	LAN	NA	63.7375	64.258	NA	62.263
A236	81162	PA	NA	69.2716	65.852	68.408	67.9799
A237	9F592	PB	67.2938	64.1687	65.58	69.6275	65.9458
A238	6F576	LAN	69.3793	NA	68.6655	69.9115	70.349
A239	HA25	PA	NA	69.8005	65.709	68.2375	68.1086
A240	KL45	LAN	67.696	71.3668	66.6905	NA	69.442
A241	Ji853	LAN	73.517	68.1412	66.503	NA	70.7836
A242	96478	PA	60.0978	65.8598	63.3375	69.0175	62.3415
A243	Lv28	LAN	66.3048	66.5726	NA	64.472	64.325
A244	Zi330	PA	66.9854	62.3543	62.0025	67.6905	62.6503
A245	Dan9046	PA	63.4568	68.5718	66.947	67.2765	65.7614
A246	Liao8478	PA	65.9385	67.4526	67.1175	69.4585	67.3642
A247	7017	LAN	68.4944	64.2168	68.8355	70.0745	68.0835
A248	C8605_2	LAN	70.9139	71.3699	69.401	69.7455	72.3125
A249	Dan99L	PA	66.7775	68.7807	NA	67.268	67.3712
A250	C260	PA	69.0564	68.1925	NA	70.0737	69.8659
A251	2511A	PB	67.2279	68.3328	64.9045	65.9025	65.8096
A252	Z3_87	PB	67.1023	68.7177	69.18	70.1695	69.6073
A253	SD7928	BSSS	70.8881	70.4418	69.7875	69.5455	71.9847
A254	SD8738	PB	68.3008	66.8872	66.494	69.168	67.7438
A255	Shen3336	PB	71.0261	67.9348	66.9415	70.2625	70.0368
A256	Shen3117	PA	NA	63.3965	64.8795	65.565	62.6055
A257	Dan37	PA	67.8316	70.1176	64.768	67.0985	67.297
A258	Ming84	PA	68.5929	61.2918	66.8855	69.732	65.8749
A259	Ming71	PB	68.4981	67.0014	64.811	68.1045	66.6913
A260	T0278	BSSS	70.2811	67.5646	66.215	67.563	68.0835
A261	T0403	SPT	61.8288	68.4349	65.4235	69.152	65.1521
A262	M53	PB	NA	65.9203	69.259	71.6835	69.8275
A264	391	LAN	65.9377	59.9777	65.0095	NA	61.2168
A265	Mo17_1	LAN	65.3603	NA	64.401	NA	63.5254
A266	JZL610	PA	65.7477	67.038	65.93	68.0875	66.0012
A267	7857	BSSS	71.0936	68.7755	69.414	68.0405	70.5372
A268	Xin444	SPT	68.1439	67.0961	66.577	70.14	68.2251
A269	X178	PB	NA	64.4706	64.979	65.6305	63.298
A270	P007	LAN	68.3397	65.6012	66.4735	68.724	67.0019
A271	F349	PA	60.508	62.9654	NA	69.9925	62.1777
A272	Jing572	SPT	71.1688	69.2541	67.576	69.045	70.4182
A273	Jing724	PB	70.3402	67.1535	67.9945	69.852	69.6863
A274	HR10	LAN	NA	61.7232	65.387	69.429	64.1014
A275	T9	PA	71.4978	66.8187	69.352	68.5865	70.0749
A276	Sui707	PA	NA	61.451	NA	67.996	62.8154
A277	KS23	PA	62.5796	NA	66.8195	68.2375	64.6228
A279	HR8834	PA	67.6876	65.1653	66.222	NA	65.7422
A280	HR113	LAN	NA	66.0936	67.4845	NA	66.638
A281	HR701	LAN	66.4957	66.3149	NA	69.159	66.8907
A282	Sui708	PB	68.6484	67.9698	66.4785	68.171	67.93
A283	Sui709	LAN	69.9031	68.3636	68.091	69.4785	69.8969
A284	T216	PA	68.5203	67.578	66.238	68.7025	67.8283
A285	T467	PB	68.4834	68.6965	67.41	69.699	69.2277
A286	KL3	PA	65.5944	65.8076	64.7845	67.835	64.8052
A288	Jia113	LAN	68.3653	63.3654	65.2667	69.213	65.7442
A289	Jia069_3	LAN	68.6185	69.0055	NA	70.965	70.5694
A290	D5801	PA	68.3427	65.3662	66.6865	69.6015	67.3797
A291	DN139	SPT	66.4073	68.5229	65.98	67.0835	66.5152
A292	DN1722	LAN	67.9966	NA	66.838	65.8665	66.3229
A293	LB371	LAN	NA	63.3065	65.065	65.1315	62.4202
A294	ZhongM_8	LAN	NA	61.8503	65.121	65.431	61.8043
A295	AT801	PA	65.0808	NA	64.7	66.747	64.0069
A296	Shen161	SPT	67.7924	69.8394	64.815	67.734	67.4623
A297	GKF	LAN	NA	NA	62.6415	68.5305	64.3436
A298	KWCB1	BSSS	70.6761	63.9817	66.1325	70.152	67.7901
A299	HF12202	BSSS	72.2757	63.8055	69.296	70.561	69.9387
A300	XY986F	BSSS	57.6577	70.6612	68.0135	70.51	68.1015
A301	Danhuang34	Mix	NA	63.7362	65.7785	68.168	64.7362
A302	CL11	PB	68.5438	68.0075	66.9125	69.097	68.4839
A303	HD568	BSSS	NA	67.9248	67.731	69.339	68.7933
A304	He604	LAN	61.6187	65.7974	65.83	NA	62.5107
A305	Ming2325	BSSS	66.0485	69.1605	66.828	68.662	67.6766
A306	S5137	PB	67.5967	NA	NA	69.765	68.9106
A307	Jing388	PA	70.8756	66.3628	NA	70.3755	70.0223
A308	Cheng36	PA	69.1584	68.9181	65.8	68.263	68.2978
A309	J257	LAN	68.7723	66.6968	63.757	64.6255	64.7262
A311	J7	SPT	NA	69.1257	70.7975	NA	71.6179
A312	24259	Mix	70.4884	68.1205	NA	69.64	70.3819
A313	Jun313	Mix	67.0935	NA	66.0845	NA	66.2057
A315	196	SPT	67.8909	63.4345	66.8485	69.031	66.1719
A317	91227	Mix	68.0719	NA	67.33	69.424	68.6134
A318	TY4	SPT	65.3159	NA	65.4445	NA	64.3099
A320	XZ41P	PB	NA	68.0377	66.555	66.181	66.4507
A321	CN962	Mix	67.034	66.4417	62.966	NA	64.2774
A322	H201	LAN	67.6934	NA	NA	66.959	66.7866
A323	PI42	Mix	69.1331	66.5725	63.2125	65.7235	65.0658
A325	SX605	LAN	NA	67.4599	67.512	67.314	67.293
A326	Liao138	Mix	NA	65.8864	NA	68.4105	66.6255
A327	L540	PA	NA	NA	NA	68.609	68.5366
A330	PI31	Mix	NA	68.9901	67.722	70.64	70.1061
A331	XF	PB	71.7953	70.2923	67.8575	NA	71.7702
A336	LD61	PA	NA	69.4597	67.26	68.6965	69.0285
A337	HCL301	Mix	68.4297	69.2415	67.481	69.8125	69.5192
A338	B73	BSSS	72.6428	69.8734	68.1705	68.558	71.3654
A339	A632	BSSS	68.5826	70.1282	66.251	NA	69.0048
A340	PHW17	BSSS	68.9857	66.9999	64.1625	68.804	66.9293
A341	NS701	Mix	71.34	NA	68.0845	70.8555	71.6329
A342	FBHJ	Mix	69.561	68.1121	67.109	67.19	68.2269
A343	PHJ70	Mix	69.553	67.4499	67.5865	70.1615	69.4311
A344	LH220Ht	Mix	68.7765	68.7278	66.1575	69.1095	68.5738
A345	L155	Mix	71.1287	NA	64.2865	68.1325	67.902
A346	PHW52	BSSS	68.2834	67.0633	67.7365	69.0785	68.3114
A347	PHP85	BSSS	72.3945	68.7535	68.9115	71.3275	72.2934
A349	PHHB4	Mix	74.1839	NA	68.1595	68.835	72.1323
A350	B64	Mix	NA	65.0748	NA	68.96	66.4187
A351	PH207	PB	65.3182	63.89	64.745	68.061	63.9325
A352	PHP55	Mix	69.1672	67.8628	67.96	69.628	69.3675
A353	E8501	LAN	70.619	67.306	66.2215	69.7485	69.0569
A355	PHG84	Mix	69.4868	65.5789	67.325	NA	67.5777
A356	IRF236	LAN	69.6579	69.7536	68.5845	NA	70.686
A357	LH39	LAN	69.0264	71.8179	68.4485	70.201	71.4725
A358	LH186	Mix	61.0694	66.8215	63.3655	67.2635	62.4278
A359	Xianyu820F	Mix	68.1651	67.3427	68.3635	NA	68.4033
A360	KW7M114	LAN	69.3355	65.9021	67.0335	70.5325	68.5875
A361	CA364	SPT	64.1311	67.3246	62.8295	68.0255	64.0651
A362	H521	PA	66.8913	67.2625	62.457	68.907	65.4472
A363	CA511	SPT	68.9927	65.783	64.124	66.855	65.5489
A365	PH11V8	Mix	70.8741	68.685	69.278	69.7335	71.072
A366	JH214	BSSS	70.9722	67.0421	68.2645	70.9815	70.5145
A367	PHT77	Mix	68.6303	66.3547	64.511	68.843	66.6568
A368	J15-22	PA	69.0346	67.7628	65.715	68.4425	67.792
A369	J201000	SPT	68.0729	63.5401	64.7635	67.8665	64.8951
A370	Ye3189	BSSS	NA	70.9971	67.7185	69.173	70.4057

## Sheet: Table S2
Table S2. GWAS-associated significant single nucleotide polymorphisms (SNPs) and genes
Gene	Num_phe	Chr	Start	End	2018CP	2018GZL	2019CP	2019GZL	Starch_BLUE	Function annotation
Zm00001d003473	1	2	45338050	45343157	no	no	Yes	no	no	Sugar transport protein 5
Zm00001d042842	1	3	181808569	181820628	no	no	no	Yes	no	Starch phoshorylase2
Zm00001d049243	1	4	22579361	22580152	no	no	no	Yes	no	Floury2
Zm00001d050032	1	4	61315575	61321350	no	Yes	no	no	no	Brittle endosperm2
Zm00001d026362	2	10	144222451	144249626	no	no	Yes	Yes	no	MYB-related-transcription factor 71
Zm00001d048647	1	4	2600276	2602518	no	no	no	Yes	no	MYB-transcription factor 4
Zm00001d044368	1	3	226325648	226326241	no	Yes	no	no	no	GNAT-transcription factor 16
Zm00001d039337	1	3	2048830	2051183	no	no	Yes	no	no	Peptidase C45, acyl-coenzyme A/6-aminopenicillanic acid acyl-transferase
Zm00001d004133	2	2	85452984	85454824	no	no	Yes	no	Yes	Uncharacterized protein
Zm00001d019472	1	7	35446294	35461015	no	no	Yes	no	no	Calcium-dependent lipid-binding (CaLB domain) family protein
Zm00001d049162	1	4	18524687	18525670	no	no	no	Yes	no	Expressed protein
Zm00001d052963	1	4	206410616	206412587	no	no	no	Yes	no	EGF-like protein
Zm00001d051685	1	4	166706837	166709814	no	no	Yes	no	no	ADP/ATP carrier protein
Zm00001d017282	1	5	191618363	191622011	Yes	no	no	no	no	Sugar transporter family protein/UDP-xylose transporter 1
Zm00001d033049	1	1	248522876	248523364	no	Yes	no	no	no	ZIM-transcription factor 3
Zm00001d033050	1	1	248529926	248530474	no	Yes	no	no	no	ZIM-transcription factor 18
Zm00001d049173	1	4	19025176	19028095	no	no	no	Yes	no	WRKY-transcription factor 36
Zm00001d004868	1	2	145454892	145460926	no	no	Yes	no	no	Transcription factor LHW
Zm00001d002267	1	2	9174693	9176754	no	no	no	Yes	no	Transcription factor GTE7
Zm00001d043699	1	3	207757834	207759102	no	Yes	no	no	no	Transcription factor bHLH87
Zm00001d050350	1	4	82930195	82941888	no	Yes	no	no	no	Probable transcription factor KAN2
Zm00001d044167	1	3	220883427	220884707	no	no	no	Yes	no	OVATE-transcription factor 19
Zm00001d003583	1	2	49012079	49013406	no	no	Yes	no	no	NAC-transcription factor 71
Zm00001d052069	1	4	178364585	178366789	no	Yes	no	no	no	MYB-transcription factor 16
Zm00001d036632	1	6	95752345	95758209	no	no	Yes	no	no	MYB-related-transcription factor 77
Zm00001d044168	1	3	220964949	220966074	no	no	no	Yes	no	HSF-transcription factor 23
Zm00001d038746	1	6	163786743	163788401	Yes	no	no	no	no	HSF-transcription factor 15
Zm00001d033005	1	1	246790551	246792861	no	no	Yes	no	no	Homeobox-transcription factor 49
Zm00001d015671	1	5	105092463	105093878	no	Yes	no	no	no	Homeobox-transcription factor 27
Zm00001d043231	1	3	192587492	192592698	no	Yes	no	no	no	Homeobox-transcription factor 118
Zm00001d022034	1	7	168331519	168332583	no	Yes	no	no	no	GRAS-transcription factor 63
Zm00001d025640	1	10	124760949	124764322	no	Yes	no	no	no	GNAT-transcription factor 41
Zm00001d049225	1	4	21651502	21656668	no	no	no	Yes	no	FHA-transcription factor 10
Zm00001d008812	1	8	21359783	21360919	no	Yes	no	no	no	C3H-transcription factor 347
Zm00001d025638	2	10	124744076	124745217	no	Yes	Yes	no	no	bZIP-transcription factor 5
Zm00001d043706	1	3	207941097	207942500	no	Yes	no	no	no	bHLH-transcription factor 57
Zm00001d009999	1	8	93996343	93997092	Yes	no	no	no	no	bHLH-transcription factor 44
Zm00001d049158	1	4	18372576	18374628	no	no	no	Yes	no	bHLH-transcription factor 141
Zm00001d052026	1	4	176839153	176840184	no	no	Yes	no	no	AP2-EREBP-transcription factor 15
Zm00001d024545	1	10	77547497	77548246	no	no	no	Yes	no	ABI3-VP1-transcription factor 23
Zm00001d022021	1	7	168220552	168225689	no	Yes	no	no	no	Zinc finger SWIM domain-containing protein 7
Zm00001d022022	1	7	168222635	168223171	no	Yes	no	no	no	Zinc finger protein 7
Zm00001d026358	2	10	144194271	144197480	no	no	Yes	Yes	no	Zinc finger BED domain-containing protein DAYSLEEPER
Zm00001d022025	1	7	168232228	168232728	no	Yes	no	no	no	WPP domain-containing protein 2
Zm00001d002158	1	2	6886753	6887019	no	no	Yes	no	no	Wound-responsive family protein
Zm00001d002160	1	2	6893694	6893936	no	no	Yes	no	no	Wound-responsive family protein
Zm00001d002161	1	2	6896084	6896404	no	no	Yes	no	no	Wound-responsive family protein
Zm00001d010262	1	8	106443650	106449673	no	no	no	Yes	no	WD repeat-containing protein 55
Zm00001d039331	1	3	2013965	2017590	no	no	Yes	no	no	V-type proton ATPase subunit E
Zm00001d043700	1	3	207764911	207770969	no	Yes	no	no	no	Vesicle transport v-SNARE 12
Zm00001d015008	1	5	72033745	72039909	no	no	Yes	no	no	UTP--glucose-1-phosphate uridylyltransferase 1
Zm00001d043261	2	3	193687899	193688684	Yes	no	no	no	Yes	Universal stress protein PHOS34
Zm00001d026367	1	10	144422318	144422683	no	no	no	Yes	no	Uncharacterized protein
Zm00001d009832	1	8	84207809	84208324	no	no	no	no	Yes	Uncharacterized aarF domain-containing protein kinase
Zm00001d014744	2	5	61241812	61243221	no	Yes	no	no	Yes	Uncharacterised protein family (UPF0114)
Zm00001d045911	1	9	47084953	47100503	no	no	no	Yes	no	Uncharacterised conserved protein (UCP030210)
Zm00001d025256	1	10	111457258	111458365	no	Yes	no	no	no	UDP-glycosyltransferase TURAN
Zm00001d004134	2	2	85504775	85517397	no	no	Yes	no	Yes	U-box domain-containing protein 33
Zm00001d050308	1	4	80306469	80308553	no	no	no	Yes	no	U-box domain-containing protein 18
Zm00001d003472	1	2	45337670	45341752	no	no	Yes	no	no	Ubiquitin carboxyl-terminal hydrolase 4
Zm00001d003476	1	2	45418320	45425555	no	no	Yes	no	no	Ubiquitin carboxyl-terminal hydrolase
Zm00001d032498	1	1	228418762	228431630	no	Yes	no	no	no	Tubulin-folding cofactor D
Zm00001d009835	1	8	84225626	84228129	no	no	no	no	Yes	Triosephosphate isomerase cytosolic
Zm00001d036247	1	6	79796450	79805142	no	no	no	Yes	no	Transport protein particle (TRAPP) component
Zm00001d041255	1	3	108510230	108519488	no	no	no	no	Yes	Translation initiation factor 3 (IF-3) family protein
Zm00001d042793	1	3	179875467	179900638	no	no	no	Yes	no	Transducin/WD40 repeat-like superfamily protein
Zm00001d026034	1	10	136479413	136479997	no	no	no	Yes	no	Transcriptional regulator SUPERMAN
Zm00001d049125	1	4	16816622	16824693	no	no	no	Yes	no	Transcriptional corepressor SEUSS
Zm00001d045829	1	9	42339805	42342547	no	no	no	Yes	no	Topless-related protein 2
Zm00001d026368	1	10	144424159	144426437	no	no	no	Yes	no	Thioredoxin-like protein CXXS1
Zm00001d010259	1	8	106433937	106440262	no	no	no	Yes	no	Thioredoxin superfamily protein
Zm00001d010261	1	8	106441757	106443479	no	no	no	Yes	no	Thioredoxin superfamily protein
Zm00001d008999	1	8	29415117	29416751	no	no	no	Yes	no	Thioesterase superfamily protein
Zm00001d003980	1	2	73459583	73461853	Yes	no	no	no	no	Subtilisin-like protease SBT1.9
Zm00001d004023	1	2	76316303	76331103	no	no	Yes	no	no	Sterile alpha motif (SAM) domain-containing protein
Zm00001d025639	2	10	124749908	124758178	no	Yes	Yes	no	no	Sterile alpha motif (SAM) domain-containing protein
Zm00001d049934	1	4	53893896	53894920	no	no	no	Yes	no	Squamosa promoter-binding-like protein 6
Zm00001d015026	1	5	72695355	72701535	no	Yes	no	no	no	Spermine synthase
Zm00001d038745	1	6	163755404	163785784	Yes	no	no	no	no	SNF1-related kinase alpha1-like1
Zm00001d002272	1	2	9189239	9198503	no	no	no	Yes	no	SIT4 phosphatase-associated family protein
Zm00001d002156	1	2	6878316	6881153	no	no	Yes	no	no	Silencing gene B101
Zm00001d019907	2	7	74613007	74659068	Yes	no	no	Yes	no	Set domain gene128
Zm00001d053092	1	4	213303554	213309579	Yes	no	no	no	no	Serine/threonine-protein kinase Nek6
Zm00001d044338	1	3	225447318	225452279	Yes	no	no	no	no	Serine/threonine-protein kinase AFC3
Zm00001d032131	1	1	213971572	213974101	no	Yes	no	no	no	Scar-like domain-containing protein WAVE 5
Zm00001d015216	1	5	79871178	79872762	no	no	Yes	no	no	Salicylate/benzoate carboxyl methyltransferase
Zm00001d042787	1	3	179536390	179540368	no	no	no	Yes	no	S-adenosyl-L-methionine-dependent methyltransferases superfamily protein
Zm00001d039647	1	3	10279429	10286500	no	no	Yes	no	no	Rotten ear3
Zm00001d032631	1	1	232501071	232501577	no	Yes	no	no	no	Ripening-related protein grip22
Zm00001d051588	1	4	163585208	163588502	no	no	no	no	Yes	RING-box protein 1a
Zm00001d018513	1	5	222215740	222223966	Yes	no	no	no	no	RING/U-box superfamily protein
Zm00001d049933	1	4	53889726	53891170	no	no	no	Yes	no	Ribosomal protein S25
Zm00001d051687	1	4	166717204	166719694	no	no	Yes	no	no	Rho GDP-dissociation inhibitor 1
Zm00001d026364	1	10	144374073	144375746	no	no	no	Yes	no	Retrovirus-related Pol polyprotein LINE-1
Zm00001d039171	1	6	171694783	171720418	no	no	Yes	no	no	Replication protein-like
Zm00001d039327	1	3	1953626	1957132	no	no	Yes	no	no	Receptor-like protein kinase 4
Zm00001d032733	1	1	236523714	236528512	no	no	no	Yes	no	Ras-related protein RIC2
Zm00001d026366	1	10	144415204	144421773	no	no	no	Yes	no	Putative SNF2-domain/RING finger domain/helicase domain protein
Zm00001d053093	1	4	213328070	213330853	Yes	no	no	no	no	Putative RNA recognition motif containing family protein
Zm00001d040222	1	3	32685138	32687678	no	no	Yes	no	no	Putative pentatricopeptide repeat-containing protein At2g01510
Zm00001d049556	1	4	34938832	34945313	no	no	no	no	Yes	Putative oxysterol binding domain family protein
Zm00001d049244	1	4	22587096	22588289	no	no	no	Yes	no	Putative IQ calmodulin-binding and BAG domain containing family protein
Zm00001d039325	1	3	1945996	1950106	no	no	Yes	no	no	Putative inactive receptor-like protein kinase
Zm00001d025255	1	10	111450959	111453781	no	Yes	no	no	no	Putative DUF26-domain protein kinase
Zm00001d024924	1	10	95199922	95203758	no	no	Yes	no	no	Putative disease resistance protein
Zm00001d048645	1	4	2583583	2585267	no	no	no	Yes	no	Putative cytochrome P450 superfamily protein
Zm00001d017281	1	5	191609023	191611888	Yes	no	no	no	no	Putative cyclic nucleotide-gated ion channel 15
Zm00001d024735	1	10	85695716	85696928	no	no	no	Yes	no	Putative class III secretory plant peroxidase family protein
Zm00001d023298	1	10	2344261	2346609	no	no	no	Yes	no	Putative apyrase family protein
Zm00001d045909	1	9	46998836	47006625	no	Yes	no	no	no	Proton-dependent oligopeptide transport (POT) family protein
Zm00001d015010	1	5	72045686	72058064	no	no	Yes	no	no	Protein trichome birefringence-like 12
Zm00001d013906	1	5	24363516	24369169	no	Yes	no	no	no	Protein TRANSPARENT TESTA 12
Zm00001d028586	1	1	40092188	40097279	no	Yes	no	no	no	Protein TOC75-3 chloroplastic
Zm00001d044367	1	3	226310412	226315341	no	Yes	no	no	no	Protein SYS1
Zm00001d043707	1	3	207957925	207962301	no	Yes	no	no	no	Protein PLASTID TRANSCRIPTIONALLY ACTIVE 7
Zm00001d045906	1	9	46985353	46985661	no	Yes	no	no	no	Protein LE25
Zm00001d052028	1	4	176844373	176866604	no	no	Yes	no	no	Protein kinase family protein / WD-40 repeat family protein
Zm00001d010138	1	8	101134356	101136244	no	no	Yes	no	no	Protein kinase family protein / WD-40 repeat family protein
Zm00001d004866	1	2	145444788	145448501	no	no	Yes	no	no	Protein kinase family protein
Zm00001d014641	1	5	57055394	57057761	no	no	no	Yes	no	Protein ENHANCED DISEASE RESISTANCE 2
Zm00001d018514	1	5	222224896	222230161	Yes	no	no	no	no	Protein BTR1
Zm00001d052137	1	4	180619203	180621336	no	no	no	Yes	no	Probable tyrosine-protein phosphatase
Zm00001d022000	1	7	167788870	167813313	no	no	no	no	Yes	Probable phytol kinase 2
Zm00001d032334	1	1	222824114	222841357	no	no	Yes	no	no	Probable phospholipid-transporting ATPase 8
Zm00001d002943	1	2	27769845	27779192	no	no	Yes	no	no	Probable methyltransferase PMT25
Zm00001d023301	1	10	2367346	2373054	no	no	no	Yes	no	Probable galacturonosyltransferase 7
Zm00001d028590	1	1	40108125	40108961	no	Yes	no	no	no	Probable E3 ubiquitin-protein ligase RHC2A
Zm00001d025632	1	10	124639082	124640104	no	Yes	no	no	no	Probable choline kinase 2
Zm00001d025636	1	10	124662750	124663772	no	Yes	no	no	no	Probable choline kinase 2
Zm00001d043267	1	3	193839098	193843223	no	Yes	no	no	no	Probable 1-acyl-sn-glycerol-3-phosphate acyltransferase 4
Zm00001d002269	1	2	9179578	9183463	no	no	no	Yes	no	Potassium transporter 17
Zm00001d025011	1	10	99635843	99638554	no	Yes	no	no	no	Polyketide cyclase/dehydrase and lipid transport superfamily protein
Zm00001d044371	1	3	226331492	226333036	no	Yes	no	no	no	P-loop containing nucleoside triphosphate hydrolases superfamily protein
Zm00001d049170	1	4	19000755	19001629	no	no	no	Yes	no	Plastocyanin-like domain containing protein
Zm00001d045858	1	9	44196118	44198630	no	no	no	Yes	no	Plasma membrane-associated cation-binding protein 1
Zm00001d051598	1	4	164063973	164065253	no	no	no	no	Yes	Plant-specific domain TIGR01570 family protein
Zm00001d039166	1	6	171614957	171617611	no	no	no	Yes	no	Plant cysteine oxidase 2
Zm00001d009831	1	8	84201228	84205009	no	no	no	no	Yes	PIF1 helicase
Zm00001d041448	1	3	120543649	120546836	no	no	Yes	no	no	Phenylalanine ammonia-lyase 1
Zm00001d026361	2	10	144215376	144219165	no	no	Yes	Yes	no	Peroxisome biogenesis protein 22
Zm00001d026357	2	10	144191354	144192970	no	no	Yes	Yes	no	Peroxidase 1
Zm00001d003535	1	2	47128982	47129749	no	no	Yes	no	no	Peptidyl-prolyl cis-trans isomerase FKBP53
Zm00001d040221	1	3	32675617	32678236	no	no	Yes	no	no	Peptidase family M48 family protein
Zm00001d002157	1	2	6883711	6885633	no	no	Yes	no	no	Pentatricopeptide repeat-containing protein mitochondrial
Zm00001d028587	1	1	40098704	40100074	no	Yes	no	no	no	Pentatricopeptide repeat-containing protein
Zm00001d003534	1	2	47125747	47127543	no	no	Yes	no	no	Pentatricopeptide repeat-containing protein
Zm00001d043230	1	3	192584857	192587152	no	Yes	no	no	no	Pentatricopeptide repeat-containing protein
Zm00001d044388	1	3	226768741	226770738	Yes	no	no	no	no	Pentatricopeptide repeat-containing protein
Zm00001d023300	1	10	2361652	2365420	no	no	no	Yes	no	Pentatricopeptide repeat (PPR) superfamily protein
Zm00001d048648	1	4	2606137	2607496	no	no	no	Yes	no	Pectinesterase
Zm00001d042553	1	3	171628495	171642926	no	Yes	no	no	no	Pectin acetylesterase 5
Zm00001d052068	1	4	178359682	178360242	no	Yes	no	no	no	Pathogenesis-related protein-1-like
Zm00001d041450	1	3	120550732	120561987	no	no	Yes	no	no	Paired amphipathic helix protein Sin3-like 3
Zm00001d040358	1	3	39841432	39849816	no	Yes	no	no	no	Oxysterol-binding protein-related protein 3B
Zm00001d020449	1	7	115145332	115146131	no	Yes	no	no	no	OSJNBa0089K21.9 protein; Os04g0471100 protein
Zm00001d024403	1	10	69000124	69004820	no	Yes	no	no	no	OSJNBa0041A02.21 protein; protein
Zm00001d049157	1	4	18295246	18296266	no	no	no	Yes	no	Octicosapeptide/Phox/Bem1p (PB1) domain-containing protein
Zm00001d034299	1	1	288763189	288764672	no	no	no	no	Yes	Nuclear pore complex protein NUP93A
Zm00001d013907	1	5	24372950	24373240	no	Yes	no	no	no	Nonspecific lipid-transfer protein
Zm00001d002271	1	2	9188022	9190971	no	no	no	Yes	no	Nitrate-induced NOI protein
Zm00001d052139	1	4	180632525	180635840	no	no	no	Yes	no	Nitrate reductase5
Zm00001d042843	1	3	181821465	181822989	no	no	no	Yes	no	Nana plant1
Zm00001d022028	1	7	168269022	168278683	no	Yes	no	no	no	MutS homolog1
Zm00001d018187	1	5	216017754	216022412	no	no	Yes	no	no	Mitochondrial phosphate carrier protein 3 mitochondrial
Zm00001d045926	1	9	47429464	47433273	no	no	no	no	Yes	Mitochondrial glycoprotein family protein
Zm00001d030614	1	1	148687296	148692171	no	no	Yes	no	no	Minichromosome maintenance1
Zm00001d032499	1	1	228432456	228434442	no	Yes	no	no	no	Methionine aminopeptidase 1A
Zm00001d043609	1	3	205101695	205107235	no	Yes	no	no	no	MEK homolog1
Zm00001d002154	1	2	6869196	6875212	no	no	Yes	no	no	Meiotic recombination protein 11 homolog A
Zm00001d002266	1	2	9167395	9172599	no	no	no	Yes	no	Lysine-specific histone demethylase 1
Zm00001d002155	1	2	6874784	6877507	no	no	Yes	no	no	LSM7-like
Zm00001d016933	1	5	180363906	180366525	no	no	no	Yes	no	Loricrin-related
Zm00001d003533	1	2	47105187	47109372	no	no	Yes	no	no	Lipoxygenase
Zm00001d049171	1	4	19002050	19005122	no	no	no	Yes	no	Lipase/lipooxygenase PLAT/LH2 family protein
Zm00001d044372	1	3	226336386	226338243	no	Yes	no	no	no	Leucine-rich repeat extensin-like protein 4
Zm00001d044373	1	3	226336497	226338425	no	Yes	no	no	no	Leucine-rich repeat extensin-like protein 3
Zm00001d014745	2	5	61244181	61244891	no	Yes	no	no	Yes	Late embryogenesis abundant protein
Zm00001d039170	1	6	171692673	171693093	no	no	Yes	no	no	L-Aspartase-like family protein
Zm00001d038867	1	6	166103499	166106031	no	Yes	no	no	no	L-ascorbate peroxidase 1
Zm00001d049216	1	4	21082663	21085352	no	no	no	no	Yes	L10-interacting MYB domain-containing protein
Zm00001d003083	1	2	31519654	31526365	no	no	no	Yes	no	Isocitrate dehydrogenase [NADP]
Zm00001d044370	1	3	226330737	226331378	no	Yes	no	no	no	Increased DNA methylation 1
Zm00001d044165	1	3	220866334	220869620	no	no	no	Yes	no	Histone-lysine N-methyltransferase SUVR3
Zm00001d051591	2	4	163976517	163976981	Yes	no	no	no	Yes	Histone 2B5
Zm00001d043607	1	3	204995530	205005583	no	Yes	no	no	no	Hexokinase6
Zm00001d049214	1	4	21064147	21064729	no	no	no	no	Yes	Hevein-like preproprotein
Zm00001d002153	1	2	6864643	6869033	no	no	Yes	no	no	Heterogeneous nuclear ribonucleoprotein U-like protein 1
Zm00001d003474	1	2	45393054	45400996	no	no	Yes	no	no	Heterogeneous nuclear ribonucleoprotein U-like protein 1
Zm00001d015675	1	5	105115254	105116002	no	Yes	no	no	no	Golgin candidate 6
Zm00001d022026	1	7	168235505	168239964	no	Yes	no	no	no	Golgi transport 1 protein B
Zm00001d030738	1	1	156958973	156962027	no	no	no	Yes	no	Glutathione S-transferase T3
Zm00001d040359	1	3	39848805	39849816	no	Yes	no	no	no	Glutathione S-transferase family protein
Zm00001d015007	1	5	72029738	72034813	no	no	Yes	no	no	Glutamate receptor 3.3
Zm00001d010137	1	8	101127432	101131077	no	no	Yes	no	no	Glucan endo-13-beta-glucosidase 14
Zm00001d050493	1	4	93017163	93018146	no	no	no	Yes	no	Gibberellin receptor GID1L2
Zm00001d039326	1	3	1951002	1953024	no	no	Yes	no	no	GDSL esterase/lipase
Zm00001d038411	1	6	156634575	156636069	no	no	Yes	no	no	GDSL esterase/lipase
Zm00001d007445	1	2	231913591	231917937	no	Yes	no	no	no	Flavin-binding kelch repeat f-box1
Zm00001d028588	1	1	40100220	40103763	no	Yes	no	no	no	Fes1B
Zm00001d051447	1	4	158953884	158958522	no	no	no	Yes	no	F-box protein PP2-A13
Zm00001d005422	1	2	173514861	173515648	no	Yes	no	no	no	FAD/NAD(P)-binding oxidoreductase family protein
Zm00001d043266	1	3	193802467	193808484	no	Yes	no	no	no	External alternative NAD(P)H-ubiquinone oxidoreductase B4 mitochondrial
Zm00001d002336	1	2	10551022	10553497	Yes	no	no	no	no	Exosome complex component RRP45B
Zm00001d004132	2	2	85448480	85453083	no	no	Yes	no	Yes	Eukaryotic aspartyl protease family protein
Zm00001d032501	1	1	228550973	228553155	no	no	Yes	no	no	Endonuclease 1
Zm00001d008998	1	8	29412723	29414042	no	no	no	Yes	no	Embryonic flower 1-like protein; protein
Zm00001d045859	1	9	44202947	44204954	no	no	no	Yes	no	Embryogenesis transmembrane protein-like protein
Zm00001d043232	1	3	192594531	192596281	no	Yes	no	no	no	Early nodulin-like protein 3
Zm00001d039336	1	3	2044268	2047239	no	no	Yes	no	no	E3 ubiquitin-protein ligase RHF2A
Zm00001d052138	1	4	180623031	180630114	no	no	no	Yes	no	E3 ubiquitin-protein ligase COP1
Zm00001d048646	1	4	2595459	2597863	no	no	no	Yes	no	Dynamin-related protein 3A
Zm00001d038864	1	6	166062936	166069293	no	Yes	no	no	no	DUF1639 family protein
Zm00001d004152	1	2	86802376	86814508	no	no	no	no	Yes	DNAse I-like superfamily protein
Zm00001d005899	1	2	192214109	192221811	no	no	Yes	no	no	DNAJ heat shock N-terminal domain-containing protein
Zm00001d005423	1	2	173516205	173516885	no	Yes	no	no	no	DNA-directed RNA polymerases II IV and V subunit 12
Zm00001d005424	1	2	173518441	173524779	no	Yes	no	no	no	DNA-directed RNA polymerases I%2C II%2C and III 7.3 kDa polypeptide
Zm00001d046502	1	9	92909876	92910167	no	no	no	Yes	no	DNA-directed RNA polymerase subunit alpha
Zm00001d045907	1	9	46986393	46989126	no	Yes	no	no	no	DNA repair and recombination protein RAD54
Zm00001d045782	1	9	38771710	38792930	no	Yes	no	no	no	DNA oxidative demethylase ALKBH2
Zm00001d003048	1	2	30338613	30343062	no	Yes	no	no	no	Disease resistance gene analog PIC17
Zm00001d025258	1	10	111489726	111495229	no	Yes	no	no	no	Dihydrolipoyllysine-residue succinyltransferase component of 2-oxoglutarate dehydrogenase complex
Zm00001d043263	2	3	193696180	193702740	Yes	no	no	no	Yes	Diacylglycerol kinase7
Zm00001d049935	1	4	53911518	53912677	no	no	no	Yes	no	DEAD-box ATP-dependent RNA helicase 10
Zm00001d004363	1	2	106492268	106494016	no	no	Yes	no	no	Cytochrome P450 71A26
Zm00001d025641	1	10	124767675	124768442	no	Yes	no	no	no	Cytochrome P450 714A1
Zm00001d040231	1	3	33110293	33110631	no	no	Yes	no	no	Cytochrome P450
Zm00001d025583	1	10	123000957	123002129	no	Yes	no	no	no	Cysteine-rich receptor-like protein kinase 26
Zm00001d021682	1	7	159932805	159938980	no	no	no	no	Yes	Cysteine-rich receptor-like protein kinase 25
Zm00001d021683	1	7	159950207	159953273	no	no	no	no	Yes	Cysteine-rich receptor-like protein kinase 25
Zm00001d022036	1	7	168372218	168373468	no	Yes	no	no	no	Cysteine proteinases superfamily protein
Zm00001d026360	2	10	144211470	144213519	no	no	Yes	Yes	no	Cyclin-dependent protein kinase
Zm00001d032732	1	1	236508473	236511638	no	no	no	Yes	no	Cyclin-dependent kinase inhibitor1
Zm00001d005898	1	2	192211300	192212453	no	no	Yes	no	no	Cyclin-dependent kinase inhibitor 6
Zm00001d003477	1	2	45426581	45430349	no	no	Yes	no	no	Cryptochrome2
Zm00001d049224	1	4	21644046	21644989	no	no	no	Yes	no	CRP7-Cysteine-rich family protein precursor expressed
Zm00001d025633	1	10	124645929	124662204	no	Yes	no	no	no	CRM-domain containing factor CFM2 chloroplastic
Zm00001d025629	1	10	124622263	124638536	no	Yes	no	no	no	CRM family member2
Zm00001d015947	1	5	133563180	133564350	no	no	no	Yes	no	Craniofacial development protein 2
Zm00001d025642	1	10	124769206	124769689	no	Yes	no	no	no	Coatomer subunit beta'-3
Zm00001d015676	1	5	105122102	105125112	no	Yes	no	no	no	Clathrin heavy chain 2
Zm00001d003475	1	2	45406185	45406641	no	no	Yes	no	no	Chaperone protein ClpD2
Zm00001d039169	1	6	171663438	171664675	no	no	Yes	no	no	Cell envelope integrity inner membrane protein TolA
Zm00001d007167	1	2	223667838	223669229	no	no	no	Yes	no	CBL-interacting serine/threonine-protein kinase 15
Zm00001d003049	1	2	30345292	30349962	no	Yes	no	no	no	Casein kinase 1-like protein 6
Zm00001d024401	1	10	68993805	68994473	no	Yes	no	no	no	Caffeoylshikimate esterase
Zm00001d045783	1	9	38793950	38813591	no	Yes	no	no	no	Binding
Zm00001d002094	1	2	5872428	5873039	no	no	Yes	no	no	Bifunctional inhibitor/lipid-transfer protein/seed storage 2S albumin superfamily protein
Zm00001d042786	1	3	179531759	179532934	no	no	no	Yes	no	Beta-16-galactosyltransferase GALT29A
Zm00001d049290	1	4	24613816	24614515	no	no	no	Yes	no	Beta-13-N-Acetylglucosaminyltransferase family protein
Zm00001d019560	1	7	42572171	42573747	no	Yes	no	no	no	Beta expansin4
Zm00001d049179	1	4	19409404	19410924	no	no	no	Yes	no	Benzoxazinone synthesis7
Zm00001d052964	1	4	206412662	206415299	no	no	no	Yes	no	Bax inhibitor-1 family protein
Zm00001d035999	1	6	65217358	65219351	no	no	no	no	Yes	BAG family molecular chaperone regulator 1
Zm00001d015009	1	5	72040325	72044623	no	no	Yes	no	no	Autophagy5
Zm00001d015673	1	5	105104035	105109022	no	Yes	no	no	no	ATP-dependent DNA helicase PIF1
Zm00001d039167	1	6	171659500	171663327	no	no	Yes	no	no	ATP-dependent Clp protease proteolytic subunit
Zm00001d015948	1	5	133565009	133578292	no	no	no	Yes	no	ATP-dependent Clp protease ATP-binding subunit clpX
Zm00001d051595	1	4	164049990	164053849	no	no	no	no	Yes	ATP synthase subunit O mitochondrial
Zm00001d004865	1	2	145442465	145442994	no	no	Yes	no	no	Associated with HOX family protein expressed
Zm00001d037100	1	6	112267718	112290870	no	no	no	no	Yes	ARM repeat superfamily protein
Zm00001d011490	1	8	152111717	152120844	no	no	no	no	Yes	Arabidopsis trithorax homolog5
Zm00001d015025	1	5	72691877	72694189	no	Yes	no	no	no	AMP binding protein
Zm00001d038412	1	6	156654389	156657185	no	no	Yes	no	no	Ammonium transporter6
Zm00001d038866	1	6	166084251	166095366	no	Yes	no	no	no	Alpha/beta-Hydrolases superfamily protein
Zm00001d044340	1	3	225468766	225476879	Yes	no	no	no	no	Aldehyde dehydrogenase5
Zm00001d044339	1	3	225456709	225460729	Yes	no	no	no	no	Aldehyde dehydrogenase3
Zm00001d008814	1	8	21374741	21378820	no	Yes	no	no	no	Aldehyde dehydrogenase family 7 member A1
Zm00001d016932	1	5	180328682	180331002	no	no	no	Yes	no	ADP-ribosylation factor GTPase-activating protein AGD1
Zm00001d004855	1	2	144882980	144890090	no	Yes	no	no	no	Actin-7
Zm00001d004125	1	2	84495887	84510274	no	no	Yes	no	no	Acetyl-CoA carboxylase2
Zm00001d025012	1	10	99642235	99660548	no	Yes	no	no	no	ABC transporter G family member 34
Zm00001d004864	1	2	145436002	145441456	no	no	Yes	no	no	ABC transporter B family member 9
Zm00001d052025	1	4	176831275	176832132	no	no	Yes	no	no	60S ribosomal protein L39
Zm00001d038865	1	6	166071467	166073407	no	Yes	no	no	no	60S ribosomal protein L28-1
Zm00001d027271	1	1	1067813	1073269	Yes	no	no	no	no	50S ribosomal protein L35
Zm00001d043606	1	3	204988866	204994150	no	Yes	no	no	no	40S ribosomal protein S24
Zm00001d015088	1	5	75060623	75064705	no	Yes	no	no	no	3-isopropylmalate dehydratase large subunit
Zm00001d002093	1	2	5870323	5870748	no	no	Yes	no	no	36.4 kDa proline-rich protein
Zm00001d031022	1	1	174004001	174004213	no	no	no	no	Yes	-//-
Zm00001d032130	1	1	213957721	213959642	no	Yes	no	no	no	-//-
Zm00001d032500	1	1	228443001	228447048	no	Yes	no	no	no	-//-
Zm00001d033370	1	1	260837492	260857730	no	Yes	no	no	no	-//-
Zm00001d034300	1	1	288766265	288767863	no	no	no	no	Yes	-//-
Zm00001d002095	1	2	5873612	5878134	no	no	Yes	no	no	-//-
Zm00001d002159	1	2	6889076	6889357	no	no	Yes	no	no	-//-
Zm00001d002268	1	2	9178166	9178449	no	no	no	Yes	no	-//-
Zm00001d004135	2	2	85517707	85522558	no	no	Yes	no	Yes	-//-
Zm00001d004362	1	2	106459779	106460150	no	no	Yes	no	no	-//-
Zm00001d004491	1	2	114834796	114836127	no	no	no	Yes	no	-//-
Zm00001d004867	1	2	145453830	145454228	no	no	Yes	no	no	-//-
Zm00001d005901	1	2	192223719	192225106	no	no	Yes	no	no	-//-
Zm00001d007443	1	2	231894171	231894713	no	Yes	no	no	no	-//-
Zm00001d007444	1	2	231910737	231911345	no	Yes	no	no	no	-//-
Zm00001d007446	1	2	231918577	231921582	no	Yes	no	no	no	-//-
Zm00001d039328	1	3	1958218	1965694	no	no	Yes	no	no	-//-
Zm00001d039334	1	3	2020462	2020899	no	no	Yes	no	no	-//-
Zm00001d039335	1	3	2038756	2040110	no	no	Yes	no	no	-//-
Zm00001d039338	1	3	2050951	2052284	no	no	Yes	no	no	-//-
Zm00001d039339	1	3	2053380	2053649	no	no	Yes	no	no	-//-
Zm00001d039646	1	3	10276866	10277452	no	no	Yes	no	no	-//-
Zm00001d039648	1	3	10362846	10363205	no	no	Yes	no	no	-//-
Zm00001d039649	1	3	10367561	10369161	no	no	Yes	no	no	-//-
Zm00001d040220	1	3	32671215	32675049	no	no	Yes	no	no	-//-
Zm00001d041449	1	3	120547244	120549611	no	no	Yes	no	no	-//-
Zm00001d042554	1	3	171649264	171650446	no	Yes	no	no	no	-//-
Zm00001d042555	1	3	171667233	171670207	no	Yes	no	no	no	-//-
Zm00001d043260	2	3	193682008	193682734	Yes	no	no	no	Yes	-//-
Zm00001d043262	2	3	193691700	193692306	Yes	no	no	no	Yes	-//-
Zm00001d043610	1	3	205115325	205115651	no	Yes	no	no	no	-//-
Zm00001d043708	1	3	207959403	207960597	no	Yes	no	no	no	-//-
Zm00001d043776	1	3	209889508	209893445	no	Yes	no	no	no	-//-
Zm00001d044366	1	3	226297420	226306150	no	Yes	no	no	no	-//-
Zm00001d049156	1	4	18279035	18280405	no	no	no	Yes	no	-//-
Zm00001d049180	1	4	19415550	19415990	no	no	no	Yes	no	-//-
Zm00001d049199	1	4	20196661	20197263	no	no	no	Yes	no	-//-
Zm00001d051589	1	4	163588760	163592644	no	no	no	no	Yes	-//-
Zm00001d051592	2	4	163978304	163981151	Yes	no	no	no	Yes	-//-
Zm00001d051594	1	4	164049037	164049507	no	no	no	no	Yes	-//-
Zm00001d051596	1	4	164057682	164058065	no	no	no	no	Yes	-//-
Zm00001d051597	1	4	164059755	164060799	no	no	no	no	Yes	-//-
Zm00001d051686	1	4	166711880	166714879	no	no	Yes	no	no	-//-
Zm00001d052027	1	4	176841004	176843283	no	no	Yes	no	no	-//-
Zm00001d052089	1	4	179111072	179113431	no	no	Yes	no	no	-//-
Zm00001d054112	1	4	246942997	246943782	Yes	no	no	no	no	-//-
Zm00001d014743	2	5	61238778	61239023	no	Yes	no	no	Yes	-//-
Zm00001d015006	1	5	72018095	72023626	no	no	Yes	no	no	-//-
Zm00001d015645	1	5	103008598	103008900	no	no	Yes	no	no	-//-
Zm00001d015672	1	5	105098024	105101528	no	Yes	no	no	no	-//-
Zm00001d015674	1	5	105113357	105114049	no	Yes	no	no	no	-//-
Zm00001d017838	1	5	208358406	208359206	no	no	no	Yes	no	-//-
Zm00001d036000	2	6	65226988	65229647	no	Yes	no	no	Yes	-//-
Zm00001d038747	1	6	163792911	163797435	Yes	no	no	no	no	-//-
Zm00001d019117	1	7	17793574	17795478	no	Yes	no	no	no	-//-
Zm00001d019703	1	7	52140538	52181214	no	no	no	no	Yes	-//-
Zm00001d019788	1	7	61522717	61524355	no	no	no	Yes	no	-//-
Zm00001d021999	1	7	167781355	167785408	no	no	no	no	Yes	-//-
Zm00001d022023	1	7	168226252	168226512	no	Yes	no	no	no	-//-
Zm00001d022024	1	7	168228551	168229865	no	Yes	no	no	no	-//-
Zm00001d022027	1	7	168263270	168265912	no	Yes	no	no	no	-//-
Zm00001d022035	1	7	168350846	168352356	no	Yes	no	no	no	-//-
Zm00001d009591	1	8	72047547	72074493	Yes	no	no	no	no	-//-
Zm00001d010260	1	8	106438797	106442510	no	no	no	Yes	no	-//-
Zm00001d011488	1	8	152107228	152107913	no	no	no	no	Yes	-//-
Zm00001d023299	1	10	2352030	2356262	no	no	no	Yes	no	-//-
Zm00001d024525	1	10	76302295	76309059	no	Yes	no	no	no	-//-
Zm00001d024544	1	10	77538306	77543898	no	no	no	Yes	no	-//-
Zm00001d026359	2	10	144198484	144208442	no	no	Yes	Yes	no	-//-
Zm00001d026363	1	10	144369745	144382245	no	no	no	Yes	no	-//-

## Sheet: Table S3
Table S3. Significant SNPs overlapping with QTL associated with starch content reported in previous studies
Environment	Chr	PeakPOS	Maf	Peak_value	Previous report	Reference
2018CP	2	10548855	0.0536398	5.1322	chr2.S_10491879	Hu et al., 2021
2018GZL	4	22290987	0.0836299	5.37742	PZE-104019972
2018GZL	5	61236695	0.146739	5.06708	chr5.S_61281794
2019GZL	2	31540329	0.0762411	5.03081	chr2.S_31706580
2019GZL	4	16798372	0.111969	5.79584	chr4.S_16648509
2019GZL	4	22588212	0.233216	5.92905	PZE-104019972
BLUE	5	61236695	0.146739	5.02997	chr5.S_61281794
BLUE	6	112296737	0.0955882	5.45883	PZE-106058982
2018GZL	5	203723276	0.0932836	5.01873	qSC5-1,qSC5-2	Liu et al., 2016

## Sheet: Table S4
Table S4. Gene expression levels in maize endosperm at 20 days after pollination (DAP) for BSSS subpopulation lines
ID	A135	A155	A156	A157	A205	A220	A253	A260	A267	A298	A300	A305	A339	A098	A167	A171	A176	A147	A150	A164	A366	A186	A148	A299	A338	A340	A049	A059	A061	A062	A063	A066	A070	A073	A074	A078	A080	A087	A088	A089	A091	A051	A052	A055	A056	A057	A058	A067	A071
ENSRNA049437471	0	0	0	0	0	0	0	0	0	0	0	0	0	0	0	0	0	0	0	0	0	0	0	0	0	0	0	0	0	0	0	0	0	0	0	0	0	0	0	0	0	0	0	0	0	0	0	0	0
ENSRNA049437473	0	0	0	0	0	0	0	0	0	0	0	0	0	0	0	0	0	0	0	0	0	0	0	0	0	0	0	0	0	0	0	0	0	0	0	0	0	0	0	0	0	0	0	0	0	0	0	0	0
ENSRNA049437518	0	0	0	0	0	0	0	0	0	0	0	0	0	0	0	0	0	0	0	0	0	0	0	0	0	0	0	0	0	0	0	0	0	0	0	0	0	0	0	0	0	0	0	0	0	0	0	0	0
ENSRNA049437607	0	0	0	0	0	0	0	0	0	0	0	0	0	0	0	0	0	0	0	0	0	0	0	0	0	0	0	0	0	0	0	0	0	0	0	0	0	0	0	0	0	0	0	0	0	0	0	0	0
ENSRNA049437614	0	0	0	0	0	0	0	0	0	0	0	0	0	0	0	0	0	0	0	0	0	0	0	0	0	0	0	0	0	0	0	0	0	0	0	0	0	0	0	0	0	0	0	0	0	0	0	0	0
ENSRNA049437658	0	0	0	0	0	0	0	0	0	0	0	0	0	0	0	0	0	0	0	0	0	0	0	0	0	0	0	0	0	0	0	0	0	0	0	0	0	0	0	0	0	0	0	0	0	0	0	0	0
ENSRNA049437881	0	0	0	0	0	0	0	0	0	0	0	0	0	0	0	0	0	0	0	0	0	0	0	0	0	0	0	0	0	0	0	0	0	0	0	0	0	0	0	0	0	0	0	0	0	0	0	0	0
ENSRNA049437912	0	0	0	0	0	0	0	0	0	0	0	0	0	0	0	0	0	0	0	0	0	0	0	0	0	0	0	0	0	0	0	0	0	0	0	0	0	0	0	0	0	0	0	0	0	0	0	0	0
ENSRNA049437967	0	0	0	0	0	0	0	0	0	0	0	0	0	0	0	0	0	0	0	0	0	0	0	0	0	0	0	0	0	0	0	0	0	0	0	0	0	0	0	0	0	0	0	0	0	0	0	0	0
ENSRNA049438083	0	0	0	0	0	0	0	0	0	0	0	0	0	0	0	0	0	0	0	0	0	0	0	0	0	0	0	0	0	0	0	0	0	0	0	0	0	0	0	0	0	0	0	0	0	0	0	0	0
ENSRNA049438128	0	0	0	0	0	0	0	0	0	0	0	0	0	0	0	0	0	0	0	0	0	0	0	0	0	0	0	0	0	0	0	0	0	0	0	0	0	0	0	0	0	0	0	0	0	0	0	0	0
ENSRNA049438140	0	0	0	0	0	0	0	0	0	0	0	0	0	0	0	0	0	0	0	0	0	0	0	0	0	0	0	0	0	0	0	0	0	0	0	0	0	0	0	0	0	0	0	0	0	0	0	0	0
ENSRNA049438262	0	0	0	0	0	0	0	0	0	0	0	0	0	0	0	0	0	0	0	0	0	0	0	0	0	0	0	0	0	0	0	0	0	0	0	0	0	0	0	0	0	0	0	0	0	0	0	0	0
ENSRNA049438276	0	0	0	0	0	0	0	0	0	0	0	0	0	0	0	0	0	0	0	0	0	0	0	0	0	0	0	0	0	0	0	0	0	0	0	0	0	0	0	0	0	0	0	0	0	0	0	0	0
ENSRNA049438309	0	0	0	0	0	0	0	0	0	0	0	0	0	0	0	0	0	0	0	0	0	0	0	0	0	0	0	0	0	0	0	0	0	0	0	0	0	0	0	0	0	0	0	0	0	0	0	0	0
ENSRNA049438321	0	0	0	0	0	0	0	0	0	0	0	0	0	0	0	0	0	0	0	0	0	0	0	0	0	0	0	0	0	0	0	0	0	0	0	0	0	0	0	0	0	0	0	0	0	0	0	0	0
ENSRNA049438363	0	0	0	0	0	0	0	0	0	0	0	0	0	0	0	0	0	0	0	0	0	0	0	0	0	0	0	0	0	0	0	0	0	0	0	0	0	0	0	0	0	0	0	0	0	0	0	0	0
ENSRNA049438404	0	0	0	0	0	0	0	0	0	0	0	0	0	0	0	0	0	0	0	0	0	0	0	0	0	0	0	0	0	0	0	0	0	0	0	0	0	0	0	0	0	0	0	0	0	0	0	0	0
ENSRNA049438418	0	0	0	0	0	0	0	0	0	0	0	0	0	0	0	0	0	0	0	0	0	0	0	0	0	0	0	0	0	0	0	0	0	0	0	0	0	0	0	0	0	0	0	0	0	0	0	0	0
ENSRNA049438546	0	0	0	0	0	0	0	0	0	0	0	0	0	0	0	0	0	0	0	0	0	0	0	0	0	0	0	0	0	0	0	0	0	0	0	0	0	0	0	0	0	0	0	0	0	0	0	0	0
ENSRNA049438552	0	0	0	0	0	0	0	0	0	0	0	0	0	0	0	0	0	0	0	0	0	0	0	0	0	0	0	0	0	0	0	0	0	0	0	0	0	0	0	0	0	0	0	0	0	0	0	0	0
ENSRNA049438664	0	0	0	0	0	0	0	0	0	0	0	0	0	0	0	0	0	0	0	0	0	0	0	0	0	0	0	0	0	0	0	0	0	0	0	0	0	0	0	0	0	0	0	0	0	0	0	0	0
ENSRNA049438710	0	0	0	0	0	0	0	0	0	0	0	0	0	0	0	0	0	0	0	0	0	0	0	0	0	0	0	0	0	0	0	0	0	0	0	0	0	0	0	0	0	0	0	0	0	0	0	0	0
ENSRNA049438763	0	0	0	0	0	0	0	0	0	0	0	0	0	0	0	0	0	0	0	0	0	0	0	0	0	0	0	0	0	0	0	0	0	0	0	0	0	0	0	0	0	0	0	0	0	0	0	0	0
ENSRNA049438777	0	0	0	0	0	0	0	0	0	0	0	0	0	0	0	0	0	0	0	0	0	0	0	0	0	0	0	0	0	0	0	0	0	0	0	0	0	0	0	0	0	0	0	0	0	0	0	0	0
ENSRNA049438795	0	0	0	0	0	0	0	0	0	0	0	0	0	0	0	0	0	0	0	0	0	0	0	0	0	0	0	0	0	0	0	0	0	0	0	0	0	0	0	0	0	0	0	0	0	0	0	0	0
ENSRNA049438847	0	0	0	0	0	0	0	0	0	0	0	0	0	0	0	0	0	0	0	0	0	0	0	0	0	0	0	0	0	0	0	0	0	0	0	0	0	0	0	0	0	0	0	0	0	0	0	0	0
ENSRNA049438855	0	0	0	0	0	0	0	0	0	0	0	0	0	0	0	0	0	0	0	0	0	0	0	0	0	0	0	0	0	0	0	0	0	0	0	0	0	0	0	0	0	0	0	0	0	0	0	0	0
ENSRNA049438872	0	0	0	0	0	0	0	0	0	0	0	0	0	0	0	0	0	0	0	0	0	0	0	0	0	0	0	0	0	0	0	0	0	0	0	0	0	0	0	0	0	0	0	0	0	0	0	0	0
ENSRNA049438884	0	0	0	0	0	0	0	0	0	0	0	0	0	0	0	0	0	0	0	0	0	0	0	0	0	0	0	0	0	0	0	0	0	0	0	0	0	0	0	0	0	0	0	0	0	0	0	0	0
ENSRNA049438894	0	0	0	0	0	0	0	0	0	0	0	0	0	0	0	0	0	0	0	0	0	0	0	0	0	0	0	0	0	0	0	0	0	0	0	0	0	0	0	0	0	0	0	0	0	0	0	0	0
ENSRNA049438906	0	0	0	0	0	0	0	0	0	0	0	0	0	0	0	0	0	0	0	0	0	0	0	0	0	0	0	0	0	0	0	0	0	0	0	0	0	0	0	0	0	0	0	0	0	0	0	0	0
ENSRNA049438956	0	0	0	0	0	0	0	0	0	0	0	0	0	0	0	0	0	0	0	0	0	0	0	0	0	0	0	0	0	0	0	0	0	0	0	0	0	0	0	0	0	0	0	0	0	0	0	0	0
ENSRNA049438965	0	0	0	0	0	0	0	0	0	0	0	0	0	0	0	0	0	0	0	0	0	0	0	0	0	0	0	0	0	0	0	0	0	0	0	0	0	0	0	0	0	0	0	0	0	0	0	0	0
ENSRNA049439000	0	0	0	0	0	0	0	0	0	0	0	0	0	0	0	0	0	0	0	0	0	0	0	0	0	0	0	0	0	0	0	0	0	0	0	0	0	0	0	0	0	0	0	0	0	0	0	0	0
ENSRNA049439015	0	0	0	0	0	0	0	0	0	0	0	0	0	0	0	0	0	0	0	0	0	0	0	0	0	0	0	0	0	0	0	0	0	0	0	0	0	0	0	0	0	0	0	0	0	0	0	0	0
ENSRNA049439029	0	0	0	0	0	0	0	0	0	0	0	0	0	0	0	0	0	0	0	0	0	0	0	0	0	0	0	0	0	0	0	0	0	0	0	0	0	0	0	0	0	0	0	0	0	0	0	0	0
ENSRNA049439064	0	0	0	0	0	0	0	0	0	0	0	0	0	0	0	0	0	0	0	0	0	0	0	0	0	0	0	0	0	0	0	0	0	0	0	0	0	0	0	0	0	0	0	0	0	0	0	0	0
ENSRNA049439167	0	0	0	0	0	0	0	0	0	0	0	0	0	0	0	0	0	0	0	0	0	0	0	0	0	0	0	0	0	0	0	0	0	0	0	0	0	0	0	0	0	0	0	0	0	0	0	0	0
ENSRNA049439213	0	0	0	0	0	0	0	0	0	0	0	0	0	0	0	0	0	0	0	0	0	0	0	0	0	0	0	0	0	0	0	0	0	0	0	0	0	0	0	0	0	0	0	0	0	0	0	0	0
ENSRNA049439227	0	0	0	0	0	0	0	0	0	0	0	0	0	0	0	0	0	0	0	0	0	0	0	0	0	0	0	0	0	0	0	0	0	0	0	0	0	0	0	0	0	0	0	0	0	0	0	0	0
ENSRNA049439244	0	0	0	0	0	0	0	0	0	0	0	0	0	0	0	0	0	0	0	0	0	0	0	0	0	0	0	0	0	0	0	0	0	0	0	0	0	0	0	0	0	0	0	0	0	0	0	0	0
ENSRNA049439289	0	0	0	0	0	0	0	0	0	0	0	0	0	0	0	0	0	0	0	0	0	0	0	0	0	0	0	0	0	0	0	0	0	0	0	0	0	0	0	0	0	0	0	0	0	0	0	0	0
ENSRNA049439300	0	0	0	0	0	0	0	0	0	0	0	0	0	0	0	0	0	0	0	0	0	0	0	0	0	0	0	0	0	0	0	0	0	0	0	0	0	0	0	0	0	0	0	0	0	0	0	0	0
ENSRNA049439367	0	0	0	0	0	0	0	0	0	0	0	0	0	0	0	0	0	0	0	0	0	0	0	0	0	0	0	0	0	0	0	0	0	0	0	0	0	0	0	0	0	0	0	0	0	0	0	0	0
ENSRNA049439420	0	0	0	0	0	0	0	0	0	0	0	0	0	0	0	0	0	0	0	0	0	0	0	0	0	0	0	0	0	0	0	0	0	0	0	0	0	0	0	0	0	0	0	0	0	0	0	0	0
ENSRNA049439530	0	0	0	0	0	0	0	0	0	0	0	0	0	0	0	0	0	0	0	0	0	0	0	0	0	0	0	0	0	0	0	0	0	0	0	0	0	0	0	0	0	0	0	0	0	0	0	0	0
ENSRNA049439609	0	0	0	0	0	0	0	0	0	0	0	0	0	0	0	0	0	0	0	0	0	0	0	0	0	0	0	0	0	0	0	0	0	0	0	0	0	0	0	0	0	0	0	0	0	0	0	0	0
ENSRNA049439691	0	0	0	0	0	0	0	0	0	0	0	0	0	0	0	0	0	0	0	0	0	0	0	0	0	0	0	0	0	0	0	0	0	0	0	0	0	0	0	0	0	0	0	0	0	0	0	0	0
ENSRNA049439730	0	0	0	0	0	0	0	0	0	0	0	0	0	0	0	0	0	0	0	0	0	0	0	0	0	0	0	0	0	0	0	0	0	0	0	0	0	0	0	0	0	0	0	0	0	0	0	0	0
ENSRNA049439764	0	0	0	0	0	0	0	0	0	0	0	0	0	0	0	0	0	0	0	0	0	0	0	0	0	0	0	0	0	0	0	0	0	0	0	0	0	0	0	0	0	0	0	0	0	0	0	0	0
ENSRNA049439777	0	0	0	0	0	0	0	0	0	0	0	0	0	0	0	0	0	0	0	0	0	0	0	0	0	0	0	0	0	0	0	0	0	0	0	0	0	0	0	0	0	0	0	0	0	0	0	0	0
ENSRNA049439822	0	0	0	0	0	0	0	0	0	0	0	0	0	0	0	0	0	0	0	0	0	0	0	0	0	0	0	0	0	0	0	0	0	0	0	0	0	0	0	0	0	0	0	0	0	0	0	0	0
ENSRNA049439996	0	0	0	0	0	0	0	0	0	0	0	0	0	0	0	0	0	0	0	0	0	0	0	0	0	0	0	0	0	0	0	0	0	0	0	0	0	0	0	0	0	0	0	0	0	0	0	0	0
ENSRNA049440072	0	0	0	0	0	0	0	0	0	0	0	0	0	0	0	0	0	0	0	0	0	0	0	0	0	0	0	0	0	0	0	0	0	0	0	0	0	0	0	0	0	0	0	0	0	0	0	0	0
ENSRNA049440088	0	0	0	0	0	0	0	0	0	0	0	0	0	0	0	0	0	0	0	0	0	0	0	0	0	0	0	0	0	0	0	0	0	0	0	0	0	0	0	0	0	0	0	0	0	0	0	0	0
ENSRNA049440136	0	0	0	0	0	0	0	0	0	0	0	0	0	0	0	0	0	0	0	0	0	0	0	0	0	0	0	0	0	0	0	0	0	0	0	0	0	0	0	0	0	0	0	0	0	0	0	0	0
ENSRNA049440167	0	0	0	0	0	0	0	0	0	0	0	0	0	0	0	0	0	0	0	0	0	0	0	0	0	0	0	0	0	0	0	0	0	0	0	0	0	0	0	0	0	0	0	0	0	0	0	0	0
ENSRNA049440219	0	0	0	0	0	0	0	0	0	0	0	0	0	0	0	0	0	0	0	0	0	0	0	0	0	0	0	0	0	0	0	0	0	0	0	0	0	0	0	0	0	0	0	0	0	0	0	0	0
ENSRNA049440232	0	0	0	0	0	0	0	0	0	0	0	0	0	0	0	0	0	0	0	0	0	0	0	0	0	0	0	0	0	0	0	0	0	0	0	0	0	0	0	0	0	0	0	0	0	0	0	0	0
ENSRNA049440238	0	0	0	0	0	0	0	0	0	0	0	0	0	0	0	0	0	0	0	0	0	0	0	0	0	0	0	0	0	0	0	0	0	0	0	0	0	0	0	0	0	0	0	0	0	0	0	0	0
ENSRNA049440259	0	0	0	0	0	0	0	0	0	0	0	0	0	0	0	0	0	0	0	0	0	0	0	0	0	0	0	0	0	0	0	0	0	0	0	0	0	0	0	0	0	0	0	0	0	0	0	0	0
ENSRNA049440276	0	0	0	0	0	0	0	0	0	0	0	0	0	0	0	0	0	0	0	0	0	0	0	0	0	0	0	0	0	0	0	0	0	0	0	0	0	0	0	0	0	0	0	0	0	0	0	0	0
ENSRNA049440360	0	0	0	0	0	0	0	0	0	0	0	0	0	0	0	0	0	0	0	0	0	0	0	0	0	0	0	0	0	0	0	0	0	0	0	0	0	0	0	0	0	0	0	0	0	0	0	0	0
ENSRNA049440434	0	0	0	0	0	0	0	0	0	0	0	0	0	0	0	0	0	0	0	0	0	0	0	0	0	0	0	0	0	0	0	0	0	0	0	0	0	0	0	0	0	0	0	0	0	0	0	0	0
ENSRNA049440447	0	0	0	0	0	0	0	0	0	0	0	0	0	0	0	0	0	0	0	0	0	0	0	0	0	0	0	0	0	0	0	0	0	0	0	0	0	0	0	0	0	0	0	0	0	0	0	0	0
ENSRNA049440535	0	0	0	0	0	0	0	0	0	0	0	0	0	0	0	0	0	0	0	0	0	0	0	0	0	0	0	0	0	0	0	0	0	0	0	0	0	0	0	0	0	0	0	0	0	0	0	0	0
ENSRNA049440572	0	0	0	0	0	0	0	0	0	0	0	0	0	0	0	0	0	0	0	0	0	0	0	0	0	0	0	0	0	0	0	0	0	0	0	0	0	0	0	0	0	0	0	0	0	0	0	0	0
ENSRNA049440629	0	0	0	0	0	0	0	0	0	0	0	0	0	0	0	0	0	0	0	0	0	0	0	0	0	0	0	0	0	0	0	0	0	0	0	0	0	0	0	0	0	0	0	0	0	0	0	0	0
ENSRNA049440693	0	0	0	0	0	0	0	0	0	0	0	0	0	0	0	0	0	0	0	0	0	0	0	0	0	0	0	0	0	0	0	0	0	0	0	0	0	0	0	0	0	0	0	0	0	0	0	0	0
ENSRNA049440749	0	0	0	0	0	0	0	0	0	0	0	0	0	0	0	0	0	0	0	0	0	0	0	0	0	0	0	0	0	0	0	0	0	0	0	0	0	0	0	0	0	0	0	0	0	0	0	0	0
ENSRNA049440843	0	0	0	0	0	0	0	0	0	0	0	0	0	0	0	0	0	0	0	0	0	0	0	0	0	0	0	0	0	0	0	0	0	0	0	0	0	0	0	0	0	0	0	0	0	0	0	0	0
ENSRNA049440873	0	0	0	0	0	0	0	0	0	0	0	0	0	0	0	0	0	0	0	0	0	0	0	0	0	0	0	0	0	0	0	0	0	0	0	0	0	0	0	0	0	0	0	0	0	0	0	0	0
ENSRNA049440883	0	0	0	0	0	0	0	0	0	0	0	0	0	0	0	0	0	0	0	0	0	0	0	0	0	0	0	0	0	0	0	0	0	0	0	0	0	0	0	0	0	0	0	0	0	0	0	0	0
ENSRNA049440947	0	0	0	0	0	0	0	0	0	0	0	0	0	0	0	0	0	0	0	0	0	0	0	0	0	0	0	0	0	0	0	0	0	0	0	0	0	0	0	0	0	0	0	0	0	0	0	0	0
ENSRNA049440969	0	0	0	0	0	0	0	0	0	0	0	0	0	0	0	0	0	0	0	0	0	0	0	0	0	0	0	0	0	0	0	0	0	0	0	0	0	0	0	0	0	0	0	0	0	0	0	0	0
ENSRNA049441024	0	0	0	0	0	0	0	0	0	0	0	0	0	0	0	0	0	0	0	0	0	0	0	0	0	0	0	0	0	0	0	0	0	0	0	0	0	0	0	0	0	0	0	0	0	0	0	0	0
ENSRNA049441066	0	0	0	0	0	0	0	0	0	0	0	0	0	0	0	0	0	0	0	0	0	0	0	0	0	0	0	0	0	0	0	0	0	0	0	0	0	0	0	0	0	0	0	0	0	0	0	0	0
ENSRNA049441166	0	0	0	0	0	0	0	0	0	0	0	0	0	0	0	0	0	0	0	0	0	0	0	0	0	0	0	0	0	0	0	0	0	0	0	0	0	0	0	0	0	0	0	0	0	0	0	0	0
ENSRNA049441180	0	0	0	0	0	0	0	0	0	0	0	0	0	0	0	0	0	0	0	0	0	0	0	0	0	0	0	0	0	0	0	0	0	0	0	0	0	0	0	0	0	0	0	0	0	0	0	0	0
ENSRNA049441214	0	0	0	0	0	0	0	0	0	0	0	0	0	0	0	0	0	0	0	0	0	0	0	0	0	0	0	0	0	0	0	0	0	0	0	0	0	0	0	0	0	0	0	0	0	0	0	0	0
ENSRNA049441235	0	0	0	0	0	0	0	0	0	0	0	0	0	0	0	0	0	0	0	0	0	0	0	0	0	0	0	0	0	0	0	0	0	0	0	0	0	0	0	0	0	0	0	0	0	0	0	0	0
ENSRNA049441268	0	0	0	0	0	0	0	0	0	0	0	0	0	0	0	0	0	0	0	0	0	0	0	0	0	0	0	0	0	0	0	0	0	0	0	0	0	0	0	0	0	0	0	0	0	0	0	0	0
ENSRNA049441281	0	0	0	0	0	0	0	0	0	0	0	0	0	0	0	0	0	0	0	0	0	0	0	0	0	0	0	0	0	0	0	0	0	0	0	0	0	0	0	0	0	0	0	0	0	0	0	0	0
ENSRNA049441288	0	0	0	0	0	0	0	0	0	0	0	0	0	0	0	0	0	0	0	0	0	0	0	0	0	0	0	0	0	0	0	0	0	0	0	0	0	0	0	0	0	0	0	0	0	0	0	0	0
ENSRNA049441297	0	0	0	0	0	0	0	0	0	0	0	0	0	0	0	0	0	0	0	0	0	0	0	0	0	0	0	0	0	0	0	0	0	0	0	0	0	0	0	0	0	0	0	0	0	0	0	0	0
ENSRNA049441317	0	0	0	0	0	0	0	0	0	0	0	0	0	0	0	0	0	0	0	0	0	0	0	0	0	0	0	0	0	0	0	0	0	0	0	0	0	0	0	0	0	0	0	0	0	0	0	0	0
ENSRNA049441369	0	0	0	0	0	0	0	0	0	0	0	0	0	0	0	0	0	0	0	0	0	0	0	0	0	0	0	0	0	0	0	0	0	0	0	0	0	0	0	0	0	0	0	0	0	0	0	0	0
ENSRNA049441413	0	0	0	0	0	0	0	0	0	0	0	0	0	0	0	0	0	0	0	0	0	0	0	0	0	0	0	0	0	0	0	0	0	0	0	0	0	0	0	0	0	0	0	0	0	0	0	0	0
ENSRNA049441496	0	0	0	0	0	0	0	0	0	0	0	0	0	0	0	0	0	0	0	0	0	0	0	0	0	0	0	0	0	0	0	0	0	0	0	0	0	0	0	0	0	0	0	0	0	0	0	0	0
ENSRNA049441530	0	0	0	0	0	0	0	0	0	0	0	0	0	0	0	0	0	0	0	0	0	0	0	0	0	0	0	0	0	0	0	0	0	0	0	0	0	0	0	0	0	0	0	0	0	0	0	0	0
ENSRNA049441594	0	0	0	0	0	0	0	0	0	0	0	0	0	0	0	0	0	0	0	0	0	0	0	0	0	0	0	0	0	0	0	0	0	0	0	0	0	0	0	0	0	0	0	0	0	0	0	0	0
ENSRNA049441606	0	0	0	0	0	0	0	0	0	0	0	0	0	0	0	0	0	0	0	0	0	0	0	0	0	0	0	0	0	0	0	0	0	0	0	0	0	0	0	0	0	0	0	0	0	0	0	0	0
ENSRNA049441657	0	0	0	0	0	0	0	0	0	0	0	0	0	0	0	0	0	0	0	0	0	0	0	0	0	0	0	0	0	0	0	0	0	0	0	0	0	0	0	0	0	0	0	0	0	0	0	0	0
ENSRNA049441695	0	0	0	0	0	0	0	0	0	0	0	0	0	0	0	0	0	0	0	0	0	0	0	0	0	0	0	0	0	0	0	0	0	0	0	0	0	0	0	0	0	0	0	0	0	0	0	0	0
ENSRNA049441729	0	0	0	0	0	0	0	0	0	0	0	0	0	0	0	0	0	0	0	0	0	0	0	0	0	0	0	0	0	0	0	0	0	0	0	0	0	0	0	0	0	0	0	0	0	0	0	0	0
ENSRNA049441754	0	0	0	0	0	0	0	0	0	0	0	0	0	0	0	0	0	0	0	0	0	0	0	0	0	0	0	0	0	0	0	0	0	0	0	0	0	0	0	0	0	0	0	0	0	0	0	0	0
ENSRNA049441770	0	0	0	0	0	0	0	0	0	0	0	0	0	0	0	0	0	0	0	0	0	0	0	0	0	0	0	0	0	0	0	0	0	0	0	0	0	0	0	0	0	0	0	0	0	0	0	0	0
ENSRNA049441819	0	0	0	0	0	0	0	0	0	0	0	0	0	0	0	0	0	0	0	0	0	0	0	0	0	0	0	0	0	0	0	0	0	0	0	0	0	0	0	0	0	0	0	0	0	0	0	0	0
ENSRNA049441904	0	0	0	0	0	0	0	0	0	0	0	0	0	0	0	0	0	0	0	0	0	0	0	0	0	0	0	0	0	0	0	0	0	0	0	0	0	0	0	0	0	0	0	0	0	0	0	0	0
ENSRNA049441950	0	0	0	0	0	0	0	0	0	0	0	0	0	0	0	0	0	0	0	0	0	0	0	0	0	0	0	0	0	0	0	0	0	0	0	0	0	0	0	0	0	0	0	0	0	0	0	0	0
ENSRNA049442036	0	0	0	0	0	0	0	0	0	0	0	0	0	0	0	0	0	0	0	0	0	0	0	0	0	0	0	0	0	0	0	0	0	0	0	0	0	0	0	0	0	0	0	0	0	0	0	0	0
ENSRNA049442047	0	0	0	0	0	0	0	0	0	0	0	0	0	0	0	0	0	0	0	0	0	0	0	0	0	0	0	0	0	0	0	0	0	0	0	0	0	0	0	0	0	0	0	0	0	0	0	0	0
ENSRNA049442071	0	0	0	0	0	0	0	0	0	0	0	0	0	0	0	0	0	0	0	0	0	0	0	0	0	0	0	0	0	0	0	0	0	0	0	0	0	0	0	0	0	0	0	0	0	0	0	0	0
ENSRNA049442135	0	0	0	0	0	0	0	0	0	0	0	0	0	0	0	0	0	0	0	0	0	0	0	0	0	0	0	0	0	0	0	0	0	0	0	0	0	0	0	0	0	0	0	0	0	0	0	0	0
ENSRNA049442148	0	0	0	0	0	0	0	0	0	0	0	0	0	0	0	0	0	0	0	0	0	0	0	0	0	0	0	0	0	0	0	0	0	0	0	0	0	0	0	0	0	0	0	0	0	0	0	0	0
ENSRNA049442171	0	0	0	0	0	0	0	0	0	0	0	0	0	0	0	0	0	0	0	0	0	0	0	0	0	0	0	0	0	0	0	0	0	0	0	0	0	0	0	0	0	0	0	0	0	0	0	0	0
ENSRNA049442230	0	0	0	0	0	0	0	0	0	0	0	0	0	0	0	0	0	0	0	0	0	0	0	0	0	0	0	0	0	0	0	0	0	0	0	0	0	0	0	0	0	0	0	0	0	0	0	0	0
ENSRNA049442300	0	0	0	0	0	0	0	0	0	0	0	0	0	0	0	0	0	0	0	0	0	0	0	0	0	0	0	0	0	0	0	0	0	0	0	0	0	0	0	0	0	0	0	0	0	0	0	0	0
ENSRNA049442311	0	0	0	0	0	0	0	0	0	0	0	0	0	0	0	0	0	0	0	0	0	0	0	0	0	0	0	0	0	0	0	0	0	0	0	0	0	0	0	0	0	0	0	0	0	0	0	0	0
ENSRNA049442349	0	0	0	0	0	0	0	0	0	0	0	0	0	0	0	0	0	0	0	0	0	0	0	0	0	0	0	0	0	0	0	0	0	0	0	0	0	0	0	0	0	0	0	0	0	0	0	0	0
ENSRNA049442419	0	0	0	0	0	0	0	0	0	0	0	0	0	0	0	0	0	0	0	0	0	0	0	0	0	0	0	0	0	0	0	0	0	0	0	0	0	0	0	0	0	0	0	0	0	0	0	0	0
ENSRNA049442454	0	0	0	0	0	0	0	0	0	0	0	0	0	0	0	0	0	0	0	0	0	0	0	0	0	0	0	0	0	0	0	0	0	0	0	0	0	0	0	0	0	0	0	0	0	0	0	0	0
ENSRNA049442482	0	0	0	0	0	0	0	0	0	0	0	0	0	0	0	0	0	0	0	0	0	0	0	0	0	0	0	0	0	0	0	0	0	0	0	0	0	0	0	0	0	0	0	0	0	0	0	0	0
ENSRNA049442494	0	0	0	0	0	0	0	0	0	0	0	0	0	0	0	0	0	0	0	0	0	0	0	0	0	0	0	0	0	0	0	0	0	0	0	0	0	0	0	0	0	0	0	0	0	0	0	0	0
ENSRNA049442509	0	0	0	0	0	0	0	0	0	0	0	0	0	0	0	0	0	0	0	0	0	0	0	0	0	0	0	0	0	0	0	0	0	0	0	0	0	0	0	0	0	0	0	0	0	0	0	0	0
ENSRNA049442590	0	0	0	0	0	0	0	0	0	0	0	0	0	0	0	0	0	0	0	0	0	0	0	0	0	0	0	0	0	0	0	0	0	0	0	0	0	0	0	0	0	0	0	0	0	0	0	0	0
ENSRNA049442601	0	0	0	0	0	0	0	0	0	0	0	0	0	0	0	0	0	0	0	0	0	0	0	0	0	0	0	0	0	0	0	0	0	0	0	0	0	0	0	0	0	0	0	0	0	0	0	0	0
ENSRNA049442624	0	0	0	0	0	0	0	0	0	0	0	0	0	0	0	0	0	0	0	0	0	0	0	0	0	0	0	0	0	0	0	0	0	0	0	0	0	0	0	0	0	0	0	0	0	0	0	0	0
ENSRNA049442640	0	0	0	0	0	0	0	0	0	0	0	0	0	0	0	0	0	0	0	0	0	0	0	0	0	0	0	0	0	0	0	0	0	0	0	0	0	0	0	0	0	0	0	0	0	0	0	0	0
ENSRNA049442661	0	0	0	0	0	0	0	0	0	0	0	0	0	0	0	0	0	0	0	0	0	0	0	0	0	0	0	0	0	0	0	0	0	0	0	0	0	0	0	0	0	0	0	0	0	0	0	0	0
ENSRNA049442682	0	0	0	0	0	0	0	0	0	0	0	0	0	0	0	0	0	0	0	0	0	0	0	0	0	0	0	0	0	0	0	0	0	0	0	0	0	0	0	0	0	0	0	0	0	0	0	0	0
ENSRNA049442701	0	0	0	0	0	0	0	0	0	0	0	0	0	0	0	0	0	0	0	0	0	0	0	0	0	0	0	0	0	0	0	0	0	0	0	0	0	0	0	0	0	0	0	0	0	0	0	0	0
ENSRNA049442711	0	0	0	0	0	0	0	0	0	0	0	0	0	0	0	0	0	0	0	0	0	0	0	0	0	0	0	0	0	0	0	0	0	0	0	0	0	0	0	0	0	0	0	0	0	0	0	0	0
ENSRNA049442725	0	0	0	0	0	0	0	0	0	0	0	0	0	0	0	0	0	0	0	0	0	0	0	0	0	0	0	0	0	0	0	0	0	0	0	0	0	0	0	0	0	0	0	0	0	0	0	0	0
ENSRNA049442735	0	0	0	0	0	0	0	0	0	0	0	0	0	0	0	0	0	0	0	0	0	0	0	0	0	0	0	0	0	0	0	0	0	0	0	0	0	0	0	0	0	0	0	0	0	0	0	0	0
ENSRNA049442750	0	0	0	0	0	0	0	0	0	0	0	0	0	0	0	0	0	0	0	0	0	0	0	0	0	0	0	0	0	0	0	0	0	0	0	0	0	0	0	0	0	0	0	0	0	0	0	0	0
ENSRNA049442753	0	0	0	0	0	0	0	0	0	0	0	0	0	0	0	0	0	0	0	0	0	0	0	0	0	0	0	0	0	0	0	0	0	0	0	0	0	0	0	0	0	0	0	0	0	0	0	0	0
ENSRNA049442759	0	0	0	0	0	0	0	0	0	0	0	0	0	0	0	0	0	0	0	0	0	0	0	0	0	0	0	0	0	0	0	0	0	0	0	0	0	0	0	0	0	0	0	0	0	0	0	0	0
ENSRNA049442767	0	0	0	0	0	0	0	0	0	0	0	0	0	0	0	0	0	0	0	0	0	0	0	0	0	0	0	0	0	0	0	0	0	0	0	0	0	0	0	0	0	0	0	0	0	0	0	0	0
ENSRNA049442774	0	0	0	0	0	0	0	0	0	0	0	0	0	0	0	0	0	0	0	0	0	0	0	0	0	0	0	0	0	0	0	0	0	0	0	0	0	0	0	0	0	0	0	0	0	0	0	0	0
ENSRNA049442786	0	0	0	0	0	0	0	0	0	0	0	0	0	0	0	0	0	0	0	0	0	0	0	0	0	0	0	0	0	0	0	0	0	0	0	0	0	0	0	0	0	0	0	0	0	0	0	0	0
ENSRNA049442798	0	0	0	0	0	0	0	0	0	0	0	0	0	0	0	0	0	0	0	0	0	0	0	0	0	0	0	0	0	0	0	0	0	0	0	0	0	0	0	0	0	0	0	0	0	0	0	0	0
ENSRNA049442804	0	0	0	0	0	0	0	0	0	0	0	0	0	0	0	0	0	0	0	0	0	0	0	0	0	0	0	0	0	0	0	0	0	0	0	0	0	0	0	0	0	0	0	0	0	0	0	0	0
ENSRNA049442814	0	0	0	0	0	0	0	0	0	0	0	0	0	0	0	0	0	0	0	0	0	0	0	0	0	0	0	0	0	0	0	0	0	0	0	0	0	0	0	0	0	0	0	0	0	0	0	0	0
ENSRNA049442822	0	0	0	0	0	0	0	0	0	0	0	0	0	0	0	0	0	0	0	0	0	0	0	0	0	0	0	0	0	0	0	0	0	0	0	0	0	0	0	0	0	0	0	0	0	0	0	0	0
ENSRNA049442831	0	0	0	0	0	0	0	0	0	0	0	0	0	0	0	0	0	0	0	0	0	0	0	0	0	0	0	0	0	0	0	0	0	0	0	0	0	0	0	0	0	0	0	0	0	0	0	0	0
ENSRNA049442838	0	0	0	0	0	0	0	0	0	0	0	0	0	0	0	0	0	0	0	0	0	0	0	0	0	0	0	0	0	0	0	0	0	0	0	0	0	0	0	0	0	0	0	0	0	0	0	0	0
ENSRNA049442848	0	0	0	0	0	0	0	0	0	0	0	0	0	0	0	0	0	0	0	0	0	0	0	0	0	0	0	0	0	0	0	0	0	0	0	0	0	0	0	0	0	0	0	0	0	0	0	0	0
ENSRNA049442855	0	0	0	0	0	0	0	0	0	0	0	0	0	0	0	0	0	0	0	0	0	0	0	0	0	0	0	0	0	0	0	0	0	0	0	0	0	0	0	0	0	0	0	0	0	0	0	0	0
ENSRNA049442862	0	0	0	0	0	0	0	0	0	0	0	0	0	0	0	0	0	0	0	0	0	0	0	0	0	0	0	0	0	0	0	0	0	0	0	0	0	0	0	0	0	0	0	0	0	0	0	0	0
ENSRNA049442884	0	0	0	0	0	0	0	0	0	0	0	0	0	0	0	0	0	0	0	0	0	0	0	0	0	0	0	0	0	0	0	0	0	0	0	0	0	0	0	0	0	0	0	0	0	0	0	0	0
ENSRNA049442894	0	0	0	0	0	0	0	0	0	0	0	0	0	0	0	0	0	0	0	0	0	0	0	0	0	0	0	0	0	0	0	0	0	0	0	0	0	0	0	0	0	0	0	0	0	0	0	0	0
ENSRNA049442905	0	0	0	0	0	0	0	0	0	0	0	0	0	0	0	0	0	0	0	0	0	0	0	0	0	0	0	0	0	0	0	0	0	0	0	0	0	0	0	0	0	0	0	0	0	0	0	0	0
ENSRNA049442915	0	0	0	0	0	0	0	0	0	0	0	0	0	0	0	0	0	0	0	0	0	0	0	0	0	0	0	0	0	0	0	0	0	0	0	0	0	0	0	0	0	0	0	0	0	0	0	0	0
ENSRNA049442934	0	0	0	0	0	0	0	0	0	0	0	0	0	0	0	0	0	0	0	0	0	0	0	0	0	0	0	0	0	0	0	0	0	0	0	0	0	0	0	0	0	0	0	0	0	0	0	0	0
ENSRNA049442941	0	0	0	0	0	0	0	0	0	0	0	0	0	0	0	0	0	0	0	0	0	0	0	0	0	0	0	0	0	0	0	0	0	0	0	0	0	0	0	0	0	0	0	0	0	0	0	0	0
ENSRNA049442949	0	0	0	0	0	0	0	0	0	0	0	0	0	0	0	0	0	0	0	0	0	0	0	0	0	0	0	0	0	0	0	0	0	0	0	0	0	0	0	0	0	0	0	0	0	0	0	0	0
ENSRNA049442959	0	0	0	0	0	0	0	0	0	0	0	0	0	0	0	0	0	0	0	0	0	0	0	0	0	0	0	0	0	0	0	0	0	0	0	0	0	0	0	0	0	0	0	0	0	0	0	0	0
ENSRNA049442971	0	0	0	0	0	0	0	0	0	0	0	0	0	0	0	0	0	0	0	0	0	0	0	0	0	0	0	0	0	0	0	0	0	0	0	0	0	0	0	0	0	0	0	0	0	0	0	0	0
ENSRNA049442979	0	0	0	0	0	0	0	0	0	0	0	0	0	0	0	0	0	0	0	0	0	0	0	0	0	0	0	0	0	0	0	0	0	0	0	0	0	0	0	0	0	0	0	0	0	0	0	0	0
ENSRNA049442989	0	0	0	0	0	0	0	0	0	0	0	0	0	0	0	0	0	0	0	0	0	0	0	0	0	0	0	0	0	0	0	0	0	0	0	0	0	0	0	0	0	0	0	0	0	0	0	0	0
ENSRNA049443000	0	0	0	0	0	0	0	0	0	0	0	0	0	0	0	0	0	0	0	0	0	0	0	0	0	0	0	0	0	0	0	0	0	0	0	0	0	0	0	0	0	0	0	0	0	0	0	0	0
ENSRNA049443007	0	0	0	0	0	0	0	0	0	0	0	0	0	0	0	0	0	0	0	0	0	0	0	0	0	0	0	0	0	0	0	0	0	0	0	0	0	0	0	0	0	0	0	0	0	0	0	0	0
ENSRNA049443014	0	0	0	0	0	0	0	0	0	0	0	0	0	0	0	0	0	0	0	0	0	0	0	0	0	0	0	0	0	0	0	0	0	0	0	0	0	0	0	0	0	0	0	0	0	0	0	0	0
ENSRNA049443029	0	0	0	0	0	0	0	0	0	0	0	0	0	0	0	0	0	0	0	0	0	0	0	0	0	0	0	0	0	0	0	0	0	0	0	0	0	0	0	0	0	0	0	0	0	0	0	0	0
ENSRNA049443039	0	0	0	0	0	0	0	0	0	0	0	0	0	0	0	0	0	0	0	0	0	0	0	0	0	0	0	0	0	0	0	0	0	0	0	0	0	0	0	0	0	0	0	0	0	0	0	0	0
ENSRNA049443050	0	0	0	0	0	0	0	0	0	0	0	0	0	0	0	0	0	0	0	0	0	0	0	0	0	0	0	0	0	0	0	0	0	0	0	0	0	0	0	0	0	0	0	0	0	0	0	0	0
ENSRNA049443058	0	0	0	0	0	0	0	0	0	0	0	0	0	0	0	0	0	0	0	0	0	0	0	0	0	0	0	0	0	0	0	0	0	0	0	0	0	0	0	0	0	0	0	0	0	0	0	0	0
ENSRNA049443070	0	0	0	0	0	0	0	0	0	0	0	0	0	0	0	0	0	0	0	0	0	0	0	0	0	0	0	0	0	0	0	0	0	0	0	0	0	0	0	0	0	0	0	0	0	0	0	0	0
ENSRNA049443077	0	0	0	0	0	0	0	0	0	0	0	0	0	0	0	0	0	0	0	0	0	0	0	0	0	0	0	0	0	0	0	0	0	0	0	0	0	0	0	0	0	0	0	0	0	0	0	0	0
ENSRNA049443081	0	0	0	0	0	0	0	0	0	0	0	0	0	0	0	0	0	0	0	0	0	0	0	0	0	0	0	0	0	0	0	0	0	0	0	0	0	0	0	0	0	0	0	0	0	0	0	0	0
ENSRNA049443083	0	0	0	0	0	0	0	0	0	0	0	0	0	0	0	0	0	0	0	0	0	0	0	0	0	0	0	0	0	0	0	0	0	0	0	0	0	0	0	0	0	0	0	0	0	0	0	0	0
ENSRNA049443089	0	0	0	0	0	0	0	0	0	0	0	0	0	0	0	0	0	0	0	0	0	0	0	0	0	0	0	0	0	0	0	0	0	0	0	0	0	0	0	0	0	0	0	0	0	0	0	0	0
ENSRNA049443220	0	0	0	0	0	0	0	0	0	0	0	0	0	0	0	0	0	0	0	0	0	0	0	0	0	0	0	0	0	0	0	0	0	0	0	0	0	0	0	0	0	0	0	0	0	0	0	0	0
ENSRNA049443234	0	0	0	0	0	0	0	0	0	0	0	0	0	0	0	0	0	0	0	0	0	0	0	0	0	0	0	0	0	0	0	0	0	0	0	0	0	0	0	0	0	0	0	0	0	0	0	0	0
ENSRNA049443253	0	0	0	0	0	0	0	0	0	0	0	0	0	0	0	0	0	0	0	0	0	0	0	0	0	0	0	0	0	0	0	0	0	0	0	0	0	0	0	0	0	0	0	0	0	0	0	0	0
ENSRNA049443270	0	0	0	0	0	0	0	0	0	0	0	0	0	0	0	0	0	0	0	0	0	0	0	0	0	0	0	0	0	0	0	0	0	0	0	0	0	0	0	0	0	0	0	0	0	0	0	0	0
ENSRNA049443287	0	0	0	0	0	0	0	0	0	0	0	0	0	0	0	0	0	0	0	0	0	0	0	0	0	0	0	0	0	0	0	0	0	0	0	0	0	0	0	0	0	0	0	0	0	0	0	0	0
ENSRNA049443307	0	0	0	0	0	0	0	0	0	0	0	0	0	0	0	0	0	0	0	0	0	0	0	0	0	0	0	0	0	0	0	0	0	0	0	0	0	0	0	0	0	0	0	0	0	0	0	0	0
ENSRNA049443319	0	0	0	0	0	0	0	0	0	0	0	0	0	0	0	0	0	0	0	0	0	0	0	0	0	0	0	0	0	0	0	0	0	0	0	0	0	0	0	0	0	0	0	0	0	0	0	0	0
ENSRNA049443354	0	0	0	0	0	0	0	0	0	0	0	0	0	0	0	0	0	0	0	0	0	0	0	0	0	0	0	0	0	0	0	0	0	0	0	0	0	0	0	0	0	0	0	0	0	0	0	0	0
ENSRNA049443370	0	0	0	0	0	0	0	0	0	0	0	0	0	0	0	0	0	0	0	0	0	0	0	0	0	0	0	0	0	0	0	0	0	0	0	0	0	0	0	0	0	0	0	0	0	0	0	0	0
ENSRNA049443391	0	0	0	0	0	0	0	0	0	0	0	0	0	0	0	0	0	0	0	0	0	0	0	0	0	0	0	0	0	0	0	0	0	0	0	0	0	0	0	0	0	0	0	0	0	0	0	0	0
ENSRNA049443450	0	0	0	0	0	0	0	0	0	0	0	0	0	0	0	0	0	0	0	0	0	0	0	0	0	0	0	0	0	0	0	0	0	0	0	0	0	0	0	0	0	0	0	0	0	0	0	0	0
ENSRNA049443461	0	0	0	0	0	0	0	0	0	0	0	0	0	0	0	0	0	0	0	0	0	0	0	0	0	0	0	0	0	0	0	0	0	0	0	0	0	0	0	0	0	0	0	0	0	0	0	0	0
ENSRNA049443478	0	0	0	0	0	0	0	0	0	0	0	0	0	0	0	0	0	0	0	0	0	0	0	0	0	0	0	0	0	0	0	0	0	0	0	0	0	0	0	0	0	0	0	0	0	0	0	0	0
ENSRNA049443507	0	0	0	0	0	0	0	0	0	0	0	0	0	0	0	0	0	0	0	0	0	0	0	0	0	0	0	0	0	0	0	0	0	0	0	0	0	0	0	0	0	0	0	0	0	0	0	0	0
ENSRNA049443525	0	0	0	0	0	0	0	0	0	0	0	0	0	0	0	0	0	0	0	0	0	0	0	0	0	0	0	0	0	0	0	0	0	0	0	0	0	0	0	0	0	0	0	0	0	0	0	0	0
ENSRNA049443537	0	0	0	0	0	0	0	0	0	0	0	0	0	0	0	0	0	0	0	0	0	0	0	0	0	0	0	0	0	0	0	0	0	0	0	0	0	0	0	0	0	0	0	0	0	0	0	0	0
ENSRNA049443552	0	0	0	0	0	0	0	0	0	0	0	0	0	0	0	0	0	0	0	0	0	0	0	0	0	0	0	0	0	0	0	0	0	0	0	0	0	0	0	0	0	0	0	0	0	0	0	0	0
ENSRNA049443563	0	0	0	0	0	0	0	0	0	0	0	0	0	0	0	0	0	0	0	0	0	0	0	0	0	0	0	0	0	0	0	0	0	0	0	0	0	0	0	0	0	0	0	0	0	0	0	0	0
ENSRNA049443592	0	0	0	0	0	0	0	0	0	0	0	0	0	0	0	0	0	0	0	0	0	0	0	0	0	0	0	0	0	0	0	0	0	0	0	0	0	0	0	0	0	0	0	0	0	0	0	0	0
ENSRNA049443604	0	0	0	0	0	0	0	0	0	0	0	0	0	0	0	0	0	0	0	0	0	0	0	0	0	0	0	0	0	0	0	0	0	0	0	0	0	0	0	0	0	0	0	0	0	0	0	0	0
ENSRNA049443697	0	0	0	0	0	0	0	0	0	0	0	0	0	0	0	0	0	0	0	0	0	0	0	0	0	0	0	0	0	0	0	0	0	0	0	0	0	0	0	0	0	0	0	0	0	0	0	0	0
ENSRNA049443707	0	0	0	0	0	0	0	0	0	0	0	0	0	0	0	0	0	0	0	0	0	0	0	0	0	0	0	0	0	0	0	0	0	0	0	0	0	0	0	0	0	0	0	0	0	0	0	0	0
ENSRNA049443772	0	0	0	0	0	0	0	0	0	0	0	0	0	0	0	0	0	0	0	0	0	0	0	0	0	0	0	0	0	0	0	0	0	0	0	0	0	0	0	0	0	0	0	0	0	0	0	0	0
ENSRNA049443806	0	0	0	0	0	0	0	0	0	0	0	0	0	0	0	0	0	0	0	0	0	0	0	0	0	0	0	0	0	0	0	0	0	0	0	0	0	0	0	0	0	0	0	0	0	0	0	0	0
ENSRNA049443819	0	0	0	0	0	0	0	0	0	0	0	0	0	0	0	0	0	0	0	0	0	0	0	0	0	0	0	0	0	0	0	0	0	0	0	0	0	0	0	0	0	0	0	0	0	0	0	0	0
ENSRNA049443842	0	0	0	0	0	0	0	0	0	0	0	0	0	0	0	0	0	0	0	0	0	0	0	0	0	0	0	0	0	0	0	0	0	0	0	0	0	0	0	0	0	0	0	0	0	0	0	0	0
ENSRNA049443919	0	0	0	0	0	0	0	0	0	0	0	0	0	0	0	0	0	0	0	0	0	0	0	0	0	0	0	0	0	0	0	0	0	0	0	0	0	0	0	0	0	0	0	0	0	0	0	0	0
ENSRNA049443931	0	0	0	0	0	0	0	0	0	0	0	0	0	0	0	0	0	0	0	0	0	0	0	0	0	0	0	0	0	0	0	0	0	0	0	0	0	0	0	0	0	0	0	0	0	0	0	0	0
ENSRNA049443992	0	0	0	0	0	0	0	0	0	0	0	0	0	0	0	0	0	0	0	0	0	0	0	0	0	0	0	0	0	0	0	0	0	0	0	0	0	0	0	0	0	0	0	0	0	0	0	0	0
ENSRNA049444004	0	0	0	0	0	0	0	0	0	0	0	0	0	0	0	0	0	0	0	0	0	0	0	0	0	0	0	0	0	0	0	0	0	0	0	0	0	0	0	0	0	0	0	0	0	0	0	0	0
ENSRNA049444016	0	0	0	0	0	0	0	0	0	0	0	0	0	0	0	0	0	0	0	0	0	0	0	0	0	0	0	0	0	0	0	0	0	0	0	0	0	0	0	0	0	0	0	0	0	0	0	0	0
ENSRNA049444035	0	0	0	0	0	0	0	0	0	0	0	0	0	0	0	0	0	0	0	0	0	0	0	0	0	0	0	0	0	0	0	0	0	0	0	0	0	0	0	0	0	0	0	0	0	0	0	0	0
ENSRNA049444055	0	0	0	0	0	0	0	0	0	0	0	0	0	0	0	0	0	0	0	0	0	0	0	0	0	0	0	0	0	0	0	0	0	0	0	0	0	0	0	0	0	0	0	0	0	0	0	0	0
ENSRNA049444109	0	0	0	0	0	0	0	0	0	0	0	0	0	0	0	0	0	0	0	0	0	0	0	0	0	0	0	0	0	0	0	0	0	0	0	0	0	0	0	0	0	0	0	0	0	0	0	0	0
ENSRNA049444159	0	0	0	0	0	0	0	0	0	0	0	0	0	0	0	0	0	0	0	0	0	0	0	0	0	0	0	0	0	0	0	0	0	0	0	0	0	0	0	0	0	0	0	0	0	0	0	0	0
ENSRNA049444172	0	0	0	0	0	0	0	0	0	0	0	0	0	0	0	0	0	0	0	0	0	0	0	0	0	0	0	0	0	0	0	0	0	0	0	0	0	0	0	0	0	0	0	0	0	0	0	0	0
ENSRNA049444185	0	0	0	0	0	0	0	0	0	0	0	0	0	0	0	0	0	0	0	0	0	0	0	0	0	0	0	0	0	0	0	0	0	0	0	0	0	0	0	0	0	0	0	0	0	0	0	0	0
ENSRNA049444234	0	0	0	0	0	0	0	0	0	0	0	0	0	0	0	0	0	0	0	0	0	0	0	0	0	0	0	0	0	0	0	0	0	0	0	0	0	0	0	0	0	0	0	0	0	0	0	0	0
ENSRNA049444291	0	0	0	0	0	0	0	0	0	0	0	0	0	0	0	0	0	0	0	0	0	0	0	0	0	0	0	0	0	0	0	0	0	0	0	0	0	0	0	0	0	0	0	0	0	0	0	0	0
ENSRNA049444331	0	0	0	0	0	0	0	0	0	0	0	0	0	0	0	0	0	0	0	0	0	0	0	0	0	0	0	0	0	0	0	0	0	0	0	0	0	0	0	0	0	0	0	0	0	0	0	0	0
ENSRNA049444341	0	0	0	0	0	0	0	0	0	0	0	0	0	0	0	0	0	0	0	0	0	0	0	0	0	0	0	0	0	0	0	0	0	0	0	0	0	0	0	0	0	0	0	0	0	0	0	0	0
ENSRNA049444372	0	0	0	0	0	0	0	0	0	0	0	0	0	0	0	0	0	0	0	0	0	0	0	0	0	0	0	0	0	0	0	0	0	0	0	0	0	0	0	0	0	0	0	0	0	0	0	0	0
ENSRNA049444385	0	0	0	0	0	0	0	0	0	0	0	0	0	0	0	0	0	0	0	0	0	0	0	0	0	0	0	0	0	0	0	0	0	0	0	0	0	0	0	0	0	0	0	0	0	0	0	0	0
ENSRNA049444450	0	0	0	0	0	0	0	0	0	0	0	0	0	0	0	0	0	0	0	0	0	0	0	0	0	0	0	0	0	0	0	0	0	0	0	0	0	0	0	0	0	0	0	0	0	0	0	0	0
ENSRNA049444459	0	0	0	0	0	0	0	0	0	0	0	0	0	0	0	0	0	0	0	0	0	0	0	0	0	0	0	0	0	0	0	0	0	0	0	0	0	0	0	0	0	0	0	0	0	0	0	0	0
ENSRNA049444555	0	0	0	0	0	0	0	0	0	0	0	0	0	0	0	0	0	0	0	0	0	0	0	0	0	0	0	0	0	0	0	0	0	0	0	0	0	0	0	0	0	0	0	0	0	0	0	0	0
ENSRNA049444619	0	0	0	0	0	0	0	0	0	0	0	0	0	0	0	0	0	0	0	0	0	0	0	0	0	0	0	0	0	0	0	0	0	0	0	0	0	0	0	0	0	0	0	0	0	0	0	0	0
ENSRNA049444634	0	0	0	0	0	0	0	0	0	0	0	0	0	0	0	0	0	0	0	0	0	0	0	0	0	0	0	0	0	0	0	0	0	0	0	0	0	0	0	0	0	0	0	0	0	0	0	0	0
ENSRNA049444648	0	0	0	0	0	0	0	0	0	0	0	0	0	0	0	0	0	0	0	0	0	0	0	0	0	0	0	0	0	0	0	0	0	0	0	0	0	0	0	0	0	0	0	0	0	0	0	0	0
ENSRNA049444658	0	0	0	0	0	0	0	0	0	0	0	0	0	0	0	0	0	0	0	0	0	0	0	0	0	0	0	0	0	0	0	0	0	0	0	0	0	0	0	0	0	0	0	0	0	0	0	0	0
ENSRNA049444705	0	0	0	0	0	0	0	0	0	0	0	0	0	0	0	0	0	0	0	0	0	0	0	0	0	0	0	0	0	0	0	0	0	0	0	0	0	0	0	0	0	0	0	0	0	0	0	0	0
ENSRNA049445038	0	0	0	0	0	0	0	0	0	0	0	0	0	0	0	0	0	0	0	0	0	0	0	0	0	0	0	0	0	0	0	0	0	0	0	0	0	0	0	0	0	0	0	0	0	0	0	0	0
ENSRNA049445111	0	0	0	0	0	0	0	0	0	0	0	0	0	0	0	0	0	0	0	0	0	0	0	0	0	0	0	0	0	0	0	0	0	0	0	0	0	0	0	0	0	0	0	0	0	0	0	0	0
ENSRNA049445130	0	0	0	0	0	0	0	0	0	0	0	0	0	0	0	0	0	0	0	0	0	0	0	0	0	0	0	0	0	0	0	0	0	0	0	0	0	0	0	0	0	0	0	0	0	0	0	0	0
ENSRNA049445136	0	0	0	0	0	0	0	0	0	0	0	0	0	0	0	0	0	0	0	0	0	0	0	0	0	0	0	0	0	0	0	0	0	0	0	0	0	0	0	0	0	0	0	0	0	0	0	0	0
ENSRNA049445150	0	0	0	0	0	0	0	0	0	0	0	0	0	0	0	0	0	0	0	0	0	0	0	0	0	0	0	0	0	0	0	0	0	0	0	0	0	0	0	0	0	0	0	0	0	0	0	0	0
ENSRNA049445160	0	0	0	0	0	0	0	0	0	0	0	0	0	0	0	0	0	0	0	0	0	0	0	0	0	0	0	0	0	0	0	0	0	0	0	0	0	0	0	0	0	0	0	0	0	0	0	0	0
ENSRNA049445166	0	0	0	0	0	0	0	0	0	0	0	0	0	0	0	0	0	0	0	0	0	0	0	0	0	0	0	0	0	0	0	0	0	0	0	0	0	0	0	0	0	0	0	0	0	0	0	0	0
ENSRNA049445172	0	0	0	0	0	0	0	0	0	0	0	0	0	0	0	0	0	0	0	0	0	0	0	0	0	0	0	0	0	0	0	0	0	0	0	0	0	0	0	0	0	0	0	0	0	0	0	0	0
ENSRNA049445189	0	0	0	0	0	0	0	0	0	0	0	0	0	0	0	0	0	0	0	0	0	0	0	0	0	0	0	0	0	0	0	0	0	0	0	0	0	0	0	0	0	0	0	0	0	0	0	0	0
ENSRNA049445197	0	0	0	0	0	0	0	0	0	0	0	0	0	0	0	0	0	0	0	0	0	0	0	0	0	0	0	0	0	0	0	0	0	0	0	0	0	0	0	0	0	0	0	0	0	0	0	0	0
ENSRNA049445213	0	0	0	0	0	0	0	0	0	0	0	0	0	0	0	0	0	0	0	0	0	0	0	0	0	0	0	0	0	0	0	0	0	0	0	0	0	0	0	0	0	0	0	0	0	0	0	0	0
ENSRNA049445254	0	0	0	0	0	0	0	0	0	0	0	0	0	0	0	0	0	0	0	0	0	0	0	0	0	0	0	0	0	0	0	0	0	0	0	0	0	0	0	0	0	0	0	0	0	0	0	0	0
ENSRNA049445265	0	0	0	0	0	0	0	0	0	0	0	0	0	0	0	0	0	0	0	0	0	0	0	0	0	0	0	0	0	0	0	0	0	0	0	0	0	0	0	0	0	0	0	0	0	0	0	0	0
ENSRNA049445272	0	0	0	0	0	0	0	0	0	0	0	0	0	0	0	0	0	0	0	0	0	0	0	0	0	0	0	0	0	0	0	0	0	0	0	0	0	0	0	0	0	0	0	0	0	0	0	0	0
ENSRNA049445293	0	0	0	0	0	0	0	0	0	0	0	0	0	0	0	0	0	0	0	0	0	0	0	0	0	0	0	0	0	0	0	0	0	0	0	0	0	0	0	0	0	0	0	0	0	0	0	0	0
ENSRNA049445310	0	0	0	0	0	0	0	0	0	0	0	0	0	0	0	0	0	0	0	0	0	0	0	0	0	0	0	0	0	0	0	0	0	0	0	0	0	0	0	0	0	0	0	0	0	0	0	0	0
ENSRNA049445327	0	0	0	0	0	0	0	0	0	0	0	0	0	0	0	0	0	0	0	0	0	0	0	0	0	0	0	0	0	0	0	0	0	0	0	0	0	0	0	0	0	0	0	0	0	0	0	0	0
ENSRNA049445360	0	0	0	0	0	0	0	0	0	0	0	0	0	0	0	0	0	0	0	0	0	0	0	0	0	0	0	0	0	0	0	0	0	0	0	0	0	0	0	0	0	0	0	0	0	0	0	0	0
ENSRNA049445368	0	0	0	0	0	0	0	0	0	0	0	0	0	0	0	0	0	0	0	0	0	0	0	0	0	0	0	0	0	0	0	0	0	0	0	0	0	0	0	0	0	0	0	0	0	0	0	0	0
ENSRNA049445418	0	0	0	0	0	0	0	0	0	0	0	0	0	0	0	0	0	0	0	0	0	0	0	0	0	0	0	0	0	0	0	0	0	0	0	0	0	0	0	0	0	0	0	0	0	0	0	0	0
ENSRNA049445432	0	0	0	0	0	0	0	0	0	0	0	0	0	0	0	0	0	0	0	0	0	0	0	0	0	0	0	0	0	0	0	0	0	0	0	0	0	0	0	0	0	0	0	0	0	0	0	0	0
ENSRNA049445436	0	0	0	0	0	0	0	0	0	0	0	0	0	0	0	0	0	0	0	0	0	0	0	0	0	0	0	0	0	0	0	0	0	0	0	0	0	0	0	0	0	0	0	0	0	0	0	0	0
ENSRNA049445441	0	0	0	0	0	0	0	0	0	0	0	0	0	0	0	0	0	0	0	0	0	0	0	0	0	0	0	0	0	0	0	0	0	0	0	0	0	0	0	0	0	0	0	0	0	0	0	0	0
ENSRNA049445461	0	0	0	0	0	0	0	0	0	0	0	0	0	0	0	0	0	0	0	0	0	0	0	0	0	0	0	0	0	0	0	0	0	0	0	0	0	0	0	0	0	0	0	0	0	0	0	0	0
ENSRNA049445478	0	0	0	0	0	0	0	0	0	0	0	0	0	0	0	0	0	0	0	0	0	0	0	0	0	0	0	0	0	0	0	0	0	0	0	0	0	0	0	0	0	0	0	0	0	0	0	0	0
ENSRNA049445501	0	0	0	0	0	0	0	0	0	0	0	0	0	0	0	0	0	0	0	0	0	0	0	0	0	0	0	0	0	0	0	0	0	0	0	0	0	0	0	0	0	0	0	0	0	0	0	0	0
ENSRNA049445517	0	0	0	0	0	0	0	0	0	0	0	0	0	0	0	0	0	0	0	0	0	0	0	0	0	0	0	0	0	0	0	0	0	0	0	0	0	0	0	0	0	0	0	0	0	0	0	0	0
ENSRNA049445530	0	0	0	0	0	0	0	0	0	0	0	0	0	0	0	0	0	0	0	0	0	0	0	0	0	0	0	0	0	0	0	0	0	0	0	0	0	0	0	0	0	0	0	0	0	0	0	0	0
ENSRNA049445542	0	0	0	0	0	0	0	0	0	0	0	0	0	0	0	0	0	0	0	0	0	0	0	0	0	0	0	0	0	0	0	0	0	0	0	0	0	0	0	0	0	0	0	0	0	0	0	0	0
ENSRNA049445571	0	0	0	0	0	0	0	0	0	0	0	0	0	0	0	0	0	0	0	0	0	0	0	0	0	0	0	0	0	0	0	0	0	0	0	0	0	0	0	0	0	0	0	0	0	0	0	0	0
ENSRNA049445609	0	0	0	0	0	0	0	0	0	0	0	0	0	0	0	0	0	0	0	0	0	0	0	0	0	0	0	0	0	0	0	0	0	0	0	0	0	0	0	0	0	0	0	0	0	0	0	0	0
ENSRNA049445658	0	0	0	0	0	0	0	0	0	0	0	0	0	0	0	0	0	0	0	0	0	0	0	0	0	0	0	0	0	0	0	0	0	0	0	0	0	0	0	0	0	0	0	0	0	0	0	0	0
ENSRNA049445706	0	0	0	0	0	0	0	0	0	0	0	0	0	0	0	0	0	0	0	0	0	0	0	0	0	0	0	0	0	0	0	0	0	0	0	0	0	0	0	0	0	0	0	0	0	0	0	0	0
ENSRNA049445718	0	0	0	0	0	0	0	0	0	0	0	0	0	0	0	0	0	0	0	0	0	0	0	0	0	0	0	0	0	0	0	0	0	0	0	0	0	0	0	0	0	0	0	0	0	0	0	0	0
ENSRNA049445733	0	0	0	0	0	0	0	0	0	0	0	0	0	0	0	0	0	0	0	0	0	0	0	0	0	0	0	0	0	0	0	0	0	0	0	0	0	0	0	0	0	0	0	0	0	0	0	0	0
ENSRNA049445740	0	0	0	0	0	0	0	0	0	0	0	0	0	0	0	0	0	0	0	0	0	0	0	0	0	0	0	0	0	0	0	0	0	0	0	0	0	0	0	0	0	0	0	0	0	0	0	0	0
ENSRNA049445751	0	0	0	0	0	0	0	0	0	0	0	0	0	0	0	0	0	0	0	0	0	0	0	0	0	0	0	0	0	0	0	0	0	0	0	0	0	0	0	0	0	0	0	0	0	0	0	0	0
ENSRNA049445768	0	0	0	0	0	0	0	0	0	0	0	0	0	0	0	0	0	0	0	0	0	0	0	0	0	0	0	0	0	0	0	0	0	0	0	0	0	0	0	0	0	0	0	0	0	0	0	0	0
ENSRNA049445818	0	0	0	0	0	0	0	0	0	0	0	0	0	0	0	0	0	0	0	0	0	0	0	0	0	0	0	0	0	0	0	0	0	0	0	0	0	0	0	0	0	0	0	0	0	0	0	0	0
ENSRNA049445825	0	0	0	0	0	0	0	0	0	0	0	0	0	0	0	0	0	0	0	0	0	0	0	0	0	0	0	0	0	0	0	0	0	0	0	0	0	0	0	0	0	0	0	0	0	0	0	0	0
ENSRNA049445836	0	0	0	0	0	0	0	0	0	0	0	0	0	0	0	0	0	0	0	0	0	0	0	0	0	0	0	0	0	0	0	0	0	0	0	0	0	0	0	0	0	0	0	0	0	0	0	0	0
ENSRNA049445941	0	0	0	0	0	0	0	0	0	0	0	0	0	0	0	0	0	0	0	0	0	0	0	0	0	0	0	0	0	0	0	0	0	0	0	0	0	0	0	0	0	0	0	0	0	0	0	0	0
ENSRNA049445985	0	0	0	0	0	0	0	0	0	0	0	0	0	0	0	0	0	0	0	0	0	0	0	0	0	0	0	0	0	0	0	0	0	0	0	0	0	0	0	0	0	0	0	0	0	0	0	0	0
ENSRNA049446001	0	0	0	0	0	0	0	0	0	0	0	0	0	0	0	0	0	0	0	0	0	0	0	0	0	0	0	0	0	0	0	0	0	0	0	0	0	0	0	0	0	0	0	0	0	0	0	0	0
ENSRNA049446015	0	0	0	0	0	0	0	0	0	0	0	0	0	0	0	0	0	0	0	0	0	0	0	0	0	0	0	0	0	0	0	0	0	0	0	0	0	0	0	0	0	0	0	0	0	0	0	0	0
ENSRNA049446082	0	0	0	0	0	0	0	0	0	0	0	0	0	0	0	0	0	0	0	0	0	0	0	0	0	0	0	0	0	0	0	0	0	0	0	0	0	0	0	0	0	0	0	0	0	0	0	0	0
ENSRNA049446094	0	0	0	0	0	0	0	0	0	0	0	0	0	0	0	0	0	0	0	0	0	0	0	0	0	0	0	0	0	0	0	0	0	0	0	0	0	0	0	0	0	0	0	0	0	0	0	0	0
ENSRNA049446119	0	0	0	0	0	0	0	0	0	0	0	0	0	0	0	0	0	0	0	0	0	0	0	0	0	0	0	0	0	0	0	0	0	0	0	0	0	0	0	0	0	0	0	0	0	0	0	0	0
ENSRNA049446128	0	0	0	0	0	0	0	0	0	0	0	0	0	0	0	0	0	0	0	0	0	0	0	0	0	0	0	0	0	0	0	0	0	0	0	0	0	0	0	0	0	0	0	0	0	0	0	0	0
ENSRNA049446134	0	0	0	0	0	0	0	0	0	0	0	0	0	0	0	0	0	0	0	0	0	0	0	0	0	0	0	0	0	0	0	0	0	0	0	0	0	0	0	0	0	0	0	0	0	0	0	0	0
ENSRNA049446167	0	0	0	0	0	0	0	0	0	0	0	0	0	0	0	0	0	0	0	0	0	0	0	0	0	0	0	0	0	0	0	0	0	0	0	0	0	0	0	0	0	0	0	0	0	0	0	0	0
ENSRNA049446227	0	0	0	0	0	0	0	0	0	0	0	0	0	0	0	0	0	0	0	0	0	0	0	0	0	0	0	0	0	0	0	0	0	0	0	0	0	0	0	0	0	0	0	0	0	0	0	0	0
ENSRNA049446241	0	0	0	0	0	0	0	0	0	0	0	0	0	0	0	0	0	0	0	0	0	0	0	0	0	0	0	0	0	0	0	0	0	0	0	0	0	0	0	0	0	0	0	0	0	0	0	0	0
ENSRNA049446268	0	0	0	0	0	0	0	0	0	0	0	0	0	0	0	0	0	0	0	0	0	0	0	0	0	0	0	0	0	0	0	0	0	0	0	0	0	0	0	0	0	0	0	0	0	0	0	0	0
ENSRNA049446278	0	0	0	0	0	0	0	0	0	0	0	0	0	0	0	0	0	0	0	0	0	0	0	0	0	0	0	0	0	0	0	0	0	0	0	0	0	0	0	0	0	0	0	0	0	0	0	0	0
ENSRNA049446311	0	0	0	0	0	0	0	0	0	0	0	0	0	0	0	0	0	0	0	0	0	0	0	0	0	0	0	0	0	0	0	0	0	0	0	0	0	0	0	0	0	0	0	0	0	0	0	0	0
ENSRNA049446318	0	0	0	0	0	0	0	0	0	0	0	0	0	0	0	0	0	0	0	0	0	0	0	0	0	0	0	0	0	0	0	0	0	0	0	0	0	0	0	0	0	0	0	0	0	0	0	0	0
ENSRNA049446338	0	0	0	0	0	0	0	0	0	0	0	0	0	0	0	0	0	0	0	0	0	0	0	0	0	0	0	0	0	0	0	0	0	0	0	0	0	0	0	0	0	0	0	0	0	0	0	0	0
ENSRNA049446356	0	0	0	0	0	0	0	0	0	0	0	0	0	0	0	0	0	0	0	0	0	0	0	0	0	0	0	0	0	0	0	0	0	0	0	0	0	0	0	0	0	0	0	0	0	0	0	0	0
ENSRNA049446377	0	0	0	0	0	0	0	0	0	0	0	0	0	0	0	0	0	0	0	0	0	0	0	0	0	0	0	0	0	0	0	0	0	0	0	0	0	0	0	0	0	0	0	0	0	0	0	0	0
ENSRNA049446390	0	0	0	0	0	0	0	0	0	0	0	0	0	0	0	0	0	0	0	0	0	0	0	0	0	0	0	0	0	0	0	0	0	0	0	0	0	0	0	0	0	0	0	0	0	0	0	0	0
ENSRNA049446399	0	0	0	0	0	0	0	0	0	0	0	0	0	0	0	0	0	0	0	0	0	0	0	0	0	0	0	0	0	0	0	0	0	0	0	0	0	0	0	0	0	0	0	0	0	0	0	0	0
ENSRNA049446412	0	0	0	0	0	0	0	0	0	0	0	0	0	0	0	0	0	0	0	0	0	0	0	0	0	0	0	0	0	0	0	0	0	0	0	0	0	0	0	0	0	0	0	0	0	0	0	0	0
ENSRNA049446421	0	0	0	0	0	0	0	0	0	0	0	0	0	0	0	0	0	0	0	0	0	0	0	0	0	0	0	0	0	0	0	0	0	0	0	0	0	0	0	0	0	0	0	0	0	0	0	0	0
ENSRNA049446430	0	0	0	0	0	0	0	0	0	0	0	0	0	0	0	0	0	0	0	0	0	0	0	0	0	0	0	0	0	0	0	0	0	0	0	0	0	0	0	0	0	0	0	0	0	0	0	0	0
ENSRNA049446444	0	0	0	0	0	0	0	0	0	0	0	0	0	0	0	0	0	0	0	0	0	0	0	0	0	0	0	0	0	0	0	0	0	0	0	0	0	0	0	0	0	0	0	0	0	0	0	0	0
ENSRNA049446451	0	0	0	0	0	0	0	0	0	0	0	0	0	0	0	0	0	0	0	0	0	0	0	0	0	0	0	0	0	0	0	0	0	0	0	0	0	0	0	0	0	0	0	0	0	0	0	0	0
ENSRNA049446516	0	0	0	0	0	0	0	0	0	0	0	0	0	0	0	0	0	0	0	0	0	0	0	0	0	0	0	0	0	0	0	0	0	0	0	0	0	0	0	0	0	0	0	0	0	0	0	0	0
ENSRNA049446532	0	0	0	0	0	0	0	0	0	0	0	0	0	0	0	0	0	0	0	0	0	0	0	0	0	0	0	0	0	0	0	0	0	0	0	0	0	0	0	0	0	0	0	0	0	0	0	0	0
ENSRNA049446541	0	0	0	0	0	0	0	0	0	0	0	0	0	0	0	0	0	0	0	0	0	0	0	0	0	0	0	0	0	0	0	0	0	0	0	0	0	0	0	0	0	0	0	0	0	0	0	0	0
ENSRNA049446611	0	0	0	0	0	0	0	0	0	0	0	0	0	0	0	0	0	0	0	0	0	0	0	0	0	0	0	0	0	0	0	0	0	0	0	0	0	0	0	0	0	0	0	0	0	0	0	0	0
ENSRNA049446634	0	0	0	0	0	0	0	0	0	0	0	0	0	0	0	0	0	0	0	0	0	0	0	0	0	0	0	0	0	0	0	0	0	0	0	0	0	0	0	0	0	0	0	0	0	0	0	0	0
ENSRNA049446642	0	0	0	0	0	0	0	0	0	0	0	0	0	0	0	0	0	0	0	0	0	0	0	0	0	0	0	0	0	0	0	0	0	0	0	0	0	0	0	0	0	0	0	0	0	0	0	0	0
ENSRNA049446666	0	0	0	0	0	0	0	0	0	0	0	0	0	0	0	0	0	0	0	0	0	0	0	0	0	0	0	0	0	0	0	0	0	0	0	0	0	0	0	0	0	0	0	0	0	0	0	0	0
ENSRNA049446682	0	0	0	0	0	0	0	0	0	0	0	0	0	0	0	0	0	0	0	0	0	0	0	0	0	0	0	0	0	0	0	0	0	0	0	0	0	0	0	0	0	0	0	0	0	0	0	0	0
ENSRNA049446764	0	0	0	0	0	0	0	0	0	0	0	0	0	0	0	0	0	0	0	0	0	0	0	0	0	0	0	0	0	0	0	0	0	0	0	0	0	0	0	0	0	0	0	0	0	0	0	0	0
ENSRNA049446780	0	0	0	0	0	0	0	0	0	0	0	0	0	0	0	0	0	0	0	0	0	0	0	0	0	0	0	0	0	0	0	0	0	0	0	0	0	0	0	0	0	0	0	0	0	0	0	0	0
ENSRNA049446811	0	0	0	0	0	0	0	0	0	0	0	0	0	0	0	0	0	0	0	0	0	0	0	0	0	0	0	0	0	0	0	0	0	0	0	0	0	0	0	0	0	0	0	0	0	0	0	0	0
ENSRNA049446878	0	0	0	0	0	0	0	0	0	0	0	0	0	0	0	0	0	0	0	0	0	0	0	0	0	0	0	0	0	0	0	0	0	0	0	0	0	0	0	0	0	0	0	0	0	0	0	0	0
ENSRNA049446904	0	0	0	0	0	0	0	0	0	0	0	0	0	0	0	0	0	0	0	0	0	0	0	0	0	0	0	0	0	0	0	0	0	0	0	0	0	0	0	0	0	0	0	0	0	0	0	0	0
ENSRNA049446916	0	0	0	0	0	0	0	0	0	0	0	0	0	0	0	0	0	0	0	0	0	0	0	0	0	0	0	0	0	0	0	0	0	0	0	0	0	0	0	0	0	0	0	0	0	0	0	0	0
ENSRNA049446924	0	0	0	0	0	0	0	0	0	0	0	0	0	0	0	0	0	0	0	0	0	0	0	0	0	0	0	0	0	0	0	0	0	0	0	0	0	0	0	0	0	0	0	0	0	0	0	0	0
ENSRNA049446944	0	0	0	0	0	0	0	0	0	0	0	0	0	0	0	0	0	0	0	0	0	0	0	0	0	0	0	0	0	0	0	0	0	0	0	0	0	0	0	0	0	0	0	0	0	0	0	0	0
ENSRNA049446955	0	0	0	0	0	0	0	0	0	0	0	0	0	0	0	0	0	0	0	0	0	0	0	0	0	0	0	0	0	0	0	0	0	0	0	0	0	0	0	0	0	0	0	0	0	0	0	0	0
ENSRNA049446985	0	0	0	0	0	0	0	0	0	0	0	0	0	0	0	0	0	0	0	0	0	0	0	0	0	0	0	0	0	0	0	0	0	0	0	0	0	0	0	0	0	0	0	0	0	0	0	0	0
ENSRNA049447011	0	0	0	0	0	0	0	0	0	0	0	0	0	0	0	0	0	0	0	0	0	0	0	0	0	0	0	0	0	0	0	0	0	0	0	0	0	0	0	0	0	0	0	0	0	0	0	0	0
ENSRNA049447020	0	0	0	0	0	0	0	0	0	0	0	0	0	0	0	0	0	0	0	0	0	0	0	0	0	0	0	0	0	0	0	0	0	0	0	0	0	0	0	0	0	0	0	0	0	0	0	0	0
ENSRNA049447050	0	0	0	0	0	0	0	0	0	0	0	0	0	0	0	0	0	0	0	0	0	0	0	0	0	0	0	0	0	0	0	0	0	0	0	0	0	0	0	0	0	0	0	0	0	0	0	0	0
ENSRNA049447086	0	0	0	0	0	0	0	0	0	0	0	0	0	0	0	0	0	0	0	0	0	0	0	0	0	0	0	0	0	0	0	0	0	0	0	0	0	0	0	0	0	0	0	0	0	0	0	0	0
ENSRNA049447147	0	0	0	0	0	0	0	0	0	0	0	0	0	0	0	0	0	0	0	0	0	0	0	0	0	0	0	0	0	0	0	0	0	0	0	0	0	0	0	0	0	0	0	0	0	0	0	0	0
ENSRNA049447196	0	0	0	0	0	0	0	0	0	0	0	0	0	0	0	0	0	0	0	0	0	0	0	0	0	0	0	0	0	0	0	0	0	0	0	0	0	0	0	0	0	0	0	0	0	0	0	0	0
ENSRNA049447287	0	0	0	0	0	0	0	0	0	0	0	0	0	0	0	0	0	0	0	0	0	0	0	0	0	0	0	0	0	0	0	0	0	0	0	0	0	0	0	0	0	0	0	0	0	0	0	0	0
ENSRNA049447346	0	0	0	0	0	0	0	0	0	0	0	0	0	0	0	0	0	0	0	0	0	0	0	0	0	0	0	0	0	0	0	0	0	0	0	0	0	0	0	0	0	0	0	0	0	0	0	0	0
ENSRNA049447361	0	0	0	0	0	0	0	0	0	0	0	0	0	0	0	0	0	0	0	0	0	0	0	0	0	0	0	0	0	0	0	0	0	0	0	0	0	0	0	0	0	0	0	0	0	0	0	0	0
ENSRNA049447389	0	0	0	0	0	0	0	0	0	0	0	0	0	0	0	0	0	0	0	0	0	0	0	0	0	0	0	0	0	0	0	0	0	0	0	0	0	0	0	0	0	0	0	0	0	0	0	0	0
ENSRNA049447400	0	0	0	0	0	0	0	0	0	0	0	0	0	0	0	0	0	0	0	0	0	0	0	0	0	0	0	0	0	0	0	0	0	0	0	0	0	0	0	0	0	0	0	0	0	0	0	0	0
ENSRNA049447456	0	0	0	0	0	0	0	0	0	0	0	0	0	0	0	0	0	0	0	0	0	0	0	0	0	0	0	0	0	0	0	0	0	0	0	0	0	0	0	0	0	0	0	0	0	0	0	0	0
ENSRNA049447467	0	0	0	0	0	0	0	0	0	0	0	0	0	0	0	0	0	0	0	0	0	0	0	0	0	0	0	0	0	0	0	0	0	0	0	0	0	0	0	0	0	0	0	0	0	0	0	0	0
ENSRNA049447479	0	0	0	0	0	0	0	0	0	0	0	0	0	0	0	0	0	0	0	0	0	0	0	0	0	0	0	0	0	0	0	0	0	0	0	0	0	0	0	0	0	0	0	0	0	0	0	0	0
ENSRNA049447490	0	0	0	0	0	0	0	0	0	0	0	0	0	0	0	0	0	0	0	0	0	0	0	0	0	0	0	0	0	0	0	0	0	0	0	0	0	0	0	0	0	0	0	0	0	0	0	0	0
ENSRNA049447516	0	0	0	0	0	0	0	0	0	0	0	0	0	0	0	0	0	0	0	0	0	0	0	0	0	0	0	0	0	0	0	0	0	0	0	0	0	0	0	0	0	0	0	0	0	0	0	0	0
ENSRNA049447555	0	0	0	0	0	0	0	0	0	0	0	0	0	0	0	0	0	0	0	0	0	0	0	0	0	0	0	0	0	0	0	0	0	0	0	0	0	0	0	0	0	0	0	0	0	0	0	0	0
ENSRNA049447575	0	0	0	0	0	0	0	0	0	0	0	0	0	0	0	0	0	0	0	0	0	0	0	0	0	0	0	0	0	0	0	0	0	0	0	0	0	0	0	0	0	0	0	0	0	0	0	0	0
ENSRNA049447583	0	0	0	0	0	0	0	0	0	0	0	0	0	0	0	0	0	0	0	0	0	0	0	0	0	0	0	0	0	0	0	0	0	0	0	0	0	0	0	0	0	0	0	0	0	0	0	0	0
ENSRNA049447618	0	0	0	0	0	0	0	0	0	0	0	0	0	0	0	0	0	0	0	0	0	0	0	0	0	0	0	0	0	0	0	0	0	0	0	0	0	0	0	0	0	0	0	0	0	0	0	0	0
ENSRNA049447665	0	0	0	0	0	0	0	0	0	0	0	0	0	0	0	0	0	0	0	0	0	0	0	0	0	0	0	0	0	0	0	0	0	0	0	0	0	0	0	0	0	0	0	0	0	0	0	0	0
ENSRNA049447712	0	0	0	0	0	0	0	0	0	0	0	0	0	0	0	0	0	0	0	0	0	0	0	0	0	0	0	0	0	0	0	0	0	0	0	0	0	0	0	0	0	0	0	0	0	0	0	0	0
ENSRNA049447742	0	0	0	0	0	0	0	0	0	0	0	0	0	0	0	0	0	0	0	0	0	0	0	0	0	0	0	0	0	0	0	0	0	0	0	0	0	0	0	0	0	0	0	0	0	0	0	0	0
ENSRNA049447833	0	0	0	0	0	0	0	0	0	0	0	0	0	0	0	0	0	0	0	0	0	0	0	0	0	0	0	0	0	0	0	0	0	0	0	0	0	0	0	0	0	0	0	0	0	0	0	0	0
ENSRNA049447892	0	0	0	0	0	0	0	0	0	0	0	0	0	0	0	0	0	0	0	0	0	0	0	0	0	0	0	0	0	0	0	0	0	0	0	0	0	0	0	0	0	0	0	0	0	0	0	0	0
ENSRNA049447910	0	0	0	0	0	0	0	0	0	0	0	0	0	0	0	0	0	0	0	0	0	0	0	0	0	0	0	0	0	0	0	0	0	0	0	0	0	0	0	0	0	0	0	0	0	0	0	0	0
ENSRNA049447917	0	0	0	0	0	0	0	0	0	0	0	0	0	0	0	0	0	0	0	0	0	0	0	0	0	0	0	0	0	0	0	0	0	0	0	0	0	0	0	0	0	0	0	0	0	0	0	0	0
ENSRNA049447995	0	0	0	0	0	0	0	0	0	0	0	0	0	0	0	0	0	0	0	0	0	0	0	0	0	0	0	0	0	0	0	0	0	0	0	0	0	0	0	0	0	0	0	0	0	0	0	0	0
ENSRNA049448001	0	0	0	0	0	0	0	0	0	0	0	0	0	0	0	0	0	0	0	0	0	0	0	0	0	0	0	0	0	0	0	0	0	0	0	0	0	0	0	0	0	0	0	0	0	0	0	0	0
ENSRNA049448019	0	0	0	0	0	0	0	0	0	0	0	0	0	0	0	0	0	0	0	0	0	0	0	0	0	0	0	0	0	0	0	0	0	0	0	0	0	0	0	0	0	0	0	0	0	0	0	0	0
ENSRNA049448027	0	0	0	0	0	0	0	0	0	0	0	0	0	0	0	0	0	0	0	0	0	0	0	0	0	0	0	0	0	0	0	0	0	0	0	0	0	0	0	0	0	0	0	0	0	0	0	0	0
ENSRNA049448032	0	0	0	0	0	0	0	0	0	0	0	0	0	0	0	0	0	0	0	0	0	0	0	0	0	0	0	0	0	0	0	0	0	0	0	0	0	0	0	0	0	0	0	0	0	0	0	0	0
ENSRNA049448084	0	0	0	0	0	0	0	0	0	0	0	0	0	0	0	0	0	0	0	0	0	0	0	0	0	0	0	0	0	0	0	0	0	0	0	0	0	0	0	0	0	0	0	0	0	0	0	0	0
ENSRNA049448099	0	0	0	0	0	0	0	0	0	0	0	0	0	0	0	0	0	0	0	0	0	0	0	0	0	0	0	0	0	0	0	0	0	0	0	0	0	0	0	0	0	0	0	0	0	0	0	0	0
ENSRNA049448118	0	0	0	0	0	0	0	0	0	0	0	0	0	0	0	0	0	0	0	0	0	0	0	0	0	0	0	0	0	0	0	0	0	0	0	0	0	0	0	0	0	0	0	0	0	0	0	0	0
ENSRNA049448124	0	0	0	0	0	0	0	0	0	0	0	0	0	0	0	0	0	0	0	0	0	0	0	0	0	0	0	0	0	0	0	0	0	0	0	0	0	0	0	0	0	0	0	0	0	0	0	0	0
ENSRNA049448153	0	0	0	0	0	0	0	0	0	0	0	0	0	0	0	0	0	0	0	0	0	0	0	0	0	0	0	0	0	0	0	0	0	0	0	0	0	0	0	0	0	0	0	0	0	0	0	0	0
ENSRNA049448186	0	0	0	0	0	0	0	0	0	0	0	0	0	0	0	0	0	0	0	0	0	0	0	0	0	0	0	0	0	0	0	0	0	0	0	0	0	0	0	0	0	0	0	0	0	0	0	0	0
ENSRNA049448294	0	0	0	0	0	0	0	0	0	0	0	0	0	0	0	0	0	0	0	0	0	0	0	0	0	0	0	0	0	0	0	0	0	0	0	0	0	0	0	0	0	0	0	0	0	0	0	0	0
ENSRNA049448303	0	0	0	0	0	0	0	0	0	0	0	0	0	0	0	0	0	0	0	0	0	0	0	0	0	0	0	0	0	0	0	0	0	0	0	0	0	0	0	0	0	0	0	0	0	0	0	0	0
ENSRNA049448313	0	0	0	0	0	0	0	0	0	0	0	0	0	0	0	0	0	0	0	0	0	0	0	0	0	0	0	0	0	0	0	0	0	0	0	0	0	0	0	0	0	0	0	0	0	0	0	0	0
ENSRNA049448326	0	0	0	0	0	0	0	0	0	0	0	0	0	0	0	0	0	0	0	0	0	0	0	0	0	0	0	0	0	0	0	0	0	0	0	0	0	0	0	0	0	0	0	0	0	0	0	0	0
ENSRNA049448346	0	0	0	0	0	0	0	0	0	0	0	0	0	0	0	0	0	0	0	0	0	0	0	0	0	0	0	0	0	0	0	0	0	0	0	0	0	0	0	0	0	0	0	0	0	0	0	0	0
ENSRNA049448359	0	0	0	0	0	0	0	0	0	0	0	0	0	0	0	0	0	0	0	0	0	0	0	0	0	0	0	0	0	0	0	0	0	0	0	0	0	0	0	0	0	0	0	0	0	0	0	0	0
ENSRNA049448409	0	0	0	0	0	0	0	0	0	0	0	0	0	0	0	0	0	0	0	0	0	0	0	0	0	0	0	0	0	0	0	0	0	0	0	0	0	0	0	0	0	0	0	0	0	0	0	0	0
ENSRNA049448437	0	0	0	0	0	0	0	0	0	0	0	0	0	0	0	0	0	0	0	0	0	0	0	0	0	0	0	0	0	0	0	0	0	0	0	0	0	0	0	0	0	0	0	0	0	0	0	0	0
ENSRNA049448571	0	0	0	0	0	0	0	0	0	0	0	0	0	0	0	0	0	0	0	0	0	0	0	0	0	0	0	0	0	0	0	0	0	0	0	0	0	0	0	0	0	0	0	0	0	0	0	0	0
ENSRNA049448577	0	0	0	0	0	0	0	0	0	0	0	0	0	0	0	0	0	0	0	0	0	0	0	0	0	0	0	0	0	0	0	0	0	0	0	0	0	0	0	0	0	0	0	0	0	0	0	0	0
ENSRNA049448588	0	0	0	0	0	0	0	0	0	0	0	0	0	0	0	0	0	0	0	0	0	0	0	0	0	0	0	0	0	0	0	0	0	0	0	0	0	0	0	0	0	0	0	0	0	0	0	0	0
ENSRNA049448593	0	0	0	0	0	0	0	0	0	0	0	0	0	0	0	0	0	0	0	0	0	0	0	0	0	0	0	0	0	0	0	0	0	0	0	0	0	0	0	0	0	0	0	0	0	0	0	0	0
ENSRNA049448599	0	0	0	0	0	0	0	0	0	0	0	0	0	0	0	0	0	0	0	0	0	0	0	0	0	0	0	0	0	0	0	0	0	0	0	0	0	0	0	0	0	0	0	0	0	0	0	0	0
ENSRNA049448607	0	0	0	0	0	0	0	0	0	0	0	0	0	0	0	0	0	0	0	0	0	0	0	0	0	0	0	0	0	0	0	0	0	0	0	0	0	0	0	0	0	0	0	0	0	0	0	0	0
ENSRNA049448612	0	0	0	0	0	0	0	0	0	0	0	0	0	0	0	0	0	0	0	0	0	0	0	0	0	0	0	0	0	0	0	0	0	0	0	0	0	0	0	0	0	0	0	0	0	0	0	0	0
ENSRNA049448640	0	0	0	0	0	0	0	0	0	0	0	0	0	0	0	0	0	0	0	0	0	0	0	0	0	0	0	0	0	0	0	0	0	0	0	0	0	0	0	0	0	0	0	0	0	0	0	0	0
ENSRNA049448669	0	0	0	0	0	0	0	0	0	0	0	0	0	0	0	0	0	0	0	0	0	0	0	0	0	0	0	0	0	0	0	0	0	0	0	0	0	0	0	0	0	0	0	0	0	0	0	0	0
ENSRNA049448679	0	0	0	0	0	0	0	0	0	0	0	0	0	0	0	0	0	0	0	0	0	0	0	0	0	0	0	0	0	0	0	0	0	0	0	0	0	0	0	0	0	0	0	0	0	0	0	0	0
ENSRNA049448687	0	0	0	0	0	0	0	0	0	0	0	0	0	0	0	0	0	0	0	0	0	0	0	0	0	0	0	0	0	0	0	0	0	0	0	0	0	0	0	0	0	0	0	0	0	0	0	0	0
ENSRNA049448693	0	0	0	0	0	0	0	0	0	0	0	0	0	0	0	0	0	0	0	0	0	0	0	0	0	0	0	0	0	0	0	0	0	0	0	0	0	0	0	0	0	0	0	0	0	0	0	0	0
ENSRNA049448749	0	0	0	0	0	0	0	0	0	0	0	0	0	0	0	0	0	0	0	0	0	0	0	0	0	0	0	0	0	0	0	0	0	0	0	0	0	0	0	0	0	0	0	0	0	0	0	0	0
ENSRNA049448758	0	0	0	0	0	0	0	0	0	0	0	0	0	0	0	0	0	0	0	0	0	0	0	0	0	0	0	0	0	0	0	0	0	0	0	0	0	0	0	0	0	0	0	0	0	0	0	0	0
ENSRNA049448817	0	0	0	0	0	0	0	0	0	0	0	0	0	0	0	0	0	0	0	0	0	0	0	0	0	0	0	0	0	0	0	0	0	0	0	0	0	0	0	0	0	0	0	0	0	0	0	0	0
ENSRNA049448844	0	0	0	0	0	0	0	0	0	0	0	0	0	0	0	0	0	0	0	0	0	0	0	0	0	0	0	0	0	0	0	0	0	0	0	0	0	0	0	0	0	0	0	0	0	0	0	0	0
ENSRNA049448858	0	0	0	0	0	0	0	0	0	0	0	0	0	0	0	0	0	0	0	0	0	0	0	0	0	0	0	0	0	0	0	0	0	0	0	0	0	0	0	0	0	0	0	0	0	0	0	0	0
ENSRNA049448868	0	0	0	0	0	0	0	0	0	0	0	0	0	0	0	0	0	0	0	0	0	0	0	0	0	0	0	0	0	0	0	0	0	0	0	0	0	0	0	0	0	0	0	0	0	0	0	0	0
ENSRNA049448887	0	0	0	0	0	0	0	0	0	0	0	0	0	0	0	0	0	0	0	0	0	0	0	0	0	0	0	0	0	0	0	0	0	0	0	0	0	0	0	0	0	0	0	0	0	0	0	0	0
ENSRNA049448902	0	0	0	0	0	0	0	0	0	0	0	0	0	0	0	0	0	0	0	0	0	0	0	0	0	0	0	0	0	0	0	0	0	0	0	0	0	0	0	0	0	0	0	0	0	0	0	0	0
ENSRNA049449017	0	0	0	0	0	0	0	0	0	0	0	0	0	0	0	0	0	0	0	0	0	0	0	0	0	0	0	0	0	0	0	0	0	0	0	0	0	0	0	0	0	0	0	0	0	0	0	0	0
ENSRNA049449042	0	0	0	0	0	0	0	0	0	0	0	0	0	0	0	0	0	0	0	0	0	0	0	0	0	0	0	0	0	0	0	0	0	0	0	0	0	0	0	0	0	0	0	0	0	0	0	0	0
ENSRNA049449053	0	0	0	0	0	0	0	0	0	0	0	0	0	0	0	0	0	0	0	0	0	0	0	0	0	0	0	0	0	0	0	0	0	0	0	0	0	0	0	0	0	0	0	0	0	0	0	0	0
ENSRNA049449061	0	0	0	0	0	0	0	0	0	0	0	0	0	0	0	0	0	0	0	0	0	0	0	0	0	0	0	0	0	0	0	0	0	0	0	0	0	0	0	0	0	0	0	0	0	0	0	0	0
ENSRNA049449117	0	0	0	0	0	0	0	0	0	0	0	0	0	0	0	0	0	0	0	0	0	0	0	0	0	0	0	0	0	0	0	0	0	0	0	0	0	0	0	0	0	0	0	0	0	0	0	0	0
ENSRNA049449125	0	0	0	0	0	0	0	0	0	0	0	0	0	0	0	0	0	0	0	0	0	0	0	0	0	0	0	0	0	0	0	0	0	0	0	0	0	0	0	0	0	0	0	0	0	0	0	0	0
ENSRNA049449142	0	0	0	0	0	0	0	0	0	0	0	0	0	0	0	0	0	0	0	0	0	0	0	0	0	0	0	0	0	0	0	0	0	0	0	0	0	0	0	0	0	0	0	0	0	0	0	0	0
ENSRNA049449148	0	0	0	0	0	0	0	0	0	0	0	0	0	0	0	0	0	0	0	0	0	0	0	0	0	0	0	0	0	0	0	0	0	0	0	0	0	0	0	0	0	0	0	0	0	0	0	0	0
ENSRNA049449156	0	0	0	0	0	0	0	0	0	0	0	0	0	0	0	0	0	0	0	0	0	0	0	0	0	0	0	0	0	0	0	0	0	0	0	0	0	0	0	0	0	0	0	0	0	0	0	0	0
ENSRNA049449171	0	0	0	0	0	0	0	0	0	0	0	0	0	0	0	0	0	0	0	0	0	0	0	0	0	0	0	0	0	0	0	0	0	0	0	0	0	0	0	0	0	0	0	0	0	0	0	0	0
ENSRNA049449186	0	0	0	0	0	0	0	0	0	0	0	0	0	0	0	0	0	0	0	0	0	0	0	0	0	0	0	0	0	0	0	0	0	0	0	0	0	0	0	0	0	0	0	0	0	0	0	0	0
ENSRNA049449193	0	0	0	0	0	0	0	0	0	0	0	0	0	0	0	0	0	0	0	0	0	0	0	0	0	0	0	0	0	0	0	0	0	0	0	0	0	0	0	0	0	0	0	0	0	0	0	0	0
ENSRNA049449201	0	0	0	0	0	0	0	0	0	0	0	0	0	0	0	0	0	0	0	0	0	0	0	0	0	0	0	0	0	0	0	0	0	0	0	0	0	0	0	0	0	0	0	0	0	0	0	0	0
ENSRNA049449221	0	0	0	0	0	0	0	0	0	0	0	0	0	0	0	0	0	0	0	0	0	0	0	0	0	0	0	0	0	0	0	0	0	0	0	0	0	0	0	0	0	0	0	0	0	0	0	0	0
ENSRNA049449252	0	0	0	0	0	0	0	0	0	0	0	0	0	0	0	0	0	0	0	0	0	0	0	0	0	0	0	0	0	0	0	0	0	0	0	0	0	0	0	0	0	0	0	0	0	0	0	0	0
ENSRNA049449262	0	0	0	0	0	0	0	0	0	0	0	0	0	0	0	0	0	0	0	0	0	0	0	0	0	0	0	0	0	0	0	0	0	0	0	0	0	0	0	0	0	0	0	0	0	0	0	0	0
ENSRNA049449275	0	0	0	0	0	0	0	0	0	0	0	0	0	0	0	0	0	0	0	0	0	0	0	0	0	0	0	0	0	0	0	0	0	0	0	0	0	0	0	0	0	0	0	0	0	0	0	0	0
ENSRNA049449280	0	0	0	0	0	0	0	0	0	0	0	0	0	0	0	0	0	0	0	0	0	0	0	0	0	0	0	0	0	0	0	0	0	0	0	0	0	0	0	0	0	0	0	0	0	0	0	0	0
ENSRNA049449307	0	0	0	0	0	0	0	0	0	0	0	0	0	0	0	0	0	0	0	0	0	0	0	0	0	0	0	0	0	0	0	0	0	0	0	0	0	0	0	0	0	0	0	0	0	0	0	0	0
ENSRNA049449327	0	0	0	0	0	0	0	0	0	0	0	0	0	0	0	0	0	0	0	0	0	0	0	0	0	0	0	0	0	0	0	0	0	0	0	0	0	0	0	0	0	0	0	0	0	0	0	0	0
ENSRNA049449347	0	0	0	0	0	0	0	0	0	0	0	0	0	0	0	0	0	0	0	0	0	0	0	0	0	0	0	0	0	0	0	0	0	0	0	0	0	0	0	0	0	0	0	0	0	0	0	0	0
ENSRNA049449366	0	0	0	0	0	0	0	0	0	0	0	0	0	0	0	0	0	0	0	0	0	0	0	0	0	0	0	0	0	0	0	0	0	0	0	0	0	0	0	0	0	0	0	0	0	0	0	0	0
ENSRNA049449374	0	0	0	0	0	0	0	0	0	0	0	0	0	0	0	0	0	0	0	0	0	0	0	0	0	0	0	0	0	0	0	0	0	0	0	0	0	0	0	0	0	0	0	0	0	0	0	0	0
ENSRNA049449428	0	0	0	0	0	0	0	0	0	0	0	0	0	0	0	0	0	0	0	0	0	0	0	0	0	0	0	0	0	0	0	0	0	0	0	0	0	0	0	0	0	0	0	0	0	0	0	0	0
ENSRNA049449434	0	0	0	0	0	0	0	0	0	0	0	0	0	0	0	0	0	0	0	0	0	0	0	0	0	0	0	0	0	0	0	0	0	0	0	0	0	0	0	0	0	0	0	0	0	0	0	0	0
ENSRNA049449443	0	0	0	0	0	0	0	0	0	0	0	0	0	0	0	0	0	0	0	0	0	0	0	0	0	0	0	0	0	0	0	0	0	0	0	0	0	0	0	0	0	0	0	0	0	0	0	0	0
ENSRNA049449459	0	0	0	0	0	0	0	0	0	0	0	0	0	0	0	0	0	0	0	0	0	0	0	0	0	0	0	0	0	0	0	0	0	0	0	0	0	0	0	0	0	0	0	0	0	0	0	0	0
ENSRNA049449485	0	0	0	0	0	0	0	0	0	0	0	0	0	0	0	0	0	0	0	0	0	0	0	0	0	0	0	0	0	0	0	0	0	0	0	0	0	0	0	0	0	0	0	0	0	0	0	0	0
ENSRNA049449552	0	0	0	0	0	0	0	0	0	0	0	0	0	0	0	0	0	0	0	0	0	0	0	0	0	0	0	0	0	0	0	0	0	0	0	0	0	0	0	0	0	0	0	0	0	0	0	0	0
ENSRNA049449576	0	0	0	0	0	0	0	0	0	0	0	0	0	0	0	0	0	0	0	0	0	0	0	0	0	0	0	0	0	0	0	0	0	0	0	0	0	0	0	0	0	0	0	0	0	0	0	0	0
ENSRNA049449610	0	0	0	0	0	0	0	0	0	0	0	0	0	0	0	0	0	0	0	0	0	0	0	0	0	0	0	0	0	0	0	0	0	0	0	0	0	0	0	0	0	0	0	0	0	0	0	0	0
ENSRNA049449631	0	0	0	0	0	0	0	0	0	0	0	0	0	0	0	0	0	0	0	0	0	0	0	0	0	0	0	0	0	0	0	0	0	0	0	0	0	0	0	0	0	0	0	0	0	0	0	0	0
ENSRNA049449652	0	0	0	0	0	0	0	0	0	0	0	0	0	0	0	0	0	0	0	0	0	0	0	0	0	0	0	0	0	0	0	0	0	0	0	0	0	0	0	0	0	0	0	0	0	0	0	0	0
ENSRNA049449674	0	0	0	0	0	0	0	0	0	0	0	0	0	0	0	0	0	0	0	0	0	0	0	0	0	0	0	0	0	0	0	0	0	0	0	0	0	0	0	0	0	0	0	0	0	0	0	0	0
ENSRNA049449682	0	0	0	0	0	0	0	0	0	0	0	0	0	0	0	0	0	0	0	0	0	0	0	0	0	0	0	0	0	0	0	0	0	0	0	0	0	0	0	0	0	0	0	0	0	0	0	0	0
ENSRNA049449689	0	0	0	0	0	0	0	0	0	0	0	0	0	0	0	0	0	0	0	0	0	0	0	0	0	0	0	0	0	0	0	0	0	0	0	0	0	0	0	0	0	0	0	0	0	0	0	0	0
ENSRNA049449708	0	0	0	0	0	0	0	0	0	0	0	0	0	0	0	0	0	0	0	0	0	0	0	0	0	0	0	0	0	0	0	0	0	0	0	0	0	0	0	0	0	0	0	0	0	0	0	0	0
ENSRNA049449715	0	0	0	0	0	0	0	0	0	0	0	0	0	0	0	0	0	0	0	0	0	0	0	0	0	0	0	0	0	0	0	0	0	0	0	0	0	0	0	0	0	0	0	0	0	0	0	0	0
ENSRNA049449723	0	0	0	0	0	0	0	0	0	0	0	0	0	0	0	0	0	0	0	0	0	0	0	0	0	0	0	0	0	0	0	0	0	0	0	0	0	0	0	0	0	0	0	0	0	0	0	0	0
ENSRNA049449734	0	0	0	0	0	0	0	0	0	0	0	0	0	0	0	0	0	0	0	0	0	0	0	0	0	0	0	0	0	0	0	0	0	0	0	0	0	0	0	0	0	0	0	0	0	0	0	0	0
ENSRNA049449738	0	0	0	0	0	0	0	0	0	0	0	0	0	0	0	0	0	0	0	0	0	0	0	0	0	0	0	0	0	0	0	0	0	0	0	0	0	0	0	0	0	0	0	0	0	0	0	0	0
ENSRNA049449767	0	0	0	0	0	0	0	0	0	0	0	0	0	0	0	0	0	0	0	0	0	0	0	0	0	0	0	0	0	0	0	0	0	0	0	0	0	0	0	0	0	0	0	0	0	0	0	0	0
ENSRNA049449799	0	0	0	0	0	0	0	0	0	0	0	0	0	0	0	0	0	0	0	0	0	0	0	0	0	0	0	0	0	0	0	0	0	0	0	0	0	0	0	0	0	0	0	0	0	0	0	0	0
ENSRNA049449857	0	0	0	0	0	0	0	0	0	0	0	0	0	0	0	0	0	0	0	0	0	0	0	0	0	0	0	0	0	0	0	0	0	0	0	0	0	0	0	0	0	0	0	0	0	0	0	0	0
ENSRNA049449932	0	0	0	0	0	0	0	0	0	0	0	0	0	0	0	0	0	0	0	0	0	0	0	0	0	0	0	0	0	0	0	0	0	0	0	0	0	0	0	0	0	0	0	0	0	0	0	0	0
ENSRNA049449944	0	0	0	0	0	0	0	0	0	0	0	0	0	0	0	0	0	0	0	0	0	0	0	0	0	0	0	0	0	0	0	0	0	0	0	0	0	0	0	0	0	0	0	0	0	0	0	0	0
ENSRNA049449962	0	0	0	0	0	0	0	0	0	0	0	0	0	0	0	0	0	0	0	0	0	0	0	0	0	0	0	0	0	0	0	0	0	0	0	0	0	0	0	0	0	0	0	0	0	0	0	0	0
ENSRNA049449974	0	0	0	0	0	0	0	0	0	0	0	0	0	0	0	0	0	0	0	0	0	0	0	0	0	0	0	0	0	0	0	0	0	0	0	0	0	0	0	0	0	0	0	0	0	0	0	0	0
ENSRNA049449983	0	0	0	0	0	0	0	0	0	0	0	0	0	0	0	0	0	0	0	0	0	0	0	0	0	0	0	0	0	0	0	0	0	0	0	0	0	0	0	0	0	0	0	0	0	0	0	0	0
ENSRNA049449993	0	0	0	0	0	0	0	0	0	0	0	0	0	0	0	0	0	0	0	0	0	0	0	0	0	0	0	0	0	0	0	0	0	0	0	0	0	0	0	0	0	0	0	0	0	0	0	0	0
ENSRNA049449999	0	0	0	0	0	0	0	0	0	0	0	0	0	0	0	0	0	0	0	0	0	0	0	0	0	0	0	0	0	0	0	0	0	0	0	0	0	0	0	0	0	0	0	0	0	0	0	0	0
ENSRNA049450008	0	0	0	0	0	0	0	0	0	0	0	0	0	0	0	0	0	0	0	0	0	0	0	0	0	0	0	0	0	0	0	0	0	0	0	0	0	0	0	0	0	0	0	0	0	0	0	0	0
ENSRNA049450016	0	0	0	0	0	0	0	0	0	0	0	0	0	0	0	0	0	0	0	0	0	0	0	0	0	0	0	0	0	0	0	0	0	0	0	0	0	0	0	0	0	0	0	0	0	0	0	0	0
ENSRNA049450031	0	0	0	0	0	0	0	0	0	0	0	0	0	0	0	0	0	0	0	0	0	0	0	0	0	0	0	0	0	0	0	0	0	0	0	0	0	0	0	0	0	0	0	0	0	0	0	0	0
ENSRNA049450072	0	0	0	0	0	0	0	0	0	0	0	0	0	0	0	0	0	0	0	0	0	0	0	0	0	0	0	0	0	0	0	0	0	0	0	0	0	0	0	0	0	0	0	0	0	0	0	0	0
ENSRNA049450111	0	0	0	0	0	0	0	0	0	0	0	0	0	0	0	0	0	0	0	0	0	0	0	0	0	0	0	0	0	0	0	0	0	0	0	0	0	0	0	0	0	0	0	0	0	0	0	0	0
ENSRNA049450167	0	0	0	0	0	0	0	0	0	0	0	0	0	0	0	0	0	0	0	0	0	0	0	0	0	0	0	0	0	0	0	0	0	0	0	0	0	0	0	0	0	0	0	0	0	0	0	0	0
ENSRNA049450181	0	0	0	0	0	0	0	0	0	0	0	0	0	0	0	0	0	0	0	0	0	0	0	0	0	0	0	0	0	0	0	0	0	0	0	0	0	0	0	0	0	0	0	0	0	0	0	0	0
ENSRNA049450283	0	0	0	0	0	0	0	0	0	0	0	0	0	0	0	0	0	0	0	0	0	0	0	0	0	0	0	0	0	0	0	0	0	0	0	0	0	0	0	0	0	0	0	0	0	0	0	0	0
ENSRNA049450307	0	0	0	0	0	0	0	0	0	0	0	0	0	0	0	0	0	0	0	0	0	0	0	0	0	0	0	0	0	0	0	0	0	0	0	0	0	0	0	0	0	0	0	0	0	0	0	0	0
ENSRNA049450384	0	0	0	0	0	0	0	0	0	0	0	0	0	0	0	0	0	0	0	0	0	0	0	0	0	0	0	0	0	0	0	0	0	0	0	0	0	0	0	0	0	0	0	0	0	0	0	0	0
ENSRNA049450390	0	0	0	0	0	0	0	0	0	0	0	0	0	0	0	0	0	0	0	0	0	0	0	0	0	0	0	0	0	0	0	0	0	0	0	0	0	0	0	0	0	0	0	0	0	0	0	0	0
ENSRNA049450397	0	0	0	0	0	0	0	0	0	0	0	0	0	0	0	0	0	0	0	0	0	0	0	0	0	0	0	0	0	0	0	0	0	0	0	0	0	0	0	0	0	0	0	0	0	0	0	0	0
ENSRNA049450431	0	0	0	0	0	0	0	0	0	0	0	0	0	0	0	0	0	0	0	0	0	0	0	0	0	0	0	0	0	0	0	0	0	0	0	0	0	0	0	0	0	0	0	0	0	0	0	0	0
ENSRNA049450472	0	0	0	0	0	0	0	0	0	0	0	0	0	0	0	0	0	0	0	0	0	0	0	0	0	0	0	0	0	0	0	0	0	0	0	0	0	0	0	0	0	0	0	0	0	0	0	0	0
ENSRNA049450492	0	0	0	0	0	0	0	0	0	0	0	0	0	0	0	0	0	0	0	0	0	0	0	0	0	0	0	0	0	0	0	0	0	0	0	0	0	0	0	0	0	0	0	0	0	0	0	0	0
ENSRNA049450511	0	0	0	0	0	0	0	0	0	0	0	0	0	0	0	0	0	0	0	0	0	0	0	0	0	0	0	0	0	0	0	0	0	0	0	0	0	0	0	0	0	0	0	0	0	0	0	0	0
ENSRNA049450532	0	0	0	0	0	0	0	0	0	0	0	0	0	0	0	0	0	0	0	0	0	0	0	0	0	0	0	0	0	0	0	0	0	0	0	0	0	0	0	0	0	0	0	0	0	0	0	0	0
ENSRNA049450586	0	0	0	0	0	0	0	0	0	0	0	0	0	0	0	0	0	0	0	0	0	0	0	0	0	0	0	0	0	0	0	0	0	0	0	0	0	0	0	0	0	0	0	0	0	0	0	0	0
ENSRNA049450597	0	0	0	0	0	0	0	0	0	0	0	0	0	0	0	0	0	0	0	0	0	0	0	0	0	0	0	0	0	0	0	0	0	0	0	0	0	0	0	0	0	0	0	0	0	0	0	0	0
ENSRNA049450621	0	0	0	0	0	0	0	0	0	0	0	0	0	0	0	0	0	0	0	0	0	0	0	0	0	0	0	0	0	0	0	0	0	0	0	0	0	0	0	0	0	0	0	0	0	0	0	0	0
ENSRNA049450697	0	0	0	0	0	0	0	0	0	0	0	0	0	0	0	0	0	0	0	0	0	0	0	0	0	0	0	0	0	0	0	0	0	0	0	0	0	0	0	0	0	0	0	0	0	0	0	0	0
ENSRNA049450745	0	0	0	0	0	0	0	0	0	0	0	0	0	0	0	0	0	0	0	0	0	0	0	0	0	0	0	0	0	0	0	0	0	0	0	0	0	0	0	0	0	0	0	0	0	0	0	0	0
ENSRNA049450759	0	0	0	0	0	0	0	0	0	0	0	0	0	0	0	0	0	0	0	0	0	0	0	0	0	0	0	0	0	0	0	0	0	0	0	0	0	0	0	0	0	0	0	0	0	0	0	0	0
ENSRNA049450782	0	0	0	0	0	0	0	0	0	0	0	0	0	0	0	0	0	0	0	0	0	0	0	0	0	0	0	0	0	0	0	0	0	0	0	0	0	0	0	0	0	0	0	0	0	0	0	0	0
ENSRNA049450785	0	0	0	0	0	0	0	0	0	0	0	0	0	0	0	0	0	0	0	0	0	0	0	0	0	0	0	0	0	0	0	0	0	0	0	0	0	0	0	0	0	0	0	0	0	0	0	0	0
ENSRNA049450801	0	0	0	0	0	0	0	0	0	0	0	0	0	0	0	0	0	0	0	0	0	0	0	0	0	0	0	0	0	0	0	0	0	0	0	0	0	0	0	0	0	0	0	0	0	0	0	0	0
ENSRNA049450817	0	0	0	0	0	0	0	0	0	0	0	0	0	0	0	0	0	0	0	0	0	0	0	0	0	0	0	0	0	0	0	0	0	0	0	0	0	0	0	0	0	0	0	0	0	0	0	0	0
ENSRNA049450842	0	0	0	0	0	0	0	0	0	0	0	0	0	0	0	0	0	0	0	0	0	0	0	0	0	0	0	0	0	0	0	0	0	0	0	0	0	0	0	0	0	0	0	0	0	0	0	0	0
ENSRNA049450899	0	0	0	0	0	0	0	0	0	0	0	0	0	0	0	0	0	0	0	0	0	0	0	0	0	0	0	0	0	0	0	0	0	0	0	0	0	0	0	0	0	0	0	0	0	0	0	0	0
ENSRNA049450914	0	0	0	0	0	0	0	0	0	0	0	0	0	0	0	0	0	0	0	0	0	0	0	0	0	0	0	0	0	0	0	0	0	0	0	0	0	0	0	0	0	0	0	0	0	0	0	0	0
ENSRNA049450950	0	0	0	0	0	0	0	0	0	0	0	0	0	0	0	0	0	0	0	0	0	0	0	0	0	0	0	0	0	0	0	0	0	0	0	0	0	0	0	0	0	0	0	0	0	0	0	0	0
ENSRNA049450969	0	0	0	0	0	0	0	0	0	0	0	0	0	0	0	0	0	0	0	0	0	0	0	0	0	0	0	0	0	0	0	0	0	0	0	0	0	0	0	0	0	0	0	0	0	0	0	0	0
ENSRNA049450987	0	0	0	0	0	0	0	0	0	0	0	0	0	0	0	0	0	0	0	0	0	0	0	0	0	0	0	0	0	0	0	0	0	0	0	0	0	0	0	0	0	0	0	0	0	0	0	0	0
ENSRNA049451031	0	0	0	0	0	0	0	0	0	0	0	0	0	0	0	0	0	0	0	0	0	0	0	0	0	0	0	0	0	0	0	0	0	0	0	0	0	0	0	0	0	0	0	0	0	0	0	0	0
ENSRNA049451091	0	0	0	0	0	0	0	0	0	0	0	0	0	0	0	0	0	0	0	0	0	0	0	0	0	0	0	0	0	0	0	0	0	0	0	0	0	0	0	0	0	0	0	0	0	0	0	0	0
ENSRNA049451137	0	0	0	0	0	0	0	0	0	0	0	0	0	0	0	0	0	0	0	0	0	0	0	0	0	0	0	0	0	0	0	0	0	0	0	0	0	0	0	0	0	0	0	0	0	0	0	0	0
ENSRNA049451230	0	0	0	0	0	0	0	0	0	0	0	0	0	0	0	0	0	0	0	0	0	0	0	0	0	0	0	0	0	0	0	0	0	0	0	0	0	0	0	0	0	0	0	0	0	0	0	0	0
ENSRNA049451266	0	0	0	0	0	0	0	0	0	0	0	0	0	0	0	0	0	0	0	0	0	0	0	0	0	0	0	0	0	0	0	0	0	0	0	0	0	0	0	0	0	0	0	0	0	0	0	0	0
ENSRNA049451307	0	0	0	0	0	0	0	0	0	0	0	0	0	0	0	0	0	0	0	0	0	0	0	0	0	0	0	0	0	0	0	0	0	0	0	0	0	0	0	0	0	0	0	0	0	0	0	0	0
ENSRNA049451328	0	0	0	0	0	0	0	0	0	0	0	0	0	0	0	0	0	0	0	0	0	0	0	0	0	0	0	0	0	0	0	0	0	0	0	0	0	0	0	0	0	0	0	0	0	0	0	0	0
ENSRNA049451338	0	0	0	0	0	0	0	0	0	0	0	0	0	0	0	0	0	0	0	0	0	0	0	0	0	0	0	0	0	0	0	0	0	0	0	0	0	0	0	0	0	0	0	0	0	0	0	0	0
ENSRNA049451362	0	0	0	0	0	0	0	0	0	0	0	0	0	0	0	0	0	0	0	0	0	0	0	0	0	0	0	0	0	0	0	0	0	0	0	0	0	0	0	0	0	0	0	0	0	0	0	0	0
ENSRNA049451374	0	0	0	0	0	0	0	0	0	0	0	0	0	0	0	0	0	0	0	0	0	0	0	0	0	0	0	0	0	0	0	0	0	0	0	0	0	0	0	0	0	0	0	0	0	0	0	0	0
ENSRNA049451382	0	0	0	0	0	0	0	0	0	0	0	0	0	0	0	0	0	0	0	0	0	0	0	0	0	0	0	0	0	0	0	0	0	0	0	0	0	0	0	0	0	0	0	0	0	0	0	0	0
ENSRNA049451399	0	0	0	0	0	0	0	0	0	0	0	0	0	0	0	0	0	0	0	0	0	0	0	0	0	0	0	0	0	0	0	0	0	0	0	0	0	0	0	0	0	0	0	0	0	0	0	0	0
ENSRNA049451411	0	0	0	0	0	0	0	0	0	0	0	0	0	0	0	0	0	0	0	0	0	0	0	0	0	0	0	0	0	0	0	0	0	0	0	0	0	0	0	0	0	0	0	0	0	0	0	0	0
ENSRNA049451533	0	0	0	0	0	0	0	0	0	0	0	0	0	0	0	0	0	0	0	0	0	0	0	0	0	0	0	0	0	0	0	0	0	0	0	0	0	0	0	0	0	0	0	0	0	0	0	0	0
ENSRNA049451559	0	0	0	0	0	0	0	0	0	0	0	0	0	0	0	0	0	0	0	0	0	0	0	0	0	0	0	0	0	0	0	0	0	0	0	0	0	0	0	0	0	0	0	0	0	0	0	0	0
ENSRNA049451572	0	0	0	0	0	0	0	0	0	0	0	0	0	0	0	0	0	0	0	0	0	0	0	0	0	0	0	0	0	0	0	0	0	0	0	0	0	0	0	0	0	0	0	0	0	0	0	0	0
ENSRNA049451576	0	0	0	0	0	0	0	0	0	0	0	0	0	0	0	0	0	0	0	0	0	0	0	0	0	0	0	0	0	0	0	0	0	0	0	0	0	0	0	0	0	0	0	0	0	0	0	0	0
ENSRNA049451616	0	0	0	0	0	0	0	0	0	0	0	0	0	0	0	0	0	0	0	0	0	0	0	0	0	0	0	0	0	0	0	0	0	0	0	0	0	0	0	0	0	0	0	0	0	0	0	0	0
ENSRNA049451664	0	0	0	0	0	0	0	0	0	0	0	0	0	0	0	0	0	0	0	0	0	0	0	0	0	0	0	0	0	0	0	0	0	0	0	0	0	0	0	0	0	0	0	0	0	0	0	0	0
ENSRNA049451736	0	0	0	0	0	0	0	0	0	0	0	0	0	0	0	0	0	0	0	0	0	0	0	0	0	0	0	0	0	0	0	0	0	0	0	0	0	0	0	0	0	0	0	0	0	0	0	0	0
ENSRNA049451776	0	0	0	0	0	0	0	0	0	0	0	0	0	0	0	0	0	0	0	0	0	0	0	0	0	0	0	0	0	0	0	0	0	0	0	0	0	0	0	0	0	0	0	0	0	0	0	0	0
ENSRNA049451822	0	0	0	0	0	0	0	0	0	0	0	0	0	0	0	0	0	0	0	0	0	0	0	0	0	0	0	0	0	0	0	0	0	0	0	0	0	0	0	0	0	0	0	0	0	0	0	0	0
ENSRNA049451852	0	0	0	0	0	0	0	0	0	0	0	0	0	0	0	0	0	0	0	0	0	0	0	0	0	0	0	0	0	0	0	0	0	0	0	0	0	0	0	0	0	0	0	0	0	0	0	0	0
ENSRNA049451859	0	0	0	0	0	0	0	0	0	0	0	0	0	0	0	0	0	0	0	0	0	0	0	0	0	0	0	0	0	0	0	0	0	0	0	0	0	0	0	0	0	0	0	0	0	0	0	0	0
ENSRNA049451885	0	0	0	0	0	0	0	0	0	0	0	0	0	0	0	0	0	0	0	0	0	0	0	0	0	0	0	0	0	0	0	0	0	0	0	0	0	0	0	0	0	0	0	0	0	0	0	0	0
ENSRNA049452030	0	0	0	0	0	0	0	0	0	0	0	0	0	0	0	0	0	0	0	0	0	0	0	0	0	0	0	0	0	0	0	0	0	0	0	0	0	0	0	0	0	0	0	0	0	0	0	0	0
ENSRNA049452066	0	0	0	0	0	0	0	0	0	0	0	0	0	0	0	0	0	0	0	0	0	0	0	0	0	0	0	0	0	0	0	0	0	0	0	0	0	0	0	0	0	0	0	0	0	0	0	0	0
ENSRNA049452118	0	0	0	0	0	0	0	0	0	0	0	0	0	0	0	0	0	0	0	0	0	0	0	0	0	0	0	0	0	0	0	0	0	0	0	0	0	0	0	0	0	0	0	0	0	0	0	0	0
ENSRNA049453565	0	0	0	0	0	0	0	0	0	0	0	0	0	0	0	0	0	0	0	0	0	0	0	0	0	0	0	0	0	0	0	0	0	0	0	0	0	0	0	0	0	0	0	0	0	0	0	0	0
ENSRNA049453582	0	0	0	0	0	0	0	0	0	0	0	0	0	0	0	0	0	0	0	0	0	0	0	0	0	0	0	0	0	0	0	0	0	0	0	0	0	0	0	0	0	0	0	0	0	0	0	0	0
ENSRNA049453693	0	0	0.996667	0	0	0	0	0	0	0	0	0	0	0	0	1.11477	0	0	0	3.23467	0	0	0	0	1.68216	0	1.87987	0	0	0	1.38034	0	0	0	0	0	0	0	0	1.28902	0	0	0	0	0	1.05028	0	0	0
ENSRNA049453717	0.765489	0	0	0	0	0	0.759466	1.21042	0	0	0	0	0	0	0	0	0	0	0	3.97973	0	0	0	0	0.689875	0	2.31287	1.47938	0.804724	0	1.69829	0	0	0.748432	0	0.776014	0	0.690571	0	0	0	0	0	0	0	0	0	0	0.784789
ENSRNA049453784	0	0	0	0	0	0	0	0	0	0	0	0	0	0	0	0	0	0	0	0	0	0	0	0	0	0	0	0	0	0	0	0	0	0	0	0	0	0	0	0	0	0	0	0	0	0	0	0	0
ENSRNA049453826	0	0	0	0	0	0	0	0	0	0	0	0	0	0	0	0	0	0	0	0.301187	0	0	0	0	0	0	0	0	0	0	0	0	0	0	0	0	0	0	0	0	0	0	0	0	0	0	0	0	0
ENSRNA049453841	0	0	0.572887	0.574392	0.51245	0	0	0.848251	0	0	0	0	0	0	0	0	0	0	0	0	0	0	0	0	0	0	0	0	0	0	0	0	0	0	0	0.543821	0	0	0	0	0	0	0	0	0	0	0	0.412549	0
ENSRNA049453982	0	0	0	0	0	0	0	0	0	0	0	0	0	0	0	0	0	0	0	0	0	0	0	0	0	0	0	0	0	0	0	0	0	0	0	0	0	0	0	0	0	0	0	0	0	0	0	0	0
ENSRNA049454111	0	0	0	0	0	0	0	0	0	0	0	0	0	0	0	0	0	0	0	0	0	0	0	0	0	0	0	0	0	0	0	0	0	0	0	0	0	0	0	0	0	0	0	0	0	0	0	0	0
ENSRNA049454125	8.1458	2.51425	6.32667	3.17164	2.82962	0.529502	7.347	7.6112	0.865303	10.075	7.14297	3.80567	10.1862	4.72206	4.15823	5.30726	0	4.40809	12.8955	5.13328	6.33798	0.662797	4.74689	4.54971	4.67165	0	5.22072	3.57785	7.00634	4.98762	1.09527	8.42568	6.92952	2.89611	5.2949	3.00284	2.88926	3.34026	1.49954	3.06842	3.51432	3.96365	3.14443	5.7661	1.73588	4.16688	7.69157	5.69497	3.79599
ENSRNA049454203	0	0	0	0	0	1.3787	0	0	0	0	0	0	0	0	0	0	0	0	0	0	0	0	0	0.564116	4.05464	0	0	0	0	0	0	0	0	0	0	0	0	0	0	0	0	0	0	0	0	0	0	1.48284	0
ENSRNA049454254	0	0	0	0	0	0	0	0	0	0	0	0	0	0	0	0	0	0	0	0	0	0	0	0	0	0	0	0	0	0	0	0	0	0	0	0	0	0	0	0	0	0	0	0	0	0	0	0	0
ENSRNA049454268	0	0	0	0	0	0	0	0	0	0	0	0	0	0	0	0.865723	0	0	0	0	0	0	0	0	0	0	0	0	0	0	0	0	0	0	0	0	0	0	0	0	0	0	0	0	0	0	0	0	0
ENSRNA049454282	0	0	0	0	0	0	0	0	0	0	0	0	0	0	0	0	0	0	0	0	0	0	0	0	0	0	0	0	0	0	0	0	0	0	0	0	0	0	0	0	0	0	0	0	0	0	0	0	0
ENSRNA049454293	2.69816	2.48106	3.12157	3.12977	0	4.34087	0	0	0	0	0	7.1257	0	0	0	2.41717	4.01386	6.246	1.15161	0	0	0	2.8826	2.76286	1.41846	0	0	0	0	0	0	4.1863	9.11739	9.89264	10.3352	0	0	4.66534	0	0	0	0	0	0	0	0	0	0	0
ENSRNA049454366	0	0	0	0	0	0	0	0	0	0	0	0	0	0	0	0	0	0	0	0	0	0	0	0	0	0	0	0	0	0	0	0	0	0	0	0	0	0	0	0	0	0	0	0	0	0	0	0	0
ENSRNA049454404	0	0	0	0	0	0	0	0	0	0	0	0	0	0	0	0	0	0	0	0	0	0	0	0	0	0	0	0	0	0	0	0	0	0	0	0	0	0	0	0	0	0	0	0	0	0	0	0	0
ENSRNA049454571	0	0	0	0	0	0	0	0	0	0	0	0	0.373062	0.790591	0	0.518331	0	1.29154	0	0	0	0	0	0	0	0.889892	0	0	0	0	0	0	0	0	0	3.51925	0.423268	0	0	0	1.02967	1.39359	0.460649	0	0	0	0	0	0
ENSRNA049454705	0	0	0	0	0	0	0	0	0	0	0	0	0	0	0	0	0	0	0	0	0	0	0	0	0	0	0	0	0	0	0	0	0	0	0	0	0	0	0	0	0	0	0	0	0	0	0	0	0
ENSRNA049454750	0	0	0	0	0	0	0	0	0	0	0	0	0	0	0	0	0	0	0	0	0	0	0	0	0	0	0	0	0	0	0	0	0	0	0	0	0	0	0	0	0	0	0	0	0	0	0	0	0
ENSRNA049454767	0	0	0	0	0	0	0	0	0	0	0	0	0	0	0	0	0	0	0	0	0	0	0	0	0	0	0	0	0	0	0	0	0	0	0	0	0	0	0	0	0	0	0	0	0	0	0	0	0
ENSRNA049454868	0	0	0	0	0	0	0	0	0	0	0	0	0	0	0	0	0	0	0	0	0	0	0	0	0	0	0	0	0	0	0	0	0	0	0	0	0	0	0	0	0	0	0	0	0	0	0	0	0
ENSRNA049454877	0	0	0	0	0	0	0	0	0	0	0	0	0	0	0	0	0	0	0	0	0	0	0	0	0	0	0	0	0	0	0	0	0	0	0	0	0	0	0	0	0	0	0	0	0	0	0	0	0
ENSRNA049454895	0	0	0	0	0.813515	0	0	0	0	0	0	0	0	0	0	0	0	0	1.74468	0	0	0	0	0	0	0	0	0	0	0	0	0	0	1.66526	0	0	0	0	0	0	0	0	0	0	0	0	0.982811	0	0
ENSRNA049454938	0	0	0	0	0	0	0	0	0	0	0	0	0	0	0	0	0	0	0	0	0	0	0	0	0	0	0	0	0	0	0	0	0	0	0	0	0	0	0	0	0	0	0	0	0	0	0	0	0
ENSRNA049454997	0	0	0	0	0	0	0	0	0	0	0	0	0	0	0	0	0	0	0	0	0	0	0	0	0	0	0	0	0	0	0	0	0	0	0	0	0	0	0	0	0	0	0	0	0	0	0	0	0
ENSRNA049455185	0	0	0	0	0	0	0	0	0	0	0	0	0	0	0	1.31255	0	0	0	0	0	0	0.880472	0	0	0	0	0.530907	0	0	0	0.568301	1.1425	0	0	0.556978	0	0	0	0	0	0	0	0.611154	0	0	0	0	0
ENSRNA049455202	0	0	0	0	0	0	0	0	0	0	0	0	0	0	0	0	0	0	0	0	0	0	0	0	0	0	0	0	0	0	0	0	0	0	0	0	0	0	0	0	0	0	0	0	0	0	0	0	0
ENSRNA049455219	24.1382	7.27634	14.2141	21.2563	37.0661	12.9044	0.895264	3.56715	2.89963	15.9041	50.0481	16.8105	0	7.80905	5.06698	12.1258	29.4485	13.8762	21.0286	10.9465	5.79232	14.1338	3.9767	6.73203	7.92899	28.9141	24.3107	12.6433	14.2292	14.1811	34.2001	10.7337	21.5789	34.1875	24.4257	30.6448	11.2222	10.5827	13.2476	10.1265	33.0098	7.96931	5.26848	11.0412	7.13894	12.4399	13.0174	4.6842	3.93174
ENSRNA049455242	0.674539	0.572552	0	0.963006	1.71832	0	0	0	0	0	0	0.577759	1.15982	0.204823	0.420855	0.805722	0.752599	0.446143	0	0.77931	0.481101	0	0.180163	0	0.810546	0.691649	0	0.217269	1.18185	0.504798	1.49651	0	0.233779	0.439673	1.14835	2.50732	0	0.202841	1.13827	0.310555	0.355685	1.44418	0.238686	1.75076	0.527065	0.253038	0.259488	0	0
ENSRNA049455261	0.449693	13.3596	12.0061	12.2783	2.36268	2.09005	0.669232	1.06661	0.788197	6.11817	13.0129	4.04431	0	6.96399	1.47299	2.41717	9.03119	4.01529	12.4373	5.45517	2.16495	1.81121	1.62146	3.55225	3.24218	6.22484	1.81162	1.52088	3.54556	4.29078	8.81279	3.25601	1.1689	3.51738	4.36373	4.33082	4.82497	1.62273	2.95949	2.17389	6.22448	3.85115	4.53504	4.75207	2.89886	1.51823	3.89232	2.76666	2.9967
ENSRNA049455282	9.89325	4.58042	5.04254	3.37052	25.1304	3.69778	1.11539	0	1.83913	8.62105	7.47038	10.3997	0	3.48199	1.68342	7.52007	12.2924	4.6845	6.44899	6.42931	3.60826	4.82989	1.62146	1.57878	5.67382	4.61099	3.8497	5.86626	5.90927	5.04798	19.6209	5.8143	3.03913	8.79345	7.34945	6.38227	11.8431	10.142	10.4721	11.18	27.2099	13.479	8.5927	6.50284	2.37179	3.54254	6.22771	1.90208	2.9967
ENSRNA049455301	0	7.63403	1.92097	9.14856	6.87326	2.41159	0.446155	0.355537	0.525465	10.2896	41.2076	16.1773	0	3.48199	2.52513	2.14859	8.52945	5.35371	13.8193	2.33793	1.68385	3.62241	0.72065	1.77613	2.229	5.76374	7.6994	0.651807	3.78194	2.77639	2.82674	3.02344	5.84448	5.05624	6.66044	8.66165	1.75453	3.04261	0.910614	1.70805	2.48979	3.85115	2.86423	2.50109	0.790598	0.759115	1.29744	0.864582	0.461031
ENSRNA049455313	9.47482	7.46783	15.1777	46.3774	22.4121	20.6471	0.895264	1.78357	5.79925	38.2256	117.504	43.8619	10.6668	8.63106	5.91148	10.2396	20.1358	16.5619	39.9775	10.1646	12.3087	33.9212	9.58024	7.52403	6.70914	15.2667	10.2241	10.2455	7.58892	9.11645	33.0323	11.4338	7.50571	13.675	19.1257	30.1874	12.1024	9.76861	10.7351	8.88012	13.7392	12.0747	8.38168	10.5394	3.96608	6.09303	6.24834	2.77582	3.93174
ENSRNA049455334	6.2957	0	0	0.240752	0	0	0	0	0	0	0.24098	0	26.0958	0.204823	0	0	0	0	0	0	0	0	0	0.197347	0	0	0	0	0	0	0	0	0	0	0.45934	0.227938	0.219317	0	0	0	0.177842	0	0.238686	0	0.790598	0	0	0	0
ENSRNA049455358	19.4008	3.63817	6.98657	9.17885	2.37051	7.09743	0.447632	0.891787	2.89963	13.3929	13.7814	8.69508	0	3.28802	1.47787	5.1198	12.3332	3.58096	8.08793	5.86418	2.17212	8.07647	2.53063	2.17801	2.23638	4.16363	2.95364	5.88569	4.03161	3.54529	22.0215	6.53358	5.16017	10.5871	6.45206	16.2372	6.82133	5.29133	4.56815	2.49267	7.13725	2.41494	3.11319	4.015	1.85084	2.03101	3.64486	2.60234	1.61895
ENSRNA049455425	0	0	0	0	0	0	0	0	0	0	0	0	0	0	0	0	0	0	0	0	0	0	0	0	0	0	0	0	0	0	0	0	0	0	0	0	0	0	0	0	0	0	0	0	0	0	0	0	0
ENSRNA049455527	0	0	0	0	0	0	0	0	0	0	0	0	0	0	0	0	0	0	0	0	0	0	0	0	0	0	0	0	0	0	0	0	0	0	0	0	0	0	0	0	0	0	0	0	0	0	0	0	0
ENSRNA049455608	0	0	0	0	0	0	0	0.0337493	0	0	0	0	0	0	0	0	0	0	0	0	0	0	0	0	0	0	0	0	0	0	0	0	0	0	0	0	0	0	0	0	0	0	0	0	0	0	0	0	0
ENSRNA049455651	0	0	0	0	0	0	0	0	0	0	0	0	0	0	0	0	0	0	0	0	0	0	0	0	0	8.73207	0	0	0	0	0	0	0	0	0	0	0	0	0	0	0	0	0	0	0	0	0	0	0
ENSRNA049455662	0	0	0	0	0	0	0	0	0	0	0	0	0	0	0	0	0	0	0	0	0	0	0	0	0	0	0	0	0	0	0	0	0	0	0	0	0	0	0	0	0	0	0	0	0	0	0	0	0
ENSRNA049455853	0	0	0	0	0	0	0	0	0	0	0	0	0	0	0	0	0	0	0	0	0	0	0	0	0	0	0	0	0	0	0	0	0	0	0	0	0	0	0	0	0	0	0	0	0	0	0	0	0
ENSRNA049455955	0	0	0	0	0	0	0	0	0	0	0	0	0	0	0	0	0	0	0	0	0	0	0	0	0	0	0	0	0	0	0	0	0	0	0	0	0	0	0	0	0	0	0	0	0	0	0	0	0
ENSRNA049456187	0	0	0	0	0	0	0	0	0	0	0	0	0	0	0	0	0	0	0	0	0	0	0	0	0	0	0	0	0	0	0	0	0	0	0	0	0	0	0	0	0	0	0	0	0	0	0	0	0
ENSRNA049456278	0	0	0	0	0	0	0	0	0	0	0	0	0	0	0	0	0	0	0	0	0	0	0	0	0	0	0	0	0	0	0	0	0	0	0	0	0	0	0	0	0	0	0	0	0	0	0	0	0
ENSRNA049456300	4.60328	0.781457	8.84879	1.97156	0.879476	0.6583	3.65364	5.82313	1.07578	4.5548	4.93358	0.788563	0	0	0	4.39881	0	0.913387	5.65843	0.797739	2.95487	1.64804	2.21308	7.27252	1.65943	0.944007	3.70893	0	0.967843	0	2.72338	3.80915	1.91446	0	1.88081	0	0.898014	5.81386	0.932149	1.9074	0.728192	2.95667	0.977323	0	0	2.07218	5.31249	4.95616	4.71934
ENSRNA049456320	0.920655	2.34437	0.983199	3.94312	0	1.3166	0	5.09523	1.07578	1.1387	0.986716	4.73138	3.95748	1.67734	0.861615	4.39881	0	3.65355	4.71536	3.19096	0	0.824018	5.16385	4.84834	2.48914	1.88801	0	0.889628	2.90353	0	2.72338	4.76144	0.957231	0.900141	0.940406	0.933314	4.49007	2.49165	0.932149	1.2716	0	2.95667	0.977323	1.0241	2.15812	6.21654	5.31249	7.08023	4.71934
ENSRNA049456343	0	0	1.36419	0	1.22027	0	0	0	0	0	1.36907	0	0	0.387884	0.398497	0	0	0	1.30851	0	0	0.381108	0	0	0	0.436603	0	0	0	0.477981	0	0.880867	0	0.83263	0	0	0	0	0	0	1.34716	0	0.904024	0.947288	0	0	0.982811	0.654921	0
ENSRNA049456385	0	0	0	0	0	0	0	0	0	0	0	0	0	0	0	0	0	0	0	0	0	0	0	0	0	0	0	0	0	0	0	0	0	0	0	0	0	0	0	0	0	0	0	0	0	0	0	0	0
ENSRNA049456396	0	0	0	0	0	0	0	0	0	0	0	0	0	0	0	0	0	0	0	0	0	0	0	0	0	0	0	0	0	0	0	0	0	0	0	0	0	0	0	0	0	0	0	0	0	0	0	0	0
ENSRNA049456416	0	0	0	0	0	0	0	0	0	0	0	0	0	0	0	0	0	0	0	0	0	0	0	0	0.62019	0	0	0	0	0	0	0	0	0	0	0	0	0	0	0.475243	0	0	0	0	0	0	0	0	0
ENSRNA049456552	0	0	0	0	0	0	0	0	0	0	0	0	0	0	0	0	0	0	0	0	0	0	0	0	0	0	0.576598	0	0	0	0	0	0	0	0	0	0	0	0	0	0.905651	0	0	1.9105	0	0	0	0	0
ENSRNA049456636	0	0	0	0	0	0	0.751027	0	0	0	0	0	0	0	0	0	0	0	0	0	0	0	0	0	0	0	0	0	0	0	0	0	0	0	0	0	0	0	0	0	0	0	0	0	0	0.851896	0	0	1.55214
ENSRNA049456661	0	0	0	0	0	0	0	0	0	0	0	0	0	0	0	0	0	0	0	0	0	0	0	0	0	0	0	0	0	0	0	0	0	0	0	0	0	0	0	0	0	0	0	0	0	0	0	0	0
ENSRNA049456692	0	0	2.56788	0	0	0	0	1.26739	0	0	0	0	0.689067	0.730134	0	0.957387	1.78853	0.795184	0	0.694503	0	0	0.642227	0.703485	0.722339	0	0	0.7745	0	0	0	2.48715	2.50006	3.91826	4.91224	0	3.1272	3.61534	0	0	0.633955	0	0	0	0	3.60803	1.85	0	0.82172
ENSRNA049456702	0	0	0	0	0.685065	0	2.1345	1.13398	0	0	0.7686	0	0	0	0	0	0	0.71148	0	1.86419	0	0	0.574624	0.629434	1.29261	0	0.722265	0	0.753899	0	0	0	1.49127	0	0.732527	0.727002	0.699505	0.646956	0	0	0	0	0.761283	0	0.840531	0	0	0	0
ENSRNA049456719	0	0.615189	0.774007	0	0	0	0	0	0	0	0	0	0	0	0.678292	0	0	0	2.22725	0	0	0	0	0	0.653179	0.743155	0	1.40069	0	0	0	0	0.753565	0.708621	2.22096	0	1.41389	0	0.733819	0	0	0	0	0	0	0	0	0.55738	2.22914
ENSRNA049456746	0	0	0	0	0	0	0	0.566988	0	0	0	0	0	0	0.671152	0	0.800131	0	0	0	0	0	0	0	0	0	0	0	0	0	0	0	0	0	0	0	0	1.29391	0	0	0	0	0	0	0	0	0	0	1.47045
ENSRNA049456769	0	5.84119	5.14441	1.47369	5.91647	0.492062	0	2.17632	0	12.7672	0.737545	3.53659	0	7.52259	5.79632	8.21999	13.8205	12.9719	4.93446	0	0	0	6.61688	0	9.92304	1.41124	0	7.31472	0	0	0	25.6252	16.4566	17.4936	34.4436	6.97629	7.38367	20.4869	7.66433	0.475243	5.44305	0	0.730524	0	2.41971	11.6168	15.8838	2.64615	4.93862
ENSRNA049456789	0	0	0.76586	0	0	1.53834	0	2.83494	0	0.886988	0.7686	0.614249	0	0	0	0	0	0.71148	0	0	0	0	1.14925	0.629434	0	0	0	0.692974	0	0.80502	0	0.741783	0.745633	2.80465	1.46505	0	2.09852	4.52869	0.726095	0	1.70167	0.767697	0	0	0	1.61412	0.827631	0	1.47045
ENSRNA049456826	0	0	0	0	0	0	0	0	0	0	0	0	0	0	0	0	0	0	0	0	0	0	0	0	0	0	0	0	0	0	0	0	0	0	0	0	0	0	0	0	0	0	0	0	0	0	0	0	0
ENSRNA049457014	0	0	0	0	0	0	0	0	1.78227	0	0	0	0	0	0	0	0	0	0	0	0	0	0	0	0	0	0	0	0	0	0.375989	0	0	0	0	0	0.495918	0	0.514769	0	0.402136	2.17705	0	0	0	0	0	0	0
ENSRNA049457064	0	0	0	0	0	0	0	0	0	0	0	0	0	0	0	0	0	0	0	0	0	0	0	0	0	0	0	0	0	0	0	0	0	0	0	0	0	0	0	0	0	0	0	0	0	0	0	0	0
ENSRNA049457072	0	0	0	0	0	0	0	0	0	0	0	0	0	0	0	0	0	0	0	0	0	0	0	0	0	0	0	0	0	0	0	0	0	0	0	0	0	0	0	0	0	0	0	0	0	0	0	0	0
ENSRNA049457187	0	0	0	0	0	0	0	0	0	0	0	0	0	0	0	0	0	0	0	0	0	0	0	0	0	0	0	0	0	0	0	0	0	0	0	0	0	0	0	0	0	0	0	0	0	0	0	0	0
ENSRNA049457201	0	0	0	0	0	0	0	0	0	0	0	0	0	0	0	0	0	0	0	0	0.458407	0	0	0	0	0	0	0	0	0	0	0	0	0	0	0	0	0.386546	0	0.295906	0	0	0	0	0	0	0	0	0
ENSRNA049457226	0	0	0	0	0	0	0	0	0	0	0	0	0	0	0	0	0	0	0	0	0	0	0	0	0	0	0	0	0	0	0	0	0	0	0	0	0	0	0	0	0	0	0	0	0	0	0	0	0
ENSRNA049457253	0	0	0	0	0	0	0	0	0	0	0	0	0	0	0	0	0	0	0	0	0	0	0	0	0	0	0	0	0	0	0	0	0	0	0	0	0	0	0	0	0	0	0	0	0	0	0	0	0
ENSRNA049457279	0	0	0	0	0	0	0	0	0	0	0	0	0	0	0	0	0	0	0	0	0	0	0	0	0	0	0	0	0	0	0	0	0	0	0	0	0	0	0	0	0	0	0	0	0	0	0	0	0
ENSRNA049457302	0	0	0	0	0.677929	0	0	1.12216	0	0.877748	0	0	0	0	0	0	0	0	0	0	0	0	0	0	0	0	0	0	0	0	0	0	0	0	0	0	0	0	0	0	0	0	0	0	0	0	0	0	0
ENSRNA049457319	0	0	0	0	0	0	0	0	0	0	0	0	0	0	0	0	0	0	0	0	0	0	0	0	0	0	0	0	0	0	0	0	0	0	0	0	0	0	0	0	0	0	0	0	0	0	0	0	0
ENSRNA049457334	0	0	0	0	0	0	0	0	0	0	0	0	0	0	0	0	0	0	0	0	0	0	0	0	0	0	0	0	0	0	0	0	0	0	0	0	0	0	0	0	0	0	0	0	0	0	0	0	0
ENSRNA049457359	3.87094	1.31427	2.48034	4.14476	3.6978	1.10714	0	7.34508	0	1.91509	0	3.31555	2.6623	0	0.72454	1.8495	0	2.30423	0.793038	1.34165	0	2.07877	0.620333	4.07702	3.48857	6.35059	0.779718	2.24429	4.88321	2.60717	2.29012	0.800788	4.02472	4.54162	2.37239	0.784832	0	0.698418	0	0	0	0.828764	0	0.861171	0	1.74251	0	0	3.96854
ENSRNA049457405	0	0	0	0	0	0	0	0	0	0	0	0	0	0	0	0	0	0	0	0	0	0	0	0	0	0	0	0	0	0	0	0	0	0	0	0	0	0	0	0	0	0	0	0	0	0	0	0	0
ENSRNA049457438	0	0	0	0	0	0	0	0	0	0	0	0	0	0	0	0	0	0	0	0	0	0	0	0	0	0	0	0	0	0	0	0	0	0	0	0	0	0	0	0	0	0	0	0	0	0	0	0	0
ENSRNA049457460	0	0	0	0	0	0	0	0	0	0	0	0	0	0	0	0	0	0	0	0	0	0	0	0	0	0	0	0	0	0	0	0	0	0	0	0	0	0	0	0	0	0	0	0	0	0	0	0	0
ENSRNA049457503	3.35058	4.73998	10.7346	26.309	18.1374	0.798593	3.32422	18.5433	6.52524	9.66962	20.349	8.60956	5.76105	0	3.13571	2.66813	11.215	7.7563	11.4405	8.70974	5.97432	14.9944	6.26434	2.9408	1.00654	8.01632	5.6242	0	0	2.50744	4.95566	0	2.32246	14.1957	11.4082	2.26443	5.44697	1.00755	0	0	2.65014	2.39119	0	0	1.30902	3.77069	1.28893	0	3.43506
ENSRNA049457531	0	0.419042	3.69056	0.528607	0	0	0.9796	0.780636	0	0.610607	1.58733	0.422853	0.424425	0	0	0.589695	0.550815	0.489787	2.02282	0.427773	0.528165	0.883729	0	2.16653	0.444919	3.03724	1.49164	0.477047	0	0	0	0.510647	0.513298	0.965368	2.52138	0	0	0.445368	0	0.340935	0.78096	2.11395	0	0	0	0	0	0	0.506132
ENSRNA049457554	0	0	0	0	0	0	0	0	0	0	0	0	0	0	0	0	0	0	0	0	0	0	0	0	0	0	0	0	0	0	0	0	0	0	0	0	0	0	0	0	0	0	0	0	0	0	0	0	0
ENSRNA049457570	0	0	0.321932	0.645555	0	0	0	0	0	0	0	0	0	0	0	0	0	0	0	0	0	0	0.241545	0	0	0	0	0	0	0	0	0	0	0.294736	0	0	0	0	0	0	0	0	0	0	0	0	0	0	0
ENSRNA049457592	0	0	0	0	0	0	0	0	0	0	0	0	0	0	0	0	0	0	0	0	0	0	0	0	0	0	0	0	0	0	0	0	0	0	0	0	0	0	0	0	0	0	0	0	0	0	0	0	0
ENSRNA049457643	0	0	0	0	0	0	0	0	0	0	0	0	0	0	0	0	0	0	0	0	0	0	0	0	0	0	0	0	0	0	0	0	0	0	0	0	0	0	0	0	0	0	0	0	0	0	0	0	0
ENSRNA049457729	0	0	0	0	0	0	0	0	0	0	0	0	0	0	0	0	0	0	0	0	0	0	0	0	0	0	0	0	1.93569	0	0	0	0	0	0	0	0	0	0	0	0	0	0	0	0	0	0	0	0
ENSRNA049457749	0	0	0	0	0	0	0	0	0	0	0	0.410941	0	0	0	0	2.1412	0	0	0	0.513287	0	0	0	0	0	0	0	0	0	0	0.496263	0	0.469087	0	0.486375	0.935958	0.432823	0	0	0	0	0	0	0	0	0	0	0.491875
ENSRNA049457777	0	0	0	0	0	0	0	0	0	0	0	0	0	0	0	1.00467	0.938426	0	0	0	0	0	0.673942	0	1.51602	0	0	0	0	0	0	0	0	0.822351	3.43655	0	0	0.758776	0	0	0	0	0	0	0	0	0	0	0
ENSRNA049457806	0	0	0.808408	4.05265	0	0	0	0	0	0	0	0	0	0	0	10.8504	1.68917	0	3.10166	0	0	0	0	0	0	0	0	0	0	0	0	0	0	0	0	0	0	0	0	0	0	0	0	0	0	0	0	0	0
ENSRNA049457944	0	0	0	0	0	0	0	0	0	0	0	0	0	0	0	0	0	0	0	0	0	0	0	0	0	0	0	0	0	0	0	0	0	0	0	0	0	0	0	0	0	0	0	0	0	0	0	0	0
ENSRNA049458208	0	5.96163	0	0	0	2.51104	12.5429	0	0.8207	0.868699	9.03303	3.60951	5.43439	3.83885	5.25851	9.22842	0	0	3.59728	17.649	3.75705	1.8859	5.06498	9.24684	0	0.72017	4.24424	7.46554	5.16848	14.98	0	12.3503	8.03285	6.86705	2.86969	4.27208	7.53591	7.6034	2.13337	5.33546	1.11106	0	2.23676	7.03142	1.6464	8.69461	4.8634	6.48169	4.32039
ENSRNA049458293	0	0	0	0	0	0	0	0	0	0	0	0	0	0	0	0	0	0	0	0	0	0	0	0	0	0	0	0	0	0	0	0	0	0	0	0	0	0	0	0	0	0	0	0	0	0	0	0	0
ENSRNA049458322	0	0	0	0	0	0	0	0	0	0	0	0	0	0	0	0	0	0	0	0	0	0	0	0	0	0	0	0	0	0	0	0	0	0	0	0	0	0	0	0	0	0	0	0	0	0	0	0	0
ENSRNA049458369	0	0	0	0	0	0	0	0	0	0	0	0	0	0	0	0	0	0	0	0	0	0	0	0	0	0	0	0	0	0	0	0	0	0	0	0	0	0	0	0	0	0	0	0	0	0	0	0	0
ENSRNA049458390	0	0	0	0	0	0	1.18583	0	0	0	0	0	0	0	0	1.42768	0	0	1.83651	0	0	0.534889	0	0	0.538586	0	0	0	0	0	0	0	0	0	0	0	0	0	0	0	0	0.639748	0	0	0	0	0	0	0
ENSRNA049458426	0	1.44569	0	0.911847	2.44055	0.608927	1.68981	2.6932	0	5.26649	1.82542	0.729421	4.3928	0	0	0	0	0.844883	0.872341	1.47582	0.911084	1.52443	0.682366	1.49491	0.767485	0	2.57307	0.822906	7.16204	2.86788	1.88935	0	2.65632	3.33052	6.08913	2.58995	4.15331	2.30478	0	0.588114	6.73578	2.73492	0	1.89458	2.99439	0	0	3.27461	1.74616
ENSRNA049458448	12.2631	5.78278	10.1859	5.83582	1.30162	0	3.37962	9.6955	4.77647	16.8528	8.03187	6.4189	1.75712	1.24123	6.37595	12.2067	1.52025	11.4904	4.18724	4.13229	5.10207	1.21955	11.4637	13.1552	11.0518	3.49283	5.48922	4.60827	2.86482	3.05908	15.1148	18.322	14.8754	5.32883	4.8713	6.90652	5.98077	9.21912	8.27748	7.05736	2.15545	3.64656	2.89288	4.54698	1.59701	6.13365	11.7937	7.85905	4.88924
ENSRNA049458467	1.58438	2.68966	2.53802	0.848229	0	1.13289	0	1.25265	0	0.979812	0	0.678531	2.04316	0	0.741389	0.946255	0	1.57188	0	2.05928	3.39008	0	1.90428	0	0	0	2.39355	3.06198	1.66559	2.6678	1.75753	3.27764	3.29466	0	0.809187	0	0	1.42932	2.40624	1.09416	1.25317	4.24019	0	2.6436	0.928493	0	4.57121	0	3.24866
ENSRNA049458495	5.0734	2.46076	1.54801	0	0.692353	0	0.719068	2.29208	4.23446	0.896424	3.10711	2.48313	1.86928	1.98068	0	2.59717	3.23457	3.59525	0	0.628008	0.775391	1.29739	1.74221	0	0	0	0	2.80138	0	0	2.14394	4.49804	2.26069	3.54311	0	0	0.706947	2.61535	2.20146	0.500522	2.86629	0.775864	2.30815	0.806203	0.849473	5.70952	5.01861	0.55738	6.68741
ENSRNA049458540	0	0	0	0	0	0	0	0	0	0	0	0	0	0	0	0	0	0	0	0	0	0	0	0	0	0	0	0	0	0	0	0	0	0	0	0	0	0	0	0	0	0	0	0	0	0	0	0	0
ENSRNA049458582	0	0	1.81892	0	0.813515	1.82678	1.68981	2.0199	0	0	2.73814	0	0	2.3273	0	3.05167	0	0	0.872341	0	0.911084	0.762216	0.682366	0	0	2.61962	0.85769	0	0	0.955961	1.25956	0	1.77088	0	0	0.863315	0	2.30478	1.72447	0	0	0	0.904024	0	0	0	0.982811	0.654921	2.61923
ENSRNA049458611	0	0	0	0	0	0	0	0	0	0	0	0	0	0	0	0	0	0	0	0	0	0	0	0	0	0	0	0	0	0	0	0	0	0	0	0	0	0	0	0	0	0	0	0	0	0	0	0	0
ENSRNA049458634	0	0	1.81892	0.911847	0	0	0.844905	0	0	0	1.82542	2.91768	0.732134	0	0.796994	0	0	0	0	0	2.73325	0.762216	0.682366	0.747453	0.767485	0	0.85769	0.822906	0.895255	0	1.88935	0	0	0	0	0	0.830663	3.07304	0.862237	0	0	1.82328	1.80805	0	0	0	0	0	0
ENSRNA049458655	0	0	0	0	0	0	0	0	0	0	0	0	0	0	0	0	0	0	0	0	0	0	0	0	0	0	0	0	0	0	0	0	0	0	0	0	0	0	0	0	0	0	0	0	0	0	0	0	0
ENSRNA049458671	0	0	0	0	0	0	0	0	0	0	0	0	0	0	0	0	0	0	0	0	0	0	0	0	0	0	0	0	0	0	0	0	0	0	0	0	0	0	0	0	0	0	0	0	0	0	0	0	0
ENSRNA049458691	0	0	0	0	0	0	0	0	0	0	0	0	0	0	0	0	0	0	0	0	0	0	0	0	0	0	0	0	0	0	0	0	0	0	0	0	0	0	0	0	0	0	0	0	0	0	0	0	0
ENSRNA049458706	0	0	0.920971	1.84678	0	0	0	0	0	4.26652	0.924266	0	0.741401	0	0	1.0301	0	0	0	0.74725	0	0	2.76401	0	0	0	0.868547	0.833323	0	0	0.637754	0	0.896647	0	0	0	2.52353	0	2.61946	0	0	0	0.915467	0	0	2.91154	0	1.98963	0
ENSRNA049458722	0.862386	1.46399	0	7.38711	0	0.616635	0	0.681822	0	0	1.84853	1.47731	0.741401	0	0	0	0	2.56673	0	2.24175	2.76785	1.54373	3.45502	0	0	0	0	0	0	0	0.637754	0	0	0.84317	0.880887	0	0.841177	2.33396	0	0	0	0	0	1.91856	1.01076	0	1.9905	0	0.88413
ENSRNA049458742	0	0	0	0	0	0	0	0	0	0	0	0	0	0	0	0	0	0	0	0	0	0	0	0	0	0	0	0	0	0	0	0	0	0	0	0	0	0	0	0	0	0	0	0	0	0	0	0	0
ENSRNA049458758	16.6536	10.2805	12.9345	4.86318	8.67749	2.16507	12.7675	11.3713	6.19173	14.044	6.4904	9.72561	5.20628	2.75828	7.79283	10.8504	2.53375	11.2651	2.32624	5.24735	8.09853	6.77526	6.06547	13.2881	13.6442	10.8666	4.57435	3.65736	3.18313	3.39897	21.8324	23.4898	14.167	5.18081	4.63934	3.06957	2.2151	13.658	5.36503	4.18214	5.38862	8.91382	3.21431	5.0522	3.54891	7.66706	12.2305	13.9716	4.65642
ENSRNA049458782	0	7.22847	4.24414	2.43159	0	0	1.68981	0.897732	0.663399	1.4044	1.21695	0.972561	0.488089	0.517178	0	6.10334	1.90031	1.12651	0	1.96776	1.21478	1.52443	6.36875	1.49491	3.5816	3.49283	2.85897	2.19442	2.98418	0	5.03826	6.45969	4.72234	4.99578	6.37909	0	1.10755	7.17043	3.44895	1.96038	3.59241	0.60776	2.41073	1.26305	1.99626	7.02814	1.31041	2.18307	2.32821
ENSRNA049458795	0	0.971895	0	1.22601	0.546901	0	0	0.905276	0.668974	0.708099	0	0.490367	0	0	0	1.3677	0	0	0	1.48822	0	0	0.917467	0	0	5.28327	0	0.553214	0	0	0.423383	1.77654	2.38101	0.559751	0.58479	0	1.11686	0.516477	1.15931	0.39537	0	0.612868	0	3.82099	0	0	0	0	0
ENSRNA049458812	3.46416	1.96026	3.69949	1.2364	0.551536	0.825664	2.86409	11.8683	5.39715	2.1423	0	1.48357	0.992723	0.525944	0.540335	2.06893	4.50922	2.29121	4.73134	5.00277	0	1.03351	2.77573	2.53374	1.56099	2.96002	1.74445	6.69483	3.03476	0.648109	2.9888	4.77758	4.80238	3.38697	8.25645	3.51179	1.68948	4.16684	1.16914	1.59488	0.913326	2.47225	0.612897	3.21115	1.3534	3.24876	2.66525	11.9884	0
ENSRNA049458826	15.0114	34.7947	29.5959	8.03661	22.0614	24.7699	9.73789	46.1039	12.8182	39.2755	10.5194	11.8685	9.92723	12.6227	11.8874	46.2061	30.9203	21.7665	45.5392	22.0122	8.0299	7.75135	53.2014	15.2024	15.6099	16.5761	9.30376	55.7902	18.2086	25.9244	27.3261	4.18038	48.6241	107.254	49.5387	17.559	36.6055	48.4395	40.3352	6.77826	66.6728	17.9238	25.1288	8.34898	10.8272	30.5383	11.3273	43.5134	22.4929
ENSRNA049458846	1.84131	0	0.491599	0	0	0.6583	0.913411	1.81973	0	0	0	0	0.791496	0	1.29242	0	0	0.456694	0	0	0	0	0	0.404029	0	0	0.463616	0	0	0	0.340423	1.90458	0.957231	0.45007	0	2.33328	0	0.830552	0	0.317899	0.364096	0	0.977323	2.04819	0.53953	0	0.531249	0.354011	0
ENSRNA049458857	0	0	0	0	12.6908	0	0	0	0	0	0	0.583537	0	0	0.637595	0	0.380062	0	0	0	0	0	0.272946	0	0	0	0	0	0	0	0	0	0	0	0	0	0	0	0	0	0	0	0	0	0	0	1.17937	0	0
ENSRNA049458874	5.43578	1.84557	3.09603	2.32812	0.346177	0.259118	3.59534	4.01114	2.54068	4.48212	2.33033	2.79353	3.11546	1.65057	2.71317	7.35864	0.808644	3.23572	0.742418	2.19803	1.55078	2.59478	4.35553	6.04324	4.24566	4.08735	2.55482	2.45121	1.9048	0.406792	8.57575	7.1219	7.53565	2.48018	2.59112	2.20421	2.82779	7.84606	3.6691	3.00313	1.43314	4.26725	1.15407	3.62791	0.424736	2.44694	5.43683	5.29511	5.20132
ENSRNA049458957	9.9354	9.03559	9.09459	6.07898	5.42343	2.5372	4.22453	6.73299	6.63399	3.51099	8.36653	9.11776	4.88089	0	10.6266	7.62918	4.75078	12.6732	10.1773	3.68954	2.27771	4.44626	17.6278	11.8347	5.75614	3.63836	5.71793	8.22906	5.96837	3.18654	13.1205	5.13839	19.1845	8.3263	9.42366	12.2303	2.07666	12.1641	3.59266	7.35142	0	3.7985	6.02682	4.73644	3.3271	3.99326	18.0182	20.1934	2.91026
ENSRNA049458986	1.68218	1.42785	3.59292	0	0.803472	2.40564	0.834474	0.664987	2.94844	4.16118	1.80289	2.16125	3.61547	0.76619	0.787154	3.014	1.87685	0.834452	6.89257	0.728799	0.899836	0	4.04365	1.47645	4.54806	0.862426	4.23551	0.812747	0.884202	0.944159	5.59806	0.869992	1.74901	1.6447	6.01396	4.26329	1.64081	6.0702	1.70318	4.64682	2.66105	0	0.892863	2.80678	0.985808	7.57241	1.94136	1.94051	0
ENSRNA049459026	0.801512	0.680327	0	0	0	0	0	3.80216	0.936564	0.991339	0	0	0.689067	0	0	0.957387	0.894265	0	0	1.38901	0	0	0.642227	0.703485	0	0	0.807238	1.549	0.842593	0.899728	1.18547	3.3162	2.50006	3.13461	1.63741	4.06266	0	0.723068	0.811518	0	1.26791	2.57404	0	0	0	0.902007	0	1.23279	0
ENSRNA049459041	0	0	0	0	0	0	0	0	0	0	0	0	0	0	0	0	0	0	0	0	0	0	0	0	0	0	0	0	0	0	0	0	0	0	0	0	0	0	0	0	0	0	0	0	0	0	0	0	0
ENSRNA049459076	4.91649	7.15395	6.75062	4.51223	4.69658	2.00883	6.96829	8.88477	2.4621	3.4748	7.52752	5.41426	8.4535	1.91942	5.25851	15.1011	10.1872	6.2713	11.5113	5.47726	4.50846	3.77179	14.6322	1.84937	3.16489	0	6.36636	5.42948	4.43013	2.36526	7.27171	10.8973	8.7631	2.06012	7.89166	5.6961	6.16574	12.6723	2.13337	7.27563	3.33317	3.00747	7.45587	4.68761	2.4696	5.53293	17.8325	11.343	5.04045
ENSRNA049459101	2.74343	5.04538	6.8362	2.93749	3.05751	0.653882	0.907281	3.61503	2.13713	6.78635	2.94028	0.783271	5.89638	3.33216	3.42333	0.546161	8.16241	2.72177	3.74697	1.58477	2.44586	2.04622	7.69379	4.81581	5.35695	0	3.22353	3.0928	1.44202	2.56634	4.39579	4.72949	4.75403	2.6823	4.20343	6.95288	1.78397	4.94986	2.31473	1.89459	2.16991	1.46841	1.94153	2.54306	0.535909	0.514568	2.63842	5.27453	2.34383
ENSRNA049459132	1.14502	6.31732	11.6166	1.83902	1.6407	4.91235	7.38405	15.3897	4.68282	9.91339	12.2718	5.8844	7.87505	2.0861	5.35794	10.2577	15.969	10.2238	15.8341	19.3469	4.89995	2.04966	15.1382	6.02987	4.64361	8.21841	6.34258	8.29821	4.81482	7.71196	11.4313	6.51397	9.52405	15.673	19.2981	12.188	12.8439	10.3295	2.89828	6.32593	9.05651	6.74154	12.1549	5.73149	4.02607	4.51004	10.5714	20.6933	6.45638
ENSRNA049459156	3.85633	13.0931	9.60937	3.44093	11.6655	0	8.9273	7.62225	9.76323	6.35953	9.64375	11.0101	11.0511	2.92742	8.42106	19.1929	8.60519	14.0282	15.1425	8.35369	10.3142	3.45155	16.9948	12.9747	9.84698	3.95414	5.82582	7.45273	12.162	4.32888	14.7345	13.2961	15.3699	5.0272	14.4432	18.2436	8.1499	15.0753	11.0627	9.7649	1.01672	3.44015	5.45826	13.5838	8.28636	11.5729	30.4115	24.2197	6.58927
ENSRNA049459180	0	3.43046	3.08291	0.618201	2.75768	3.30266	0	0	0	0	0	1.97809	3.97089	0	0	2.75857	8.37426	6.87362	12.4198	2.00111	0	0	6.47669	3.04049	3.6423	4.14403	0	2.23161	0	0	0	3.58319	9.60476	4.51596	7.07696	0	0	9.89623	0	0	0	3.09031	3.06449	0	0	0	7.32944	8.43627	4.73534
ENSRNA049459199	0	0	0	0	0	0	0.422453	0	0.995099	0	0	0	0.366067	0	0	0	0	0	0.872341	0	0	0	0	0.373727	0	0	0.428845	0.822906	0	0	0	0	0	0	0	3.0216	0	0.38413	1.29336	0	0.673578	0.45582	0	0	1.4972	0	0.491406	0	0.436539
ENSRNA049459243	0	0	0	0	0	0	0	0	0	0	0	0	0	0	0	0	0	0	0	0	0	0	0	0	0	0	0	0	0	0	0	0	0	0	0	0	0	0	0	0	0	0	0	0	0	0	0	0	0
ENSRNA049459267	0	0.124361	0	0.784384	0	0	0	0	0	0	0	0	0	0	0	0	0	0	0	0	0	0	0	0	0	0	0	0	0	0.164466	0	0	0	0	0	0	0	0	0	0	0	0	0	0.162974	0	0	0	0	0
ENSRNA049459284	0	0	0	0	0	0	0	0	0	0	0	0	0	0	0	0	0	0	0	0	0	0	0	0	0	0	0	0	0	0	0	0	0	0	0	0	0	0	0	0	0	0	0	0	0	0	0	0	0
ENSRNA049459300	0	0	0.0514909	0.154878	0	0.0344757	0	0	0	0	0.0516751	0	0	0	0	0	0	0	0	0.125335	0	0	0	0	0	0	0.04856	0	0	0	0	0	0	0	0	0	0	0	0.0488174	0	0	0	0	0.0536327	0	0.0542609	0	0	0
ENSRNA049459370	0	0	0	0	0	0	0	0	0	0	0	0	0	0	7.08439	0	0	0	0	0	0	0	0	0	0	0	0	0	0	0	0	0	0	0	0	0	0	0	0	0	0	0.900386	0.892863	0	0	0	0	0	0
ENSRNA049459418	0	0	0	0	0	0	0	0	0	0	0	0	0	0	0	0	0	0	0	0	0	0	0	0	0	0	0	0	0	0	0	0	0	0.288357	0	0	0	0	0	0	0	0	0	0	0	0	0	0	0
ENSRNA049459435	0	0	0	0	0	0	0	0	0	0	0.445225	0	0	0	0	0	0	0	0	0	0	0	0	0	0	0	0	0	0	0	0	0	0	0	0	0	0	0	0	0	0	0	0	0	0	0	0	0	0
ENSRNA049459505	0	0	0	0	0	0	0	0	0	0	0	0	0	0	0	0	0	0	0	0	0	0	0	0	0	0	0	0	0	0	0	0	0	0	0	0	0	0	0	0	0	0	0	0	0	0	0	0	0
ENSRNA049459562	0	0	0	0	0	0	0	0	0	0	0	0	0	0	0	0	0	0	0	0	0	0	0	0	0	0	0	0	0	0	0	0	0	0	0	0	0	0	0	0	0	0	0	0	0	0	0	0	0
ENSRNA049459593	0	0	0	0	0	0	0	0	0	0	0	0	0	0	0	0	0	0	0	0	0	0	0	0	0	0	0	0	0	0	0	0	0	0	0	0	0	0	0	0	0	0	0	0	0	0	0	0	0
ENSRNA049459608	0	0	0	0	0	0	0	0	0	0	0	0	0	0	0	0	0	0	0	0	0	0	0	0	0	0	0	0	0	0	0	0	0	0	0	0	0	0	0	0	0	0	0	0	0	0	0	0	0
ENSRNA049459632	0	0	0	0	0	0	0	0	0	0	0	0	0	0	0	0	0	0	0	0	0	0	0	0	0	0	0	0	0	0	0	0	0	0	0	0	0	0	0	0	0	0	0	0	0	0	0	0	0
ENSRNA049459657	0	0	0	0	0	0	0	0	0	0	0	0	0	0	0	0	0	0	0	0	0	0	0	0	0	0	0	0	0	0	0	0	0	0	0	0	0	0	0	0	0	0	0	0	0	0	0	0	0
ENSRNA049459739	0	0	0	0	0	0	0	0	0	0	0	0	0	0	0	0	0	0	0	0	0	0	0	0	0	0	0	0	0	0	0	0	0	0	0	0	0	0	0	0	0	0	0	0	0	0	0	0	0
ENSRNA049459805	0	0	0	0	0	0	0	0	0	0	0	0	0	0	0	0	0	0	0	0	0	0	0	0	0	0	0	0	0	0	0	0	0	0	0	0	0	0	0	0	0	0	0	0	0	0	0	0	0
ENSRNA049459833	1.34908	1.1451	0.720363	0.722255	3.86621	1.92927	0.669232	14.3993	4.72918	4.17148	2.16882	1.73328	0	3.07235	0.631282	4.83433	0.752599	2.67686	6.21867	3.50689	1.4433	4.82989	2.16195	5.92042	1.21582	2.07495	6.79359	0.651807	1.41823	2.27159	1.49651	2.09315	2.10401	2.63804	4.13406	0	4.60565	6.69375	0.68296	2.32916	1.60058	2.88837	1.43212	1.50065	3.95299	1.51823	6.22771	2.59375	7.60702
ENSRNA049459870	0	0	0	0	1.56822	2.34767	0	0	0	3.04568	0	0	0	0	0	0	0	0	0	0	0	0	0.657702	0	0.739745	0	0	0	0	0	0	0	0	1.60507	0.838435	0	0	0	0	0	0.649231	1.75738	2.61404	0	0	0	0	0.631249	0
ENSRNA049459897	0	0	0	0	0	0	0	0	0	0	0	0	0	0	0	0	0	0	0	0	0	0	0	0	0	0	0	0	0	0	0	0	0	0	0	0	0	0	0	0	0	0	0	0	0	0	0	0	0
ENSRNA049459930	0	0.832054	0	0	0	2.45323	0	0	0	0	0	0	0	0	0	0	0	2.43132	1.5062	0	0	0	1.57091	0	3.09203	0	0	0	0	0	0	0.506974	0	2.39606	0	0	0	0	0	1.35393	3.10136	0	0	0	0	0	0	0.376933	0
ENSRNA049460030	2.86857	3.65228	2.29758	2.30361	0	0	2.846	4.53591	0.837978	6.20891	3.843	1.84275	5.5488	1.30656	0	5.99627	2.40039	1.42296	2.20381	2.48559	1.53446	0	1.72387	0.629434	1.29261	1.47066	2.1668	1.38595	4.52339	0.80502	9.01583	5.19248	4.4738	4.20697	0	8.72403	6.29555	5.17565	4.35657	4.95254	1.70167	1.53539	0.761283	1.59543	0.840531	0.807059	6.62104	0.551512	2.94089
ENSRNA049460066	0.740527	1.25713	1.58167	0.79291	0	0	0	0	0	1.83182	0.793663	1.26856	0	1.34916	0	1.76909	0	0.734681	0.758558	0	1.58449	0	1.78008	1.94988	0.667379	0.75931	2.23745	0	0	0	2.73818	3.06388	3.84973	0.724026	1.51283	0.750709	1.44463	8.68468	4.49863	1.02281	0.58572	0	0	2.47119	0.867939	0.833376	3.41847	1.13899	1.5184
ENSRNA049460114	0	0	0	0.623485	1.1125	0	0.577713	0.920751	0.680409	0.720204	0.624077	0.997499	0	0	0	0	0	0	0	0.504553	0	0	0.466575	0	0	0	0	1.12534	0	0	0.43062	0.602302	1.21086	1.13864	0.594787	0	0	0.525306	0	0.804258	0.921132	0.623344	0	0.647718	0	0	0.672008	1.34343	0.596976
ENSRNA049460134	0	0	0	0	0	0	0	0	0	0	0	0	0	0	0	0	0	0.925899	0	0	0	0	0	0	0	0	0	0	0	0	0	0	0	0	0	0	0	0	0	0	0	0	0	0	0	0	0	0	0
ENSRNA049460151	0	0	0	0	0	0	0	0	0	0.936265	0	0	0	0	0	0	0	0	0	0	0	0	0	0	0	0	0	0	0	0	0	0	0	0	0	0	0	0	0	0	0	0	0	0	0	0	0	0	0
ENSRNA049460169	0	0	0	0	2.05953	0	0.4278	0	0	0	0.462133	0	0	0	0	0	0	0	0.441692	0	0	0	0	0	0	1.76852	0	0.416661	0	0	0	0	0	0	0	0	0.420589	0	0.873152	1.78667	0	0	1.3732	0	0	1.45577	0	0.994817	0
ENSRNA049460340	0	0	0	0	0	0	0	0	0	0	0	0	0	0	0	0	0	0	0	0	0	0	0	0	0	0	0	0	0	0	0	0	0	0	0	0	0	0	0	0	0	0	0	0	0	0	0	0	0
ENSRNA049460361	0	0	0	0	0	0	0	0	0	0	0	0	0	0	0	0	0	0	0	0	0	0	0	0	0	0	0	0	0	0	0	0	0	0	0	0	0	0	0	0	0	0	0	0	0	0	0	0	0
ENSRNA049460407	0	0	0	0	0	0	0	0	0	0	0	0	0	0	0	0	0	0	0	0	0	0	0	0	0	0	0.703746	0	0	0	0	0	0	0	0	0	0	0	0	0	0	0.374006	0	0	0	0	0	0	0
ENSRNA049460422	0	0	0	0	0	0	0	0	0	0	0	0	0	0	0	0	0	0	0	0	0	0	0	0	0	0	0	0	0	0	0	0	0	0	0	0	0	0	0	0	0	0	0	0	0	0	0	0	0
ENSRNA049460512	0	0	0	0	0	0	0	0	0	0	0	0	0	0	0	0	0	0	0	0	0	0	0	0	0	0	0	0	0	0	0	0	0	0	0	0	0	0	0	0.619067	0	0	0	0	0	0	0	0	0
ENSRNA049460546	0	0	0	0	0	0	0	0	0	0	0	0	0	0	0	0	0	0	0	0	0	0	0	0	0	0	0	0	0	0	0	0	0	0	0	0	0	0	0	0	0	0	0	0	0	0	0	0	0
ENSRNA049460564	0	0	0	0	0	0	0	0	0	0	0	0	0	0	0	0	0	0	0	0	0	0	0	0	0	0	0	0	0	0	0	0	0	0	0	0	0	0	0	0	0	0	0	0	0	0	0	0	0
ENSRNA049460670	0	0	0	0	0	0	0	0	0	0	0	0	0	0	0	0	0	0	0	0	0	0	0	0	0	0	0	0	0	0	0	0	0	0	0	0	0	0	0	0	0	0	0	0	0	0	0	0	0
ENSRNA049460686	0	0	0	0	0	0	0	0	0	0	0	0	0	0	0	0	0	0.577698	0	0	0	0	0	0	0	0	0	0	0	0	0	0	0	0	0	0	0	0.525306	0	0	0	0	0	0	0	0	0	0	0
ENSRNA049460705	0	0	2.22725	1.48873	1.99228	0.497084	0	1.09926	0	0.859835	0	0	0	0	4.55425	2.49116	0	1.3794	0	0	0	0	0.557033	0.610166	0	2.85129	0	0	0	0	1.02822	0.719075	2.89123	0	0.710103	0.704747	1.35618	0.627151	0.703867	0	1.64958	0	0.737979	0	0	0	0	0.534629	0
ENSRNA049460723	0	0	0	0	0	0	0	0	0	0	0	0	0	0	0	0	0	0	0	0	0	0	0	0	0	0	0	0	0	0	0	0	0	0	0	0	0	0	0	0	0	0	0	0	0	0	0	0	0
ENSRNA049460733	0	0	0	0	0	0	0	0.456474	0	0	0.618788	0	0	0	0	0	0	0	0	0.500277	0	0	0.462621	0	0.520329	0	0	0	0	0	0	0	0	0	0	0	0	0	0	0	0	0	1.83869	0	0	0	0	0	0
ENSRNA049460753	0	0.971895	0	0	1.0938	0	0.568004	0	0	0	1.84076	0	0	0	2.67897	0	0	0	0.586448	0.992146	0	0	0	0	0	0	0	0.553214	0.601852	0	0	0	0	0	0	0	0	0.516477	0	0	0	0	1.21549	0	0	0	0	0	0
ENSRNA049460770	0	0	0	0	0	0	0	0	0	0	0	0	0	0	0	0	0	0	0	0	0	0	0	0	0	0	0	0	0	0	0	0	0	0	0	0	0	0	0	0	0	0	0	0	0	0	0	0	0
ENSRNA049460809	0	0	0	0	0	0	0	0	0	0	0	0	0	0	0	0	0	0	0	0	0	0	0	0	0	0	0	0	0	0	0	0	0	0	0	0	0	0	0	0	0	0	0	0	0	0	0	0	0
ENSRNA049460846	0	0	0	0	0	0	0	0	0	0	0	0	0	0	0	0	0	0	0	0	0	0	0	0	0	0	0	0	0	0	0	0	0	0	0	0	0	0	0	0	0	0	0	0	0	0	0	0	0
ENSRNA049460861	0	0	0	0	0	0	0	0	0	0	0	0	0	0	0	0	0	0	0	0	0	0	0	0	0	0	0	0	0	0	0	0	0	0	0	0	0	0	0	0	0	0	0	0	0	0	0	0	0
ENSRNA049460987	0	0	0	0	0	0	0	0	0	0	0	0	0	0	0	0	0	0	0	0	0	0	0	0	0	0	0	0	0	0	0	0	0	0	0	0	0	0	0	0	0	0	0	0	0	0	0	0	0
ENSRNA049461002	0	0	0	0	0	0	0	0	0	0	0	0	0	0	0	0	0	0	0	0	0	0	0	0	0	0	0	0	0	0	0	0	0	0	0	0	0	0	0	0	0	0	0	0	0	0	0	0	0
ENSRNA049461178	0	0	0	0	0	0	0	0	0	0	0	0	0	0	0	0	0	0	0	0	0	0	0	0	0	0	0	0	0	0	0	0	0	0	0	0	0	0	0	0	0	0	0	0	0	0	0	0	0
ENSRNA049461227	0	0	0	0	0	0	0	0	0	0	0	0	0	0	0	0	0	0	0	0	0	0	0	0	0	0	0	0	0	0	0.530343	0	0	0	0	0	0	0	0	0	0	0	0	0	0	0	0	0	0
ENSRNA049461250	2.55482	0	2.72838	0	0	1.21785	0	0	0	0	0	0	0	0	0	1.01722	0	0	0	0	0	0	0	2.98981	0	0	0	0	0	0.955961	3.77869	0	0	0	0	3.45326	0	0	0	0	2.69431	0	0	0	0	0	0	0	0
ENSRNA049461441	0	0	0	0.819637	0.731249	2.1894	0	0	14.3115	0	0.820415	1.31132	0.658098	2.78928	0.716399	0.914359	0	0.759445	2.35238	1.32658	0.818952	2.05542	3.06681	4.03121	4.82912	0.784905	1.54191	0.739691	0	0	2.83048	8.70969	4.7754	0	3.12764	0	4.47998	5.52457	0.775045	0.528641	0.605463	0	0.812606	3.40598	0	1.72294	0.883426	1.76608	3.13916
ENSRNA049461457	0	0	0	0	0	0	0	0	0	0	0	0	0	0	0	0	0	0	0	0	0	0	0	0	1.47949	0	0	0	0	0	0	0	0	0	0	0	0	0.740492	0	0	0	0	0	0	0	0	0	0	0
ENSRNA049461468	0	0	0.616582	0	0	0	0	0.456474	0	0	0	0	0	0	0	0	0	0	0	0.500277	0	0	0	0	0	0	0	0	0	0	0.426971	0	0	0	0	0	0	0	0	0	0	0	0	0	0	0	0	0	0
ENSRNA049461479	4.00756	0.680327	0	0	0	1.71932	0	0.633693	0	0	0	0	0	0	0	0	0	0	3.28411	0	0	0	0	0	0	0	0	0	0	0	0	0.829051	0	0	0	0.812532	0	0	0	1.10704	0	0	0	0	0	0.902007	0.924999	1.23279	0
ENSRNA049461505	0	0.705217	0	0	0	1.78223	0	1.31375	4.85414	0	0	0	0	0.756846	0	1.98483	0	0.824276	0.851065	0	0.888863	1.48725	0	0	3.74383	0	0	0	0.873419	0	0.614421	1.71876	2.59153	0	0	0	6.48322	6.7457	0	0.573769	0	0	0	0	0	0	0.95884	1.27789	0
ENSRNA049461520	0	0	0	0	0	0	0	0	0	0	0	0	0	0	0	0	0	0	0	0	0	0	0	0	0	0.671697	0	0	0	0	0	0	0	1.28097	0	0	0	0	0.66326	0	0	0	0	0	0	0	0	0	0
ENSRNA049461533	0	0	0	0	0	0	0	0	0	0	0	0	0	0	0	0	0	0	0	0	0	0	0	0	0	0	0	0	0	0	0	0	0	0	0	0	0	0	0	0	0	0	0	0	0	0	0	0	0
ENSRNA049461556	0.674539	2.29021	5.04254	2.88902	0.644368	0	4.68462	6.39967	1.57639	6.67436	8.67528	2.31104	1.73972	1.22894	3.78769	4.02861	0.752599	3.34607	0	1.16896	0.721651	4.82989	6.48585	8.28859	1.21582	0.691649	3.39679	1.30361	4.25468	2.27159	2.49419	9.76803	7.71471	1.97853	6.89011	6.15433	6.57951	4.25966	0.68296	3.72666	0.533527	0	0	0.750327	0	6.83204	8.56311	3.63125	6.22392
ENSRNA049461578	1.49733	0	3.99762	5.61136	0.715178	0	0.742774	7.10293	0.874812	4.62988	2.40715	0	3.8618	0.681993	2.80261	3.57705	0	0.742754	0.766894	1.94613	4.80572	0	2.99941	1.97131	2.69885	0.767654	2.26204	1.44687	3.93519	0	1.66096	2.32317	3.11363	2.19595	2.29418	3.79479	2.19076	3.37697	0.758011	0.517023	1.77647	2.40433	0	0.832781	2.63243	5.05521	5.18406	0.575755	1.53508
ENSRNA049461590	0	1.24808	3.14058	1.04961	2.80926	0	1.45883	3.8751	0.572719	9.69943	4.72772	2.93867	0.842744	0.446485	0.458701	4.68362	0	1.94505	0.502067	2.54817	1.5731	2.63211	1.57091	2.15094	1.32515	2.51282	0.493635	1.89446	2.06102	2.20077	2.53725	4.56276	6.62487	3.83369	2.50324	1.98749	2.3904	4.42164	2.97751	0.338483	0.775341	0	3.12181	1.0904	2.29785	2.20635	3.95953	0	2.51245
ENSRNA049461612	1.33585	1.70082	1.4266	0.715174	1.91415	1.91036	1.98801	1.58423	5.46329	0.826116	4.29512	2.86047	0.574222	1.21689	3.75056	1.59565	0	1.98796	0	1.73626	0.714576	4.18472	1.60557	1.75871	6.01949	0	0	1.29083	0	0	2.96368	5.52701	9.72246	1.30609	1.36451	0.67711	6.515	9.03836	0.676265	0.461266	0.528296	2.14504	1.41808	2.22891	0.782847	6.01338	0	1.54099	0.684767
ENSRNA049461634	2.17431	2.46076	2.32202	3.8802	0	0	0.719068	1.71906	0	0	5.43743	4.34549	1.86928	1.32046	2.71317	2.59717	2.42593	2.15715	5.19693	3.14004	5.42774	0.648695	4.6459	6.99743	0.653179	0.743155	2.18985	2.80138	3.04768	0	7.50379	7.49674	11.3035	1.41724	2.96128	0.734736	2.82779	6.53839	4.40291	4.00418	2.29303	3.10346	0.769382	3.22481	0.849473	4.07823	1.67287	9.47545	0.743045
ENSRNA049461681	0	1.24361	0	0	0	0	0	0	0	0	0	0	0	0	0	0	0	0	0	0	0	0	0	0	0	0	0	0	0	0	0	0	0	0	0	0	0	0	0	0	0	0	0	0	0	0	0	0	0
ENSRNA049461704	0	0	0	0	0	0	0	0	0	0	0	0	0	0	0	0	0.894265	0	0	0	0	0	0	0	0	0	0	0	0	0	0	0	0	0	0	0	0	0	0	0	0	0	0	0	0	0	0	0	0
ENSRNA049461717	0	0	0	0	0	0	0	0	0	0	0	0	0.689067	0	0	0	0	0	0	0	0	0	0	0	0	0	0	0	0	0	0	0	2.50006	0	0	0	0	0	0	1.10704	0	0	0	0	0	0	0	0	0
ENSRNA049461732	0	0.535442	0.673673	0	4.82083	1.35317	0	0.49874	12.5309	0	0	0.540312	0	0	0	0	0	0	0	0.546599	0	0	0	1.66101	2.27403	0	0	0	0	0	0.93301	0.652494	6.55881	0	0	0	3.07653	7.39806	0	0	0	0	0	0	0	0.709913	0.728008	0.485127	0
ENSRNA049461747	5.12795	21.1413	22.6876	7.84384	17.4949	4.19047	20.3504	31.855	11.984	43.491	36.1159	33.8828	12.5958	4.67129	21.2532	55.127	25.3375	21.0767	6.75361	41.8942	15.6746	22.9485	31.697	34.0774	19.8061	23.2855	20.6583	30.4387	30.8045	16.4466	29.7961	28.0362	26.6584	65.8942	35.1692	31.9334	35.0129	31.7217	29.6684	0.505904	50.9891	3.13683	2.33296	38.299	20.6066	23.0836	23.672	3.38024	18.7759
ENSRNA049461765	0.486632	3.30444	3.11814	2.08422	1.3946	0	5.79364	3.84742	1.70588	4.81508	4.1724	2.08406	2.09181	0.886591	4.55425	1.16254	1.62884	2.41395	0	5.05995	1.56186	0.871104	3.11939	3.84404	3.06994	0.498975	2.45054	2.35116	4.60417	1.09253	6.11788	10.067	6.57754	4.2821	1.98829	6.90652	3.79731	7.02409	0.985414	0	0.769803	0	0	1.62392	2.28144	1.09529	3.36964	1.49696	0.498902
ENSRNA049461783	0	0	0	0	0	0	0	0	0	0	0	0	0	0	0	0	0	0	0	0	0	0	0	0	0	0	0	0	0	0	0	0	0	0	0	0	0	0	0	0	0	0	0	0	0	0	0	0	0
ENSRNA049461861	0.702356	0	0.750069	0	0	0	0	0	2.4621	0	0	0	0	0	0.657314	0.838948	0	0	0.719457	0	0	0	0	0	1.26596	0	0	0	0	0	0	0	0	0	0	1.42403	0	0	0	0	0	0	0	0	0	0	0	0	0
ENSRNA049461913	0	0.304357	0.76586	0	0	0	0	0	0	0	0	0.307125	0	0	0	0	0	0	0	0	0	0	0	0.629434	0	0	0	0	0	0	0	0	0	0.701162	0	0	0	0	0	0	0	0	0	0	0	0	0	0	0
ENSRNA049462071	0	0	0	0	0	0	0	0	0	0	1.49778	0	0	0	0	0	0	0	0	0.605464	0	0	0	0	0	0.358239	0	0	0	0	0	0	0	0	0	0	0	0	0	0	0	0	0	0.777262	0	0	0.806409	0	0
ENSRNA049462239	0	0	0	0	0	0	0	0	0	0	0	0	0	0	0	0	0	0	0	0	0	0	0	0	0	0	0	0	0	0	0	0	0	0	0	0	0	0	0	0	0	0	0	0	0	0	0	0	0
ENSRNA049462250	0	0.124361	0	0	0	0	0	0	0	0	0	0	0	0	0	0	0	0	0	0	0	0	0	0	0	0	0	0	0	0	0	0	0	0.143248	0	0	0.14291	0	0.148342	0	0	0	0	0	0	0	0	0.112675	0
ENSRNA049462284	0	0	0	0	0	0	0	0	0	0	0	0	0	0	0	0	0	0	0	0	0	0	0	0	0	0	0	0	0	0	0	0	0	0	0	0	0	0	0	0	0	0	0	0	0	0	0	0	0
ENSRNA049462303	0	0	0	0	0	0	0	0	0	0	0	0	0	0	0	0	0	0	0	0	0	0	0	0	0	0	0	0	0	0	0	0	0	0	0	0	0	0	0	0	0	0	0	0	0	0	0	0	0
ENSRNA049462318	0	0	0	0.444803	0	0.297038	0	0	0	0	0	0	0	0	0	0	0	0	0	0	0	0	0	0	0	0.425954	0	0	0	0	0	0	0	0.406161	0.42433	0	0	0	0.420604	0	0	0	0	0.462092	0	0	0	0	0
ENSRNA049462331	0	0	0	0	0	0.994167	0	0	0	0.573223	6.45728	0	0	0.985102	0	0	0	1.8392	0	0	0	2.3506	0	0.949147	0.556906	1.74245	0	0	0	0.693668	6.16929	0	0.321248	0	2.05141	0	0	4.73848	0	0	0	3.80367	0	7.04559	2.35387	0	0	0	0.950289
ENSRNA049462348	0	0.31174	0	0.196625	0	0.131305	0	0	0.429153	0	0.196811	0	0	0	0	0	0.204885	0	0	0	0	0	0	0	0	0	0	0	0	0	0	0	0	0	0	0	0.179119	0	0.185927	0.253634	0	0	0	0.204267	0	1.23996	0	0.423669	0
ENSRNA049462493	0	0	0	0	0	0	0	0	0	0	0	0	0	0	0	0	0	0	0	0	0	0	0	0	0	0	0	0	0	0	0	0	0	0	0	0	0	0	0	0	0	0	0	0	0	0	0	0	0
ENSRNA049462522	0	0	0	0	0	0	0	0	0	0	0	0	0	0	0	0	0	0	0	0	0	0	0	0	0	0	0	0	0	0	0	0	0	0	0	0	0	0	0	0	0	0	0	0	0	0	0	0	0
ENSRNA049462555	0	0	0	0	0	0	0	0	0	0	0	0	0	0	0	0	0	0	0	0	0	0	0	0	0	0	0	0	0	0	0	0	0	0	0	0	0	0	0	0	0	0	0	0	0	0	0	0	0
ENSRNA049462573	0	0	0	0	0	0	0	0	0	0	0	0	0	0	0	0	0	0	0	0	0	0	0	0	0	0	0	0	0	0	0	0	0	0	0	0	0	0	0	0	0	0	0	0	0	0	0	0	0
ENSRNA049462587	0	0	0	0	0	0	0	0	0	0	0	0	0	0	0	0	0	0	0	0	0	0	0	0	0	0	0	0	0	0	0	0	0	0	0	0	0	0	0	0	0	0	0	0	0	0	0	0	0
ENSRNA049462609	0	0	0	0	0	0	0	0	0	0	0	0	0	0	0	0	0	0	0	0	0	0	0	0	0	0	0	0	0	0	0	0	0	0	0	0	0	0	0	0	0	0	0	0	0	0	0	0	0
ENSRNA049462641	0	0	0	0	0	0	0	0	0	0	0	0	0	0	0	0	0	0	0	0	0	0	0	0	0	0	0	0	0	0	0	0	0	0	0	0	0	0	0	0	0	0	0	0	0	0	0	0	0
ENSRNA049462656	0	0	0	0	0	0	0	0	0	0	0	0	0	0	0	0	0	0	0	0	0	0	0	0	0	0	0	0	0	0	0	0	0	0	0	0	0	0	0	0	0	0	0	0	0	0	0	0	0
ENSRNA049462687	0	0	0	0	0	0	0	0	0	0	0	0	0	0	0	0	0	0	0	0	0	0	0	0	0	0	0	0	0	0	0	0	0	0	0	0	0	0	0	0	0	0	0	0	0	0	0	0	0
ENSRNA049462736	0	0	0	0	0	0	0	0	0	0	0	0	0	0	0	0	0	0	0	0	0	0	0	0	0	0	0	0	0	0	0	0	0	0	0	0	0	0	0	0	0	0	0	0	0	0	0	0	0
ENSRNA049462923	0	0	0	0	0	0	0	0	0	0	0	0	0	0	0	0	0	0	0	0	0	0	0	0	2.52324	0	0	0	0	0	0	0	0	0	0	0	0	0	0	0	0	11.9887	0	0	0	0	0	0	0
ENSRNA049463024	2.55482	0	0.909459	0.911847	0.813515	1.21785	0	0.673299	1.9902	3.15989	0.912712	1.45884	0.732134	0	1.59399	1.01722	0	2.53465	0	0.737909	0	0	0	4.48472	1.53497	1.74641	2.57307	0.822906	1.79051	1.91192	3.14891	3.52347	1.77088	0.83263	1.73975	0.863315	1.66133	2.30478	0	0	0	0	0	0.947288	0	0	0.982811	1.30984	0.873078
ENSRNA049463047	3.49377	0	0	0	0	0	1.73314	0	0	1.08031	0	0	0	0	0	0	0	0.866547	0	0.75683	1.86889	0	0	0	0	0	0	0	0	0	1.29186	0	1.81628	0	0.89218	0.885452	0	0	0	0	0	0	0	1.94316	1.02372	1.96591	0	1.34343	0.895465
ENSRNA049463067	0	1.41043	0	0	0	0.594075	0	0.656877	0	1.02761	0	0	0	0	0	0	0	2.47283	1.70213	0.719911	0	0	1.33145	1.45845	0	0	1.67354	0	1.74684	0	1.22884	0	0	1.62464	2.54598	0	0	1.49904	0	0.573769	0	0	0	0.924184	0.973786	0	1.91768	2.55579	0
ENSRNA049463085	0.862386	0	0	0	1.64763	1.84991	0	0.681822	1.0077	1.06663	2.7728	0	0	0	0	0	0	0	0	0	0	0	0	0	0	0	0	0	0	0	1.27551	1.78403	4.48323	2.52951	3.52355	2.62273	0	1.55597	0	1.19112	0	0	0	0	0	0	0.995252	0.663211	0
ENSRNA049463137	0	0	0	0	0	0	0	0	0	0	0	0	0	0	0	0	0	0	0	0	0	0	0	0	0	0	0	0	0	0	0	0	0	0	0	0	0	0	0	0	0	0	0	0	0	0	0	0	0
ENSRNA049463218	0	0	0	0	0	0	0	0	0	0	0	0	0	0	0	0	0	0	0	0	0	0	0	0	0	0	0	0	0	0	0	0	0	0	0	0	0	0	0	0	0	0	0	0	0	0	0	0	0
ENSRNA049463233	0	0	0	0	0	0	0	0	0	0	0	0	0	0	0	0	0	0	0	0	0	0	0	0	0	0	0	0	0	0	0	0	0	0	0	0	0	0	0	0	0	0	0	0	0	0	0	0	0
ENSRNA049463340	0	0	0	0	0	0	0	0	0	0	0	0	0	0	0	0	0	0	0	0	0	0	0	0	0	0	0	0	0	0	0	0	0	0	0	0	0	0	0	0	0	0	0	0	0	0	0	0	0
ENSRNA049463586	0.862386	0	1.84194	0.923389	2.47144	1.23327	0.8556	4.77275	0	9.59968	3.69706	2.21596	0	0.785587	4.03541	1.0301	0	1.71116	0	1.4945	2.76785	2.31559	3.45502	2.27074	0.7772	1.76852	1.73709	1.66665	0.906587	5.80837	4.46428	1.78403	1.79329	4.21585	0.880887	6.1197	2.52353	2.33396	0	1.19112	6.13894	0.92318	1.83093	8.63351	3.03229	3.88206	2.98576	3.97927	6.18891
ENSRNA049463630	0	1.42785	0	2.70177	0.803472	1.20282	1.66895	0	0.982814	4.16118	4.50722	2.16125	1.44619	1.53238	0.787154	9.04199	0.938426	1.6689	0.861572	5.10159	4.49918	0.752806	0.673942	1.47645	0	0	2.5413	2.43824	2.65261	4.7208	4.35405	0.869992	4.37254	11.5129	8.59137	1.70531	1.64081	1.51755	0.851592	0.580853	2.66105	0	2.67859	1.87119	2.95742	2.83965	2.91203	3.23418	5.1738
ENSRNA049463667	0	0	0	0	0	0	0	0	0	0	0	0	0	3.17102	0	0	0	0	0	1.29269	0	0	0	0	0	0	0	0.480529	0	0	0	0	0	0	0	0	0	0	0.503496	0	0	0	0	0.553161	2.3314	0.55964	0	0	0
ENSRNA049463738	0	3.98812	9.19912	0	0	8.95893	4.66155	6.81038	4.57517	3.8742	5.87493	2.0122	0.673226	0.713349	3.66434	0	0	5.43833	1.60431	5.4283	0	0	0	4.81119	0	4.81769	0	6.05356	2.46967	0	11.0031	0	8.14197	3.06255	0.799886	3.96927	1.52766	6.35802	0	2.16318	3.71629	0	4.98772	0.87107	4.5891	7.05017	4.51867	4.81781	9.63396
ENSRNA049463761	3.13234	0.664687	9.19912	3.35392	0	1.11987	4.66155	6.19125	2.7451	8.71695	0.839276	0.670732	2.01968	9.27354	5.86294	4.67689	2.62112	5.43833	5.61507	10.1781	1.67556	4.90622	5.64717	7.56045	7.76307	12.0442	0.788681	9.08034	5.76256	0.879045	9.26576	9.71991	5.69938	12.2502	8.79874	0	6.87445	5.65157	3.17145	0.540794	4.33567	4.19145	4.15643	5.22642	1.83564	12.3378	12.6523	8.43117	5.61981
ENSRNA049463774	2.33317	8.71378	0.498334	0	21.8423	0.333659	0	6.27182	1.63578	8.65724	4.50105	4.39651	5.2152	5.52602	5.67721	15.0493	6.2476	3.7036	25.8117	1.213	1.9969	3.34122	0.747798	10.2391	1.26162	40.6699	4.22971	10.3709	8.33936	2.61907	0.345086	0.482667	4.85172	4.10612	8.10295	8.04184	0.910315	15.5757	2.36229	20.6243	3.32175	0.999058	2.47678	3.63343	7.65689	11.5531	39.851	10.7658	14.352
ENSRNA049463790	0	0	0	0	0	0	0	0	0	0	0	0	0	0	0	0	0	0	0	0	0	0	0	0	0	0	0	0	0	0	0	0	0	0	0	0	0	0	0	0	0.336789	0	0	0	0	0	0	0	0
ENSRNA049463813	0	0.722847	0	0	0.813515	0.304464	0	13.8026	1.49265	0	0	3.6471	0	2.71519	2.78948	3.56028	1.90031	3.80197	5.67022	0	0	0.381108	0	3.73727	2.30246	25.323	0	4.11453	0.447627	0	4.09358	0	2.2136	2.08158	0	30.216	4.56864	6.14608	1.29336	6.76331	1.68394	0	0	0.473644	0	0	10.3195	3.27461	1.74616
ENSRNA049463828	0	0	0	0	0	0.608927	0	0	0	0	0.912712	0	0	0	0	0	0	0	0	1.10686	0	0	0	0	0	0	0	0.411453	1.34288	0	0	0	0	0	0	0	0	0	0.862237	0.294057	0.673578	0	0	0	0.499065	0	0	0.654921	0
ENSRNA049463846	0	1.80712	0	0	0.406757	0	0	7.74294	0	1.0533	0	1.45884	0	0	0.398497	1.01722	2.37539	0.844883	3.48937	1.84477	1.36663	0	0	0.373727	0.383743	2.18302	1.28654	0	0.447627	2.86788	1.25956	0	0	0	0.434938	3.45326	0.415331	1.15239	1.72447	0.294057	0	0	0	0.473644	0	0	1.47422	0.327461	0
ENSRNA049463865	0	0	0	0	0	0	0	0	0	0.526649	0.456356	1.09413	0.366067	0.775768	0	0	1.90031	0.844883	0.872341	0	0	0	0	0	0	3.05622	0	0	0	0	0	0	0	0.416315	0.434938	0	0	0	0.431119	0.88217	1.01037	0	0.452012	0	0	0	0.491406	0	0.436539
ENSRNA049464122	0	0	0	0	0	0	0	0	0	1.7023	0	0	0	0	0	0	0	0	0	0	0	0	0	0	0	2.11686	0	0	0	0	0	1.42362	0	0	0	0	0	0	0	0	0	0	0	0	0	0	0.794191	1.58769	1.41104
ENSRNA049464139	0	0	0.734916	0	0	0	0	0	4.0206	0	0	0	0.591623	0	0	0	0	0	0	0	0	0	0	0	0.62019	0	0	0	0	0	0	0	0	0	0.70293	0	0	2.48327	0	0	0	0.736679	1.46105	0	0	0	0.794191	0	0
ENSRNA049464241	0	0	0	0	0	0	0	0	0	0	0	0	0	0	0	0	0	0	0	0	0	0	0	0	0	0	0	0	0	0	0	0	0	0	0	0	0	0	0	0	0	0	0	0	0	0	0	0	0
ENSRNA049464595	8.01512	0	0	3.43283	0	0	0	0.633693	0	7.93071	0	1.37303	0	0	0	3.82955	0	1.59037	0.821027	0	0	0	3.21113	11.2558	1.44468	4.93105	0	4.647	0	0	1.18547	14.0939	7.50019	12.5384	8.18707	0	0	6.50762	0	0	0	12.0122	0	0	0	0	17.575	12.9443	11.5041
ENSRNA049464622	3.92106	2.08014	1.57029	3.14882	0	0	0	3.8751	0	7.27457	0	3.77829	0.421372	0	0	6.43998	2.18741	5.3489	2.00827	0	0	0	3.14183	11.1849	3.97546	2.51282	0	7.10423	0	0	0.724929	9.12553	8.66329	7.66739	7.00907	0	0	11.0541	0	0	0	13.1171	2.08121	0	0	0	19.7976	10.1772	18.0897
ENSRNA049464727	0	0	0	0	0	0	0	0	0	0	0	0	0	0	0	0	0	0	0	0	0	0	0	0	0	0	0	0	0	0	0	0	0	0	0	0	0	0	0	0	0	0	0	0	0	0	0	0	0
ENSRNA049464940	0	0	0	0	1.66875	0	0	0	0	0	0	0	0	0	0	0	0	0	0	0	0	0	0	0	0	0	0	0	0	0	0	0	0	0	0	0	0	0.525306	0	0	0	0	0	0	0	0	0.672008	0	0
ENSRNA049464954	0	0	0	0	0	0	0	0	0	0	0	0	0.500604	0	0	0	0	0	2.38589	0	0	0	0	0	0	0	0	0	0	0	0	0	0	0	0	0	0	0	0	0	0	0	0	0	0	0	0.672008	0	0
ENSRNA049464979	3.51178	0.596163	1.50014	3.00815	1.34188	1.00442	2.09049	8.32947	4.9242	2.6061	2.25826	2.40634	0.603821	4.47866	1.31463	0.838948	0.783634	3.48405	2.87783	4.26009	4.50846	1.25726	3.37666	7.39747	1.89893	0	1.41475	2.03606	3.69177	4.73053	6.7523	2.90595	3.65129	6.86705	4.30454	3.56006	2.74033	3.8017	1.42225	0.970084	4.99975	3.00747	2.98235	3.90634	0	3.16168	7.29509	8.64226	2.88026
ENSRNA049464994	0.667926	0	0	0.715174	0	0	0	1.58423	0.78047	0	0.715853	0.572095	0	1.21689	0	0	0.74522	0	0	0	0	0	0	0	0	0	0.672698	0	0.702161	0	0	0	0	0	0	8.80243	0	0	0	0	0.528296	0	0	0.742971	0	0	0.770832	0.513664	0
ENSRNA049465015	0	0	0	0.715174	0	0	0	0	0	0	0	0	0.574222	0	0	0	0	0	0	0	0	0	0	0	0	0	0	0	0	0.749773	0	0	0	0	0	0	0	0	0	0	0	0	0	0	0	0	0	0	0
ENSRNA049465074	0	0	0	0	0	0	0	0	0	0	0	0	0	0	0	0	0	0	0	0	0	0	0	0	0	0	0	0	0	0	2.22932	0	0	0	0	0	0	0	0	0	0	0	0	0	0	0	0	0	0
ENSRNA049465110	0	0	0	0	0.107929	0	0	0	0	0	0	0	0	0	0	0	0	0	0	0	0	0	0	0	0	0	0	0	0	0	0	0	0	0	0	0	0	0	0.114393	0	0	0	0	0	0	0	0	0	0
ENSRNA049465132	0	0	0	0	0	0	0	0	0	0	0	0	0	0	0	0	0	0	0	0	0	0	0	0	0.386156	0	0	0	0	0	0	0	0	2.93253	0	0	0	0	0	0	0	0	2.27427	0	0	0	0	1.31808	0
ENSRNA049465220	0	2.98081	0.750069	3.00815	1.34188	1.50662	1.39366	0.555298	0.8207	2.6061	2.25826	1.80475	0	0	3.28657	0	2.3509	2.78724	0.719457	3.04292	0	2.51453	1.68833	1.23291	1.26596	0	0	0	0.738355	0	3.63585	6.53839	2.92103	4.80694	0	2.84805	3.42541	2.53447	1.42225	2.42521	1.11106	0	2.23676	1.56254	0	0	5.67396	1.62042	3.60032
ENSRNA049465281	0	1.39344	3.50635	0	0	2.93459	1.62873	0	0.959131	1.01523	2.63917	0.703056	0	0.747728	0.768187	0	1.83163	0	0.840811	2.84495	1.75631	0	1.97311	0	0.739745	0	1.65338	2.37949	1.72579	3.68563	3.03509	5.09417	5.12061	1.60507	0.838435	3.32844	0.800639	1.48098	3.32429	1.13371	0.649231	0	1.7427	3.6522	0	0	2.84186	0	3.36608
ENSRNA049465355	0	0	0.4883	0	0	0	0	0.723005	0	0.565529	0	0.391635	0	0	0.855832	2.18464	0	0	1.87349	0	0	0	0	0	2.06036	0	0	0.441829	0	0	0	1.41885	0	0	0.934095	2.31763	1.33798	0	0	0.315766	0	0	2.42691	0	0	0	2.63842	3.86799	0.468767
ENSRNA049465372	0	0	0	0	0	0	0	0	0	0	0	0	0	0	0	0	0	0	0	0	0	0	0	0	0	0	0	0	0	0	0	0	0	0	0	0	0	0	0	0	0	0	0	0	0	0	0	0	0
ENSRNA049465399	1.15472	0.980132	5.54924	0	1.65461	4.95398	4.00972	4.56474	2.69857	7.141	3.71273	0.494523	5.45998	0.525944	0.540335	2.06893	0.644174	5.15522	0	8.00444	3.08842	2.06703	4.16359	7.60122	1.04066	1.77601	5.81485	2.23161	6.06953	4.53676	10.6743	4.77758	13.2065	8.46743	6.48721	5.26769	5.63161	10.4171	4.09197	2.39233	5.93662	6.18061	7.35477	3.85338	2.70679	3.24876	5.99681	8.88029	2.36767
ENSRNA049465410	4.58007	32.0726	30.57	4.90405	23.5167	19.2401	20.4481	35.7584	24.752	33.2807	22.7028	28.9316	3.44533	9.90896	19.8244	36.9278	47.907	26.1275	49.8481	34.2291	17.7623	5.12414	19.7255	17.0846	34.0531	14.0887	14.415	36.5121	26.4815	18.6372	29.2134	46.7822	48.8107	25.1888	99.4144	48.7519	42.999	30.9886	12.7524	27.2806	66.5653	2.45147	50.443	15.9208	14.0913	26.4159	46.2499	49.3117	24.6516
ENSRNA049465428	0	0	0	0	0	0	0	0	0	0	0	0	0	0	0	0	0	0	0	0	0	0	0	0	0	0	0	0	0	0	0	0	0	0	0	0	0	0	0	0	0	0	0	0	0	0	0	0	0
ENSRNA049465449	3.24421	2.44774	1.53982	3.08773	0	0	0	0	0	0.891681	0	0.617499	1.85939	0	1.01206	1.29171	7.64147	0	3.69245	0	0	0	0	0	1.29945	2.21767	0	2.08992	0	0	0	2.60998	0	0	4.78662	1.4617	2.10962	0	0	1.49362	1.14045	0.771759	1.91328	0	0	0	3.32804	0.831646	0.739114
ENSRNA049465483	0	0	0	0	0	0	0	0	0	0	0	0	0	0	0	0	0	0	0	0	0	0.752806	0	0	0	0	0	0	0	0	0	0	0	0	0	0	0	0	0	0	0	0.900386	0	0	0	0	0	0	0
ENSRNA049465509	0	0	0	0	0	0	0	0	0	0	0	0	0	0	0	0	0	0	0	0	0	0	0	0	0	0	0	0	0	0	0	0	0	0	0	0	0	0	0	0	0	0	0	0	0	0	0	0	0
ENSRNA049465575	17.0321	0	0	0	0	0	0.889374	0.708736	0	0	0	0	0	0	0	2.14152	0	0	0	0	0	0	0	0	0	0	0	0	0	0	0	0	0	0	0	0	0	0	0	0	0	0	0	0	0	0	0	0	3.67612
ENSRNA049465590	0	0	0	0	0	0	0	0	0	0	0	0	0	0	0	0	0	0	0	0	0	0	0	0	0	0	0	0	0	0	0	0	0	0	0	0	0	0	0	0	0	0	0	0	0	0	0	0	0
ENSRNA049465606	0	0.51175	0	1.29111	0	0	0	0	0	0	0	1.03281	0	0.549216	0	0	0	0	1.23517	0	0	0	0	0.52917	0	1.2364	0	0	0	0	0	0	1.25372	0	0	0	0	0	0	0.416364	0	0	0	0.670647	0	0	0	0	0
ENSRNA049465657	0	0	0	0	0	0	0	0	0	0	0	0	0	0	0	0	0	0	0	0	0	0	0	0	0	0	0	0	0	0	0	0	0	0	0	0	0	0	0	0	0	0	0	0	0	0	0	0	0
ENSRNA049465733	0	0	0	0	0	0	0	0	0	0	0	0	0	0	0	0	0	0	0	0	0	0	0	0	0	0	0	0	0	0	0	0	0	0	0	0	0	0	0	0	0	0	0	0	0	0	0	0	0
ENSRNA049465791	0	0	0	0	0	0	0	0	0	0	0	0	0	0	0	0	0	0	0	0	0	0	0	0	0	0	0	0	0	0	0	0	0	0	0	0	0	0	0	0	0	0	0	0	0	0	0	0	0
ENSRNA049465819	0	0	0	0	0	0	0	0	0	0	0	0	0	0	0	0	0	0	0	0	0	0	0	0	0	0	0	0	0	0	0	0	0	0	0	0	0	0	0	0	0	0	0	0	0	0	0	0	0
ENSRNA049465834	0	0	0	0	0	0	0	0	0	0	0	0	0	0	0	0	0	0	0	0	0	0	0	0	0	0	0	0	0	0	0	0	0	0	0	0	0	0	0	0	0	0	0	0	0	0	0	0	0
ENSRNA049465846	0	0	0	0	0	0	0	0	0	0	0	0	0	0	0	0	0	0	0	0	0	0	0	0	0	0	0	0	0	0	0	0	0	0	0	0	0	0	0	0	0	0	0	0	0	0	0	0	0
ENSRNA049465879	0.54795	0.155034	0	0	0.17448	0.261202	0.906065	0.866444	0.213426	0	0	0	0.157026	0	0.170937	0	0	0	0.374195	0	0	0	0	0	0	0.374566	0.919775	0	0	0	0	0	0	0.35716	0.373137	0	3.56316	1.15342	3.88354	3.4057	0	0	0.193892	4.67295	0.214076	0.411103	0.421581	1.82605	0
ENSRNA049466048	0	0	0	0	0	0	0	0	0	0	0	0	0	0	0	0	0	0	0	0	0	0	0	0	0	0	0	0	0	0	0	0	0	0	0	0	0	0	0	0	0	0	0	0	0	0	0	0	0
ENSRNA049466083	8.63601	4.88685	2.04948	0	2.74991	4.80281	2.85602	2.27594	12.3336	8.3077	1.02841	4.10941	6.59951	4.37052	7.18417	5.73084	3.2118	6.66387	4.9146	12.4717	7.18602	1.71767	2.30659	3.3688	4.32386	0.983895	4.83206	6.49053	2.01748	2.15428	0.709613	4.96263	0.997677	4.69087	12.7418	1.9455	0.935958	7.79081	0.971535	2.65065	3.7948	3.0816	4.07447	3.2021	4.49862	4.31947	11.0739	2.95176	2.95125
ENSRNA049466198	0	0	0	0	0	0	0	0	0	0	0	0	0	0	0	0	0	0	0	0	0	0	0	0	0	0	0	0	0	0	0	0	0	0	0	0	0	0	0	0	0	0	0	0	0	0	0	0	0
ENSRNA049466210	0	0	0	0	0	0	0	0	0	0	0	0	0	0	0	0	0	0	0	0	0	0	0	0	0	0	0	0	0	0	0	0	0	0	0	0	0	0	0	0	0	0	0	0	0	0	0	0	0
ENSRNA049466224	0	0	0	0	0	0	0	0	0	0	0	0	0	0	0	0	0	0	0	0	0	0	0	0	0	0	0	0	0	0	0	0	0	0	0	0	0	0	0	0	0	0	0	0	0	0	0	0	0
ENSRNA049466250	0	0	0	0	0	0	0	0	0	0	0	0	0	0	0	0	0	0	0	0	0	0	0	0	0	0	0	0	0	0	0	0	0	0	0	0	0	0	0	0	0	0	0	0	0	0	0	0	0
ENSRNA049466270	0	0	0	0	0	0	0	0	0	0	0	0	0	0	0	0	0	0	0	0	0	0	0	0	0	0	0	0	0	0	0	0	0	0	0	0	0	0	0	0	0	0	0	0	0	0	0	0	0
ENSRNA049466281	0	0	0	0	0	0	0	0	0	0	0	0	0	0	0	0	0	0	0	0	0	0	0	0	0	0	0	0	0	0	0	0	0	0	0	0	0	0	0	0	0	0	0	0	0	0	0	0	0
ENSRNA049466300	2.34926	0	0.836284	0	0	0	3.1077	3.09563	4.57517	0.96855	3.3571	0.670732	0.673226	0	0	0.935378	0	0	0	2.03561	0.837779	0	0	1.37463	4.2344	0	0.788681	0.756695	0.823223	0	1.15822	3.23997	1.62839	1.53127	2.39966	0.793853	0	0	0	0.540794	0	0	0.831286	0	0	1.76254	2.7112	0.602226	0.80283
ENSRNA049466316	0	0	0	0	0	0	0	0	0	0	0	0	0	0	0	0	0	0	0	0	0	0	0	0	0	0	0	0	0	0	0	0	0	0	0	0	0	0	0	0	0	0	0	0	0	0	0	0	0
ENSRNA049466325	0	0	0	0	0	0	0	0	0	0	0	0	0	0	0	0	0	0	0	0	0	0	0	0	0	0	0	0	0	0	0	0	0	0	0	0	0	0	0	0	0	0	0	0	0	0	0	0	0
ENSRNA049466442	0	0.64975	0	0.819637	0	0	0.759466	0	3.57788	0	0.820415	0.655659	0.658098	0	1.4328	0.914359	0.854073	0	0	0	1.6379	4.11083	0.613363	0	0	0	1.54191	1.47938	0.804724	0.859291	5.66096	0	0	0	0	2.32804	0	0	0	1.05728	0.605463	0	0	0	0	0	0	0	0
ENSRNA049466569	0.851606	1.44569	0.909459	0.911847	0	1.82678	1.68981	1.3466	0	6.31979	3.65085	1.45884	2.92853	1.55154	1.59399	5.08612	0	4.22442	0.872341	5.16536	1.82217	0	0.682366	1.49491	0.767485	0.873207	3.43076	4.11453	1.79051	2.86788	2.51913	5.2852	5.31263	11.6568	5.21926	3.45326	0.830663	6.14608	6.8979	0.588114	0.673578	0	1.80805	0.947288	1.99626	5.7503	0.982811	2.61968	8.73078
ENSRNA049466579	0.732564	0.621804	0	0	0	0	0	1.73755	1.712	1.81213	0	0.627459	0	1.33465	2.74234	4.37516	0.817339	4.36069	3.00161	3.80856	0.783729	1.31134	1.76094	2.57188	1.32041	3.75573	5.16459	4.24726	0.770112	0.822332	3.25049	0.757735	1.52334	5.01369	0.74828	0.742637	1.4291	1.32174	0.74171	2.02362	0	0	0	0.814872	1.71721	3.29766	3.38172	3.38024	6.00828
ENSRNA049466589	0	0	0	0	0	0	0	0	0	0	0	0	0	0	0	0	0	0	0	0	0	0	0	0	0	0	0	0	0	0	0	0	0	0	0	0	0	0	0	0	0	0	0	0	0	0	0	0	0
ENSRNA049466617	9.0838	1.65222	9.00797	0	0	0.463945	0	1.02598	5.30719	5.61759	6.954	2.223	1.11563	0	0	3.87514	7.96321	7.72464	0.664641	16.3043	0	2.90368	3.11939	7.97283	4.09326	0	0.653478	5.64278	6.13889	2.91341	2.39917	4.02682	4.04772	8.88139	16.5691	1.31553	0	6.43875	3.28471	3.13661	0.513202	0.694583	4.82146	8.66092	0	5.11138	7.48809	10.9777	3.32601
ENSRNA049466632	2.54686	0	0	1.36351	0	0	0	0	0	2.36254	0	0	0	0	0	0	3.55199	0	0	0	0	0	0	2.23537	1.14764	0	0	0	0	0.714737	0	0	0	1.24505	1.30075	0	0	0	0	0	0	0	0.675906	0.708253	0	0.716548	0.734812	0	0
ENSRNA049466642	15.1397	21.2035	19.4018	0	0	0	3.75514	0	10.6144	11.2352	16.226	3.24187	6.50785	0	0	13.563	6.75667	9.01209	3.87707	17.7098	0	0	0	20.5965	6.82209	10.0904	0	4.38883	1.59156	6.79795	17.354	20.3578	11.8058	17.0227	13.1448	1.53478	0	18.4382	6.13147	9.40982	0	0	5.62504	11.7885	0	13.6303	16.5986	17.4646	8.53676
ENSRNA049466657	0	0	0	0	0	0	0.568004	2.26319	0	0	0	1.96147	0	0	0	0.683848	3.83256	0.567989	0	0.496073	0	0	0	0	0	0	0	0	0	0	1.27015	0	0.595253	1.1195	0	0	0	1.03295	0	0.790741	0	0	0	0	0.671012	0.644291	0	0	0
ENSRNA049466664	0	0.40439	3.05273	0.510124	0	0	0	0	0	0	2.04243	0.408068	0	0	0	0	0.531556	0	1.46407	1.65126	0	0	0	1.25447	0.429363	0	0	0	0.500842	1.06961	1.4093	0.492793	1.48605	0.465807	0.973288	0	0	2.14898	0	0.658029	0	0	0.505748	0	0	0	1.64947	0.366389	0
ENSRNA049466676	2.14016	2.11934	2.66648	0	0.681479	1.02019	0.353887	1.69206	2.08398	2.20586	1.14686	3.05517	1.22661	0	0	0	4.77565	1.41551	3.28841	3.39979	0	0.638506	1.42904	1.87842	0.64292	0.731482	1.07773	2.06804	1.12493	1.60161	3.1654	0.737899	1.11259	1.04624	2.91477	0.361598	0	2.25249	0.361147	0.985321	0	0.763678	0.757297	1.19031	0	2.80992	3.70484	5.21194	0.365687
ENSRNA049466686	0	0.361424	0	0	0	0	0	0	0	0	0	0	0.366067	0	0	0	0	0	0	0	0	0	0	0	0	0	0.85769	0	0	0	0	0	0	0.416315	0	0	0.415331	0	0	0	0	0	0	0	0	0.479191	0.982811	0.654921	0
ENSRNA049466693	0	0	0	0	0	0	0	0	0	1.29637	0.748892	0	0	0	0	0	0	0	0	0	0	0	0	0	0	0	0	0.675205	0.367284	0.392189	0	0	0	0.341592	0	0	0.340785	0	0.353738	0.723832	0	0	0.370882	1.16589	0	0.786365	0	0	0
ENSRNA049466701	0	0	0	0	0	0	0.344859	0.824448	0	1.28975	2.23521	0	1.49415	0	0	0.415193	0	2.0691	0.356058	0.301187	2.6031	0	0	0.305083	0.939778	2.85129	0.350078	2.01528	0	0	0.771162	0.359537	0.361404	1.3594	0	1.05712	0.678092	0.313576	0.703867	0.240046	0	0.744196	0	1.15994	1.2222	0	1.60459	1.06926	0
ENSRNA049466709	0	0	0	0	1.32819	0	0	0	0	0.429917	1.11761	0	1.19532	0.31664	0	0	0	0.34485	0	0.602375	0.743742	0	0	0	0.313259	0	0.350078	0.33588	0.73082	0.390188	0.257054	1.07861	0	0.679698	0	0	0	0	1.0558	0.240046	0.27493	0.744196	0	0	0.8148	0	0	0	0
ENSRNA049466850	0	0	0	0	0	0.676586	0	0.74811	0	0	0	0	0	0.430982	0	0	0	0	0	0.409949	0	0	0	1.66101	0	0	0	0	0.994728	0	0	0	0	0	0	0	0.922958	0	0.479021	0	0.37421	0	0	0	0	0	0	0	0
ENSRNA049466858	0	0	0	0	0	0	0	0	0	0	0	0	0	0	0	0	0	0	0	0	0	0	0	0.808057	0	0	0	0	0	0	0	0	0	0	0	0	0	0	0	0	0	0	0	0	0	0	0	0	0
ENSRNA049466982	0	0	0	0	0	0	0	0	0	0	0	0	0	0	0	0	0	0	0	0	0	0	0	0	0	0	0	0	0	0	0	0	0	0	0	0	0	0	0	0	0	0	0	0	0	0	0	0	0
ENSRNA049466998	0.380606	0	0	0	0	0	0	0	0	0	0	0	0	0	0	0	0	0	0	0	0	0	0	0	0	0	0	0	0	0	0	0	0	0	0	0	0	0	0	0	0	0	0	0	0	0	0	0	0
ENSRNA049467030	0	0	0	0	0	0	0	0	0	0	0	0	0	0	0	0	0	0	0	0	0	0	0	0	0	0	0	0	0	0	0	0	0	0	0	0	0	0	0	0	0	0	0	0	0	0	0	0	0
ENSRNA049467046	0	0	0	0	0	0	0	0	0	0	0	0	0	0	0	0	0	0	0	0	0	0	0	0	0	0	0	0	0	0	0	0	0	0	0	0	0	0	0	0	0	0	0	0	0	0	0	0	0
ENSRNA049467153	0	0	0	0	0	0	0	0	0	0	0	0	0	0	0	0	0	0	0	0	0	0	0	0	0	0	0	0	0	0	0	0	0	0	0	0	0	0	0	0	0	0	0	0	0	0	0	0	0
ENSRNA049467197	0	0	0	0	0	0	0	0	0	0	0	0	0	0	0	0	0	0	0	0	0	0	0	0	0	0	0	0	0	0	0	0	0	0	0	0	0	0	0	0	0	0	0	0	0	0	0	0	0
ENSRNA049467206	0	0	0	0	0	0	0.925924	1.47572	0	0	0	0.399683	0.401169	0	0	1.11477	0	0.46295	0	0	0	0	0	0.409563	0	0	0	0	0	0	0	0	0	0	0	0	0	0	0	0	0	0.999058	0	0	0	0	0	0	0
ENSRNA049467247	0	0	0	0	0	0	0	0	0	0	0	0	0	0	0	0	0	0	0	0	0	0	0	0	0	0	0	0	0	0	0	0	0	0	0	0	0	0	0	0	0	0	0	0	0	0	0	0	0
ENSRNA049467432	0	0	0	0	0	0	0	0	0	0	0	0	0	0	0	0	0	0	0	0	0	0	0	0	0	0	0	0	0	0	0	0	0	0	0	0	0	0	0	0	0	0	0	0	0	0	0	0	0
ENSRNA049467439	0.347594	0.29504	0.371208	1.11655	0.664094	0	0	0	0	0.859835	3.35282	0.893168	3.88479	0	0.325304	0	0	3.10365	0	0.301187	2.97497	0	0	0	1.25304	0	1.75039	0.67176	2.92328	0	0.514108	1.79769	0.722807	0.679698	1.06515	2.11424	0.339046	0.627151	0.703867	0.480093	0.549859	0	0.737979	1.54659	0.4074	0.782353	0.401147	0.267315	1.06908
ENSRNA049467544	0	0	0	0	0	0	0	0	0	0	0	0	0	0	0	0	0	0	0	0	0	0	0	0	0	0	0	0	0	0	0	0	0	0	0	0	0	0	0	0	0	0	0	0	0	0	0	0	0
ENSRNA049467581	0	0	0	0	0	0	0	0	0	0	0	0	0	0	0	0	0	0	0	0	0	0	0	0	0	0	0	0	0	0	0	0	0	0	0	0	0	0	0	0	0	0	0	0	0	0	0	0	0
ENSRNA049467592	0	0	0	0	0	0	0	0	0	0	0	0	0	0	0	0	0	0	0	0	0	0	0	0	0	0	0	0	0	0	0	0	0	0	0	0	0	0	0	0	0	0	0	0	0	0	0	0	0
ENSRNA049467601	0	0	0	0	0	0	0	0	0	0	0	0	0	0	0	0	0	0	0	0	0	0	0	0	0	0	0	0	0	0	0	0	0	0	0	0	0	0	0	0	0	0	0	0	0	0	0	0	0
ENSRNA049467624	0	0	0	0	0	0	0	0	0	0	0	0	0	0	0	0	0	0	0	0	0	0	0	0	0	0	0	0	0	0	0	0	0	0	0	0	0	0	0	0	0	0	0	0	0	0	0	0	0
ENSRNA049467635	0	0	0	0	0	0	0	0	0	0	0	0	0	0	0	0	0	0	0	0	0	0	0	0	0	0	0	0	0	0	0	0	0	0	0	0	0	0	0	0	0	0	0	0	0	0	0	0	0
ENSRNA049467643	0	0	0	0	0	0	0	0	0	0	0	0	0	0	0	0	0	0	0	0	0	0	0	0	0	0	0	0	0	0	0	0	0	0	0	0	0	0	0	0	0	0	0	0	0	0	0	0	0
ENSRNA049467653	0	0	0	0	0	0	0	0	0	0	0	0	0	0	0	0	0	0	0	0	0	0	0	0	0	0	0	0	0	0	0	0	0	0	0	0	0	0	0	0	0	0	0	0	0	0	0	0	0
ENSRNA049467662	0	0	0	0	0	0	0	0	0	0	0	0	0	0	0	0	0	0	0	0	0	0	0	0	0	0	0	0	0	0	0	0	0	0	0	0	0	0	0	0	0	0	0	0	0	0	0	0	0
ENSRNA049467670	0	0	0	0	0	0	0	0	0	0	0	0	0	0	0	0	0	0	0	0	0	0	0	0	0	0	0	0	0	0	0	0	0	0	0	0	0	0	0	0	0	0	0	0	0	0	0	0	0
ENSRNA049467682	0	0	0	0	0	0	0	0	0	0	0	0	0	0	0	0	0	0	0	0	0	0	0	0	0	0	0	0	0	0	0	0	0	0	0	0	0	0	0	0	0	0	0	0	0	0	0	0	0
ENSRNA049467685	0	0	0	0	0	0	0	0	0	0	0	0	0	0	0	0	0	0	0	0	0	0	0	0	0	0	0	0	0	0	0	0	0	0	0	0	0	0	0	0	0	0	0	0	0	0	0	0	0
ENSRNA049467695	0	0	0	0	0	0	0	0	0	0	0	0	0	0	0	0	0	0	0	0	0	0	0	0	0	0	0	0	0	0	0	0	0	0	0	0	0	0	0	0	0	0	0	0	0	0	0	0	0
ENSRNA049467703	0	0	0	0	0	0	0	0	0	0	0	0	0	0	0	0	0	0	0	0	0	0	0	0	0	0	0	0	0	0	0	0	0	0	0	0	0	0	0	0	0	0	0	0	0	0	0	0	0
ENSRNA049467709	0	0	0	0	0	0	0	0	0	0	0	0	0	0	0	0	0	0	0	0	0	0	0	0	0	0	0	0	0	0	0	0	0	0	0	0	0	0	0	0	0	0	0	0	0	0	0	0	0
ENSRNA049467718	0	0	0	0	0	0	0	0	0	0	0	0	0	0	0	0	0	0	0	0	0	0	0	0	0	0	0	0	0	0	0	0	0	0	0	0	0	0	0	0	0	0	0	0	0	0	0	0	0
ENSRNA049467721	0	0	0	0	0	0	0	0	0	0	0	0	0	0	0	0	0	0	0	0	0	0	0	0	0	0	0	0	0	0	0	0	0	0	0	0	0	0	0	0	0	0	0	0	0	0	0	0	0
ENSRNA049467725	0	0	0	0	0	0	0	0	0	0	0	0	0	0	0	0	0	0	0	0	0	0	0	0	0	0	0	0	0	0	0	0	0	0	0	0	0	0	0	0	0	0	0	0	0	0	0	0	0
ENSRNA049467728	0	0	0	0	0	0	0	0	0	0	0	0	0	0	0	0	0	0	0	0	0	0	0	0	0	0	0	0	0	0	0	0	0	0	0	0	0	0	0	0	0	0	0	0	0	0	0	0	0
ENSRNA049467735	0	0	0	0	0	0	0	0	0	0	0	0	0	0	0	0	0	0	0	0	0	0	0	0	0	0	0	0	0	0	0	0	0	0	0	0	0	0	0	0	0	0	0	0	0	0	0	0	0
ENSRNA049467741	0	0	0	0	0	0	0	0	0	0	0	0	0	0	0	0	0	0	0	0	0	0	0	0	0	0	0	0	0	0	0	0	0	0	0	0	0	0	0	0	0	0	0	0	0	0	0	0	0
ENSRNA049467747	0	0	0	0	0	0	0	0	0	0	0	0	0	0	0	0	0	0	0	0	0	0	0	0	0	0	0	0	0	0	0	0	0	0	0	0	0	0	0	0	0	0	0	0	0	0	0	0	0
ENSRNA049467752	0	0	0	0	0	0	0	0	0	0	0	0	0	0	0	0	0	0	0	0	0	0	0	0	0	0	0	0	0	0	0	0	0	0	0	0	0	0	0	0	0	0	0	0	0	0	0	0	0
ENSRNA049467760	0	0	0	0	0	0	0	0	0	0	0	0	0	0	0	0	0	0	0	0	0	0	0	0	0	0	0	0	0	0	0	0	0	0	0	0	0	0	0	0	0	0	0	0	0	0	0	0	0
ENSRNA049467768	0	0	0	0	0	0	0	0	0	0	0	0	0	0	0	0	0	0	0	0	0	0	0	0	0	0	0	0	0	0	0	0	0	0	0	0	0	0	0	0	0	0	0	0	0	0	0	0	0
ENSRNA049467775	0	0	0	0	0	0	0	0	0	0	0	0	0	0	0	0	0	0	0	0	0	0	0	0	0	0	0	0	0	0	0	0	0	0	0	0	0	0	0	0	0	0	0	0	0	0	0	0	0
ENSRNA049467782	0	0	0	0	0	0	0	0	0	0	0	0	0	0	0	0	0	0	0	0	0	0	0	0	0	0	0	0	0	0	0	0	0	0	0	0	0	0	0	0	0	0	0	0	0	0	0	0	0
ENSRNA049467788	0	0	0	0	0	0	0	0	0	0	0	0	0	0	0	0	0	0	0	0	0	0	0	0	0	0	0	0	0	0	0	0	0	0	0	0	0	0	0	0	0	0	0	0	0	0	0	0	0
ENSRNA049467794	0	0	0	0	0	0	0	0	0	0	0	0	0	0	0	0	0	0	0	0	0	0	0	0	0	0	0	0	0	0	0	0	0	0	0	0	0	0	0	0	0	0	0	0	0	0	0	0	0
ENSRNA049467799	0	0	0	0	0	0	0	0	0	0	0	0	0	0	0	0	0	0	0	0	0	0	0	0	0	0	0	0	0	0	0	0	0	0	0	0	0	0	0	0	0	0	0	0	0	0	0	0	0
ENSRNA049467811	0	0	0	0	0	0	0	0	0	0	0	0	0	0	0	0	0	0	0	0	0	0	0	0	0	0	0	0	0	0	0	0	0	0	0	0	0	0	0	0	0	0	0	0	0	0	0	0	0
ENSRNA049467817	0	0	0	0	0	0	0	0	0	0	0	0	0	0	0	0	0	0	0	0	0	0	0	0	0	0	0	0	0	0	0	0	0	0	0	0	0	0	0	0	0	0	0	0	0	0	0	0	0
ENSRNA049467825	0	0	0	0	0	0	0	0	0	0	0	0	0	0	0	0	0	0	0	0	0	0	0	0	0	0	0	0	0	0	0	0	0	0	0	0	0	0	0	0	0	0	0	0	0	0	0	0	0
ENSRNA049467831	0	0	0	0	0	0	0	0	0	0	0	0	0	0	0	0	0	0	0	0	0	0	0	0	0	0	0	0	0	0	0	0	0	0	0	0	0	0	0	0	0	0	0	0	0	0	0	0	0
ENSRNA049467836	0	0	0	0	0	0	0	0	0	0	0	0	0	0	0	0	0	0	0	0	0	0	0	0	0	0	0	0	0	0	0	0	0	0	0	0	0	0	0	0	0	0	0	0	0	0	0	0	0
ENSRNA049467843	0	0	0	0	0	0	0	0	0	0	0	0	0	0	0	0	0	0	0	0	0	0	0	0	0	0	0	0	0	0	0	0	0	0	0	0	0	0	0	0	0	0	0	0	0	0	0	0	0
ENSRNA049467850	0	0	0	0	0	0	0	0	0	0	0	0	0	0	0	0	0	0	0	0	0	0	0	0	0	0	0	0	0	0	0	0	0	0	0	0	0	0	0	0	0	0	0	0	0	0	0	0	0
ENSRNA049467857	0	0	0	0	0	0	0	0	0	0	0	0	0	0	0	0	0	0	0	0	0	0	0	0	0	0	0	0	0	0	0	0	0	0	0	0	0	0	0	0	0	0	0	0	0	0	0	0	0
ENSRNA049467867	0	0	0	0	0	0	0	0	0	0	0	0	0	0	0	0	0	0	0	0	0	0	0	0	0	0	0	0	0	0	0	0	0	0	0	0	0	0	0	0	0	0	0	0	0	0	0	0	0
ENSRNA049467876	0	0	0	0	0	0	0	0	0	0	0	0	0	0	0	0	0	0	0	0	0	0	0	0	0	0	0	0	0	0	0	0	0	0	0	0	0	0	0	0	0	0	0	0	0	0	0	0	0
ENSRNA049467883	0	0	0	0	0	0	0	0	0	0	0	0	0	0	0	0	0	0	0	0	0	0	0	0	0	0	0	0	0	0	0	0	0	0	0	0	0	0	0	0	0	0	0	0	0	0	0	0	0
ENSRNA049467891	0	0	0	0	0	0	0	0	0	0	0	0	0	0	0	0	0	0	0	0	0	0	0	0	0	0	0	0	0	0	0	0	0	0	0	0	0	0	0	0	0	0	0	0	0	0	0	0	0
ENSRNA049467894	0	0	0	0	0	0	0	0	0	0	0	0	0	0	0	0	0	0	0	0	0	0	0	0	0	0	0	0	0	0	0	0	0	0	0	0	0	0	0	0	0	0	0	0	0	0	0	0	0
ENSRNA049467902	0	0	0	0	0	0	0	0	0	0	0	0	0	0	0	0	0	0	0	0	0	0	0	0	0	0	0	0	0	0	0	0	0	0	0	0	0	0	0	0	0	0	0	0	0	0	0	0	0
ENSRNA049467913	0	0	0	0	0	0	0	0	0	0	0	0	0	0	0	0	0	0	0	0	0	0	0	0	0	0	0	0	0	0	0	0	0	0	0	0	0	0	0	0	0	0	0	0	0	0	0	0	0
ENSRNA049467926	0	0	0	0	0	0	0	0	0	0	0	0	0	0	0	0	0	0	0	0	0	0	0	0	0	0	0	0	0	0	0	0	0	0	0	0	0	0	0	0	0	0	0	0	0	0	0	0	0
ENSRNA049467930	0	0	0	0	0	0	0	0	0	0	0	0	0	0	0	0	0	0	0	0	0	0	0	0	0	0	0	0	0	0	0	0	0	0	0	0	0	0	0	0	0	0	0	0	0	0	0	0	0
ENSRNA049467939	0	0	0	0	0	0	0	0	0	0	0	0	0	0	0	0	0	0	0	0	0	0	0	0	0	0	0	0	0	0	0	0	0	0	0	0	0	0	0	0	0	0	0	0	0	0	0	0	0
ENSRNA049467947	0	0	0	0	0	0	0	0	0	0	0	0	0	0	0	0	0	0	0	0	0	0	0	0	0	0	0	0	0	0	0	0	0	0	0	0	0	0	0	0	0	0	0	0	0	0	0	0	0
ENSRNA049467951	0	0	0	0	0	0	0	0	0	0	0	0	0	0	0	0	0	0	0	0	0	0	0	0	0	0	0	0	0	0	0	0	0	0	0	0	0	0	0	0	0	0	0	0	0	0	0	0	0
ENSRNA049467957	0	0	0	0	0	0	0	0	0	0	0	0	0	0	0	0	0	0	0	0	0	0	0	0	0	0	0	0	0	0	0	0	0	0	0	0	0	0	0	0	0	0	0	0	0	0	0	0	0
ENSRNA049467962	0	0	0	0	0	0	0	0	0	0	0	0	0	0	0	0	0	0	0	0	0	0	0	0	0	0	0	0	0	0	0	0	0	0	0	0	0	0	0	0	0	0	0	0	0	0	0	0	0
ENSRNA049467971	0	0	0	0	0	0	0	0	0	0	0	0	0	0	0	0	0	0	0	0	0	0	0	0	0	0	0	0	0	0	0	0	0	0	0	0	0	0	0	0	0	0	0	0	0	0	0	0	0
ENSRNA049467978	0	0	0	0	0	0	0	0	0	0	0	0	0	0	0	0	0	0	0	0	0	0	0	0	0	0	0	0	0	0	0	0	0	0	0	0	0	0	0	0	0	0	0	0	0	0	0	0	0
ENSRNA049467983	0	0	0	0	0	0	0	0	0	0	0	0	0	0	0	0	0	0	0	0	0	0	0	0	0	0	0	0	0	0	0	0	0	0	0	0	0	0	0	0	0	0	0	0	0	0	0	0	0
ENSRNA049467989	0	0	0	0	0	0	0	0	0	0	0	0	0	0	0	0	0	0	0	0	0	0	0	0	0	0	0	0	0	0	0	0	0	0	0	0	0	0	0	0	0	0	0	0	0	0	0	0	0
ENSRNA049467992	0	0	0	0	0	0	0	0	0	0	0	0	0	0	0	0	0	0	0	0	0	0	0	0	0	0	0	0	0	0	0	0	0	0	0	0	0	0	0	0	0	0	0	0	0	0	0	0	0
ENSRNA049468001	0	0	0	0	0	0	0	0	0	0	0	0	0	0	0	0	0	0	0	0	0	0	0	0	0	0	0	0	0	0	0	0	0	0	0	0	0	0	0	0	0	0	0	0	0	0	0	0	0
ENSRNA049468005	0	0	0	0	0	0	0	0	0	0	0	0	0	0	0	0	0	0	0	0	0	0	0	0	0	0	0	0	0	0	0	0	0	0	0	0	0	0	0	0	0	0	0	0	0	0	0	0	0
ENSRNA049468008	0	0	0	0	0	0	0	0	0	0	0	0	0	0	0	0	0	0	0	0	0	0	0	0	0	0	0	0	0	0	0	0	0	0	0	0	0	0	0	0	0	0	0	0	0	0	0	0	0
ENSRNA049468013	0	0	0	0	0	0	0	0	0	0	0	0	0	0	0	0	0	0	0	0	0	0	0	0	0	0	0	0	0	0	0	0	0	0	0	0	0	0	0	0	0	0	0	0	0	0	0	0	0
ENSRNA049468017	0	0	0	0	0	0	0	0	0	0	0	0	0	0	0	0	0	0	0	0	0	0	0	0	0	0	0	0	0	0	0	0	0	0	0	0	0	0	0	0	0	0	0	0	0	0	0	0	0
ENSRNA049468021	0	0	0	0	0	0	0	0	0	0	0	0	0	0	0	0	0	0	0	0	0	0	0	0	0	0	0	0	0	0	0	0	0	0	0	0	0	0	0	0	0	0	0	0	0	0	0	0	0
ENSRNA049468030	0	0	0	0	0	0	0	0	0	0	0	0	0	0	0	0	0	0	0	0	0	0	0	0	0	0	0	0	0	0	0	0	0	0	0	0	0	0	0	0	0	0	0	0	0	0	0	0	0
ENSRNA049468038	0	0	0	0	0	0	0	0	0	0	0	0	0	0	0	0	0	0	0	0	0	0	0	0	0	0	0	0	0	0	0	0	0	0	0	0	0	0	0	0	0	0	0	0	0	0	0	0	0
ENSRNA049468043	0	0	0	0	0	0	0	0	0	0	0	0	0	0	0	0	0	0	0	0	0	0	0	0	0	0	0	0	0	0	0	0	0	0	0	0	0	0	0	0	0	0	0	0	0	0	0	0	0
ENSRNA049468049	0	0	0	0	0	0	0	0	0	0	0	0	0	0	0	0	0	0	0	0	0	0	0	0	0	0	0	0	0	0	0	0	0	0	0	0	0	0	0	0	0	0	0	0	0	0	0	0	0
ENSRNA049468058	0	0	0	0	0	0	0	0	0	0	0	0	0	0	0	0	0	0	0	0	0	0	0	0	0	0	0	0	0	0	0	0	0	0	0	0	0	0	0	0	0	0	0	0	0	0	0	0	0
ENSRNA049468063	0	0	0	0	0	0	0	0	0	0	0	0	0	0	0	0	0	0	0	0	0	0	0	0	0	0	0	0	0	0	0	0	0	0	0	0	0	0	0	0	0	0	0	0	0	0	0	0	0
ENSRNA049468070	0	0	0	0	0	0	0	0	0	0	0	0	0	0	0	0	0	0	0	0	0	0	0	0	0	0	0	0	0	0	0	0	0	0	0	0	0	0	0	0	0	0	0	0	0	0	0	0	0
ENSRNA049468081	0	0	0	0	0	0	0	0	0	0	0	0	0	0	0	0	0	0	0	0	0	0	0	0	0	0	0	0	0	0	0	0	0	0	0	0	0	0	0	0	0	0	0	0	0	0	0	0	0
ENSRNA049468088	0	0	0	0	0	0	0	0	0	0	0	0	0	0	0	0	0	0	0	0	0	0	0	0	0	0	0	0	0	0	0	0	0	0	0	0	0	0	0	0	0	0	0	0	0	0	0	0	0
ENSRNA049468103	0	0	0	0	0	0	0	0	0	0	0	0	0	0	0	0	0	0	0	0	0	0	0	0	0	0	0	0	0	0	0	0	0	0	0	0	0	0	0	0	0	0	0	0	0	0	0	0	0
ENSRNA049468108	0	0	0	0	0	0	0	0	0	0	0	0	0	0	0	0	0	0	0	0	0	0	0	0	0	0	0	0	0	0	0	0	0	0	0	0	0	0	0	0	0	0	0	0	0	0	0	0	0
ENSRNA049468115	0	0	0	0	0	0	0	0	0	0	0	0	0	0	0	0	0	0	0	0	0	0	0	0	0	0	0	0	0	0	0	0	0	0	0	0	0	0	0	0	0	0	0	0	0	0	0	0	0
ENSRNA049468120	0	0	0	0	0	0	0	0	0	0	0	0	0	0	0	0	0	0	0	0	0	0	0	0	0	0	0	0	0	0	0	0	0	0	0	0	0	0	0	0	0	0	0	0	0	0	0	0	0
ENSRNA049468128	0	0	0	0	0	0	0	0	0	0	0	0	0	0	0	0	0	0	0	0	0	0	0	0	0	0	0	0	0	0	0	0	0	0	0	0	0	0	0	0	0	0	0	0	0	0	0	0	0
ENSRNA049468138	0	0	0	0	0	0	0	0	0	0	0	0	0	0	0	0	0	0	0	0	0	0	0	0	0	0	0	0	0	0	0	0	0	0	0	0	0	0	0	0	0	0	0	0	0	0	0	0	0
ENSRNA049468142	0	0	0	0	0	0	0	0	0	0	0	0	0	0	0	0	0	0	0	0	0	0	0	0	0	0	0	0	0	0	0	0	0	0	0	0	0	0	0	0	0	0	0	0	0	0	0	0	0
ENSRNA049468151	0	0	0	0	0	0	0	0	0	0	0	0	0	0	0	0	0	0	0	0	0	0	0	0	0	0	0	0	0	0	0	0	0	0	0	0	0	0	0	0	0	0	0	0	0	0	0	0	0
ENSRNA049468159	0	0	0	0	0	0	0	0	0	0	0	0	0	0	0	0	0	0	0	0	0	0	0	0	0	0	0	0	0	0	0	0	0	0	0	0	0	0	0	0	0	0	0	0	0	0	0	0	0
ENSRNA049468173	0	0	0	0	0	0	0	0	0	0	0	0	0	0	0	0	0	0	0	0	0	0	0	0	0	0	0	0	0	0	0	0	0	0	0	0	0	0	0	0	0	0	0	0	0	0	0	0	0
ENSRNA049468178	0	0	0	0	0	0	0	0	0	0	0	0	0	0	0	0	0	0	0	0	0	0	0	0	0	0	0	0	0	0	0	0	0	0	0	0	0	0	0	0	0	0	0	0	0	0	0	0	0
ENSRNA049468184	0	0	0	0	0	0	0	0	0	0	0	0	0	0	0	0	0	0	0	0	0	0	0	0	0	0	0	0	0	0	0	0	0	0	0	0	0	0	0	0	0	0	0	0	0	0	0	0	0
ENSRNA049468191	0	0	0	0	0	0	0	0	0	0	0	0	0	0	0	0	0	0	0	0	0	0	0	0	0	0	0	0	0	0	0	0	0	0	0	0	0	0	0	0	0	0	0	0	0	0	0	0	0
ENSRNA049468197	0	0	0	0	0	0	0	0	0	0	0	0	0	0	0	0	0	0	0	0	0	0	0	0	0	0	0	0	0	0	0	0	0	0	0	0	0	0	0	0	0	0	0	0	0	0	0	0	0
ENSRNA049468202	0	0	0	0	0	0	0	0	0	0	0	0	0	0	0	0	0	0	0	0	0	0	0	0	0	0	0	0	0	0	0	0	0	0	0	0	0	0	0	0	0	0	0	0	0	0	0	0	0
ENSRNA049468209	0	0	0	0	0	0	0	0	0	0	0	0	0	0	0	0	0	0	0	0	0	0	0	0	0	0	0	0	0	0	0	0	0	0	0	0	0	0	0	0	0	0	0	0	0	0	0	0	0
ENSRNA049468217	0	0	0	0	0	0	0	0	0	0	0	0	0	0	0	0	0	0	0	0	0	0	0	0	0	0	0	0	0	0	0	0	0	0	0	0	0	0	0	0	0	0	0	0	0	0	0	0	0
ENSRNA049468221	0	0	0	0	0	0	0	0	0	0	0	0	0	0	0	0	0	0	0	0	0	0	0	0	0	0	0	0	0	0	0	0	0	0	0	0	0	0	0	0	0	0	0	0	0	0	0	0	0
ENSRNA049468229	0	0	0	0	0	0	0	0	0	0	0	0	0	0	0	0	0	0	0	0	0	0	0	0	0	0	0	0	0	0	0	0	0	0	0	0	0	0	0	0	0	0	0	0	0	0	0	0	0
ENSRNA049468238	0	0	0	0	0	0	0	0	0	0	0	0	0	0	0	0	0	0	0.255631	0	0	0	0	0	0	0	0	0	0	0	0	0	0	0	0	0	0.121709	0	0	0.0861705	0	0	0	0.138797	0	0.140422	0	0.191918	0
ENSRNA049468327	0	0.664687	0	0	0	0	0	0	0.915033	0.96855	0	0	0.673226	0	0	0	0	0	0	0	0	0	0	0	0	0	0	0.756695	0	0	0	7.28993	0	0	0	0	0	0	0.792862	0	0	0	0	0	0	0	0	0	0
ENSRNA049468366	0	0	0	0.81053	0	0	0	0	0	0	0	0	0	0	0	0	0	0	0	0	0	0	0	0	0	0	0	0	0	0	0	0	0	0	0	0	0	0	0	0	0	0	0	0	0	0	0	0	0
ENSRNA049468514	0	0	0	0	0	0	0	0	0	0	0	0	0	0	0	0	0	0	0	0	0	0	0	0	0	0	0	0	0	0	0	0	0	0	0	0	0	0	0	0	0	0	0	0	0	0	0	0	0
ENSRNA049468582	0	0	0	0	0	0	0	0	0	0	0	0	0	0	0	0	0	0	0	0	0	0	0	0	0	0	0	0	0	0	0	0	0	0	0	0	0	0	0	0	0	0	0	0	0	0	0	0	0
ENSRNA049468588	0	0	0	0	0	0	0	0	0	0	0	0	0	0	0	0	0	0	0	0	0	0	0	0	0	0	0	0	0	0	0	0	0	0	0.732527	0	0	0	0	0	0	0	0	0	0	0	0	0.551512	0
ENSRNA049468771	0	0	0	0	0	0	0	0	0	0	0	0	0	0	0	0	0	0	0	0	0	0	0	0	0	0	0	0	0	0	0	0	0	0	0	0	0	0	0	0	0	0	0	0	0	0	0	0	0
ENSRNA049468782	0	0	0	0	0	0	0	0	0	0	0	0	0	0	0	0	0	0	0	0	0	0	0	0	0	0	0	0	0	0	0	0	0	0	0	0	0	0	0	0	0	0	0	0	0	0	0	0	0
ENSRNA049468787	0	0	0	0	0	0	0	0	0	0	0	0	0	0	0	0	0	0	0	0	0	0	0	0	0	0	0	0	0	0	0	0	0	0	0	0	0	0	0	0	0	0	0	0	0	0	0	0	0
ENSRNA049468809	0	0	0	0	0	0	0	0	0	0	0	0	0	0	0	0	0	0	0	0	0	0	0	0	0	0	0	0	0	0	0	0	0	0	0	0	0	0	0	0	0	0	0	0	0	0	0	0	0
ENSRNA049468829	0	0	0	0	0	0	0	0	0	0	0	0	0	0	0	0	0	0	0	0	0	0	0	0	0	0	0	0	0	0	0	0	0	0	0	0	0	0	0	0	0	0	0	0	0	0	0	0	0
ENSRNA049468860	0	0	0	0	0	0	0	0	0	0	0	0	0	0	0	0	0	0	0	0	0	0	0	0	0	0	0	0	0	0	0	0	0	0	0	0	0	0	0	0	0	0	0	0	0	0	0	0	0
ENSRNA049468879	0	0	0	0	0	0.859662	0	0.95054	0	0	0	0	0	0	0	0	0	0	0	0	0	0	0	1.05523	0	0.410921	0	0	0	0	0	0	0	0	0	1.62506	0	0	0	0	0	0	0.425423	0	0	0	0	0	0
ENSRNA049468892	0.846317	0	0.90381	0.453092	0	0	2.9388	0	0	0.523378	0	0.362445	1.45517	0	0	1.01091	0	0.419818	0	0	0.452713	0	0	1.85703	0	0	0.426181	0	0	0	0	0	0	0	0	0	1.23825	0	0	1.16892	0	0	0	0	0.495965	0	0.976707	0	0.867655
ENSRNA049468913	12.0734	2.19599	6.4468	2.77017	1.64763	6.16635	2.5668	12.9546	5.03848	22.3992	8.31839	3.69327	7.41401	11.7838	8.07082	15.4515	0	10.2669	1.76677	11.956	2.76785	4.63119	4.14602	7.56915	3.1088	6.18982	5.21128	5.83326	7.2527	6.77643	10.2041	9.81219	10.7598	9.27487	2.64266	9.61668	1.68235	7.00187	6.11206	4.16891	11.5958	2.76954	2.7464	3.83712	7.07535	13.5872	11.943	10.6114	13.2619
ENSRNA049468930	0	0	0	0	0	0	0	0	0	0	0	0	0	0	0	0	0	0	0	0	0	0	0	0	0	0	0	0	0	0	0	0	0	0	0	0	0	0	0	0	0	0	0	0	0	0	0	0	0
ENSRNA049468947	0	0	0	0	0	0	0	0	0	0	0	0	0	0	0	0	0	0	0	0	0	0	0	0	0	0	0	0	0	0	0	0	0	0	0	0	0	0	0	0	0	0	0	0	0	0	0	0	0
ENSRNA049468958	0	0	0	0	0	0	0	0	0	0	0	0	0	0	0	0	0	0	0	0	0	0	0	0	0	0	0	0	0	0	0	0	0	0	0	0	0	0	0	0	0	0	0	0	0	0	0	0	0
ENSRNA049468969	0	0	0	0	0	0	1.37944	0	0	0	0	0	0	0	0.325304	0	0	0	0	0	0	0	0	0.610166	0	0	1.05023	0	0	0	0.771162	0	1.08421	0	0	0	0	0	0	0	0.27493	2.60469	1.10697	0.386648	0	0.391177	0	0	0
ENSRNA049468983	0	0	0	0	0	0	0	0	0	0	0	0	0	0	0	0	0	0	0	0	0	0	0	0	0	0	0	0	0	0	0	0	0	0	0	0	0	0	0	0	0	0	0	0	0	0	0	0	0
ENSRNA049468991	0	0	0	0	0	0	0	0	0	0	0	0	0	0	0	0	0	0	0	0	0	0	0	0	0	0	0	0	0	0	0	0	0	0	0	0	0	0	0	0	0	0	0	0	0	0	0	0	0
ENSRNA049468999	0	0	0	0	0	0	0	0	0	0	0	0	0	0	0	0	0	0	0	0	0	0	0	0	0	0	0	0	0	0	0	0	0	0	0	0	0	0	0	0	0	0	0	0	0	0	0	0	0
ENSRNA049469005	0	0	0	0	0	0	0	0	0	0	0	0	0	0	0	0	0	0	0	0	0	0	0	0	0	0	0	0	0	0	0	0	0	0	0	0	0	0	0	0	0	0	0	0	0	0	0	0	0
ENSRNA049469011	0	0	0	0	0	0	0	0	0	0	0	0	0	0	0	0	0	0	0	0	0	0	0	0	0	0	0	0	0	0	0	0	0	0	0	0	0	0	0	0	0	0	0	0	0	0	0	0	0
ENSRNA049469023	0	0	0	0	0	0	0	0	0	0	0.745071	0	0	0	0.325304	0.415193	0	0.34485	0	0	0	0	0	0	0	0	0.350078	0	0	0.780376	0	0	0	0	0	0	0.339046	0	0	0	0.27493	0	0	0	1.2222	0	0	0	0
ENSRNA049469029	0	0	0	0	0	0	0	0	0	0	0	0	0	0	0	0	0	0	0	0	0	0	0	0	0	0	0	0	0	0	0	0	0	0	0	0	0	0	0	0	0	0	0	0	0	0	0	0	0
ENSRNA049469035	0	0	0	0	0	0	0	0	0	0	0	0	0	0	0	0	0	0	0	0	0	0	0	0	0	0	0	0	0	0	0	0	0	0	0	0	0	0	0	0	0	0	0	0	0	0	0	0	0
ENSRNA049469040	0	0	0	0	0	0	0	0	0	0	0	0	0	0	0	0	0	0	0	0	0	0	0	0	0	0	0	0	0	0	0.257054	0	0	0	0	0.352374	0	0	0	0	0	0	0	0	0	0	0	0	0
ENSRNA049469049	0	0	0	0	0	0	0	0	0	0	0	0	0	0	0	0	0	0	0	0	0	0	0	0	0	0	0	0	0	0	0	0	0	0	0	0	0	0	0	0	0	0	0	0	0	0	0	0	0
ENSRNA049469054	0	0	0	0	0	0	0	0	0	0	0	0	0	0	0	0	0	0	0	0	0	0	0	0	0	0	0	0	0	0	0	0	0	0	0	0	0	0	0	0	0	0	0	0	0	0	0	0	0
ENSRNA049469060	0	0	0	0	0	0	0	0	0	0	0	0	0	0	0	0	0	0	0	0	0	0	0	0	0	0	0	0	0	0	0	0	0	0	0	0	0	0	0	0	0	0	0	0	0	0	0	0	0
ENSRNA049469066	0	0	0	0	0	0	0	0	0	0	0.372536	0	0	0	0	0	0	1.03455	0	0	0	0	0	0	0	0	1.40031	0	0	0	0	0	0	0	0	0	0	0	0	0	0	0	0	0	0	0	0	0	0
ENSRNA049469321	0	0	0	0	0	0	0	0	0	0	0	0	0	0	0	0	0	0	0	0	0	0	0	0	0	0	0	0	0	0	0	0	0	0	0.366264	0	0	0	0	0	0	0	0	0	0	0	0	0	0
ENSRNA049469519	0	0	0	0	0	0	0	0	0	0	0	0	0	0	0	0	0	0	0	0	0	0	0	0	0	0	0	0	0	0	0	0	0	0	0	0	0	0	0	0	0	0	0	0	0	0	0	0	0
ENSRNA049469639	0	0	0	0	0	0	0	0	0	0	0	0	0	0	0	0	0	0	0	0	0	0	0	0	0	0	0	0	0	0	0	0	0	0	0	0	0	0	0	0	0	0	0	0	0	0	0	0	0
ENSRNA049469650	0	0	0	0	0	0	0	0	0	0	0	0	0	0	0	0	0	0	0	0	0	0	0	0	0	0	0	0	0	0	0	0	0.737866	0	0	0	0	0	0	0	0	0	0	0	0	0	0	0	0
ENSRNA049469667	0	0	0	0	0	0	0	0	0	0	0	0	0	0	0	0	0	0	0	0	0	0	0	0	0	0	0	0	0	0	0	0	0	0	0	0	0	0	0	0	0	0	0	0	0	0	0	0	0
ENSRNA049469775	7.09672	0	0.378941	7.59872	1.01689	1.77604	0	0	0.414625	0	0	0	0	0	0	0	0	0.352035	0	0	0	0.31759	0	1.24576	0	0	0	0	0	0.796634	0	0	1.1068	0.346929	0	24.4606	1.38444	0	1.79633	0	0	0.37985	0	0	2.49533	1.19798	0	0	0
ENSRNA049469783	0.425803	0	0	0	2.8473	0	0	0	0	0	0	0	0	0	0	0	0	0	0	0.368954	0	0	0	0	0	0	0	0	0	0	0	0	0	0	0	0	0	0	0	0.294057	2.02073	0	0	0	0	0	0	0	0
ENSRNA049469795	0	0	0	0	0	0	0	0	0	0	0	0	0	0	0	0	0	0	0	0	0	0	0	0	0	0	0	0	0	0	0	0	0	0	0	0	0	0	0	0	0	0	0	0	0	0	0	0	0
ENSRNA049469802	0	0	0	0	0	0	0	0	0	0	0	0	0	0	0	0	0	0	0	0	0	0	0	0	0	0	0	0	0	0	0	0	0	0	0	0	0	0	0	0	0	0	0	0	0	0	0	0	0
ENSRNA049469892	0	0	0	0	0	0	0	0	0	0	0	0	0	0	0	0	0	0	0	0	0	0	0	0	0	0	0	0	0	0	0	0	0	0	0	0	0	0	0	0	0	0	0	0	0	0	0	0	0
ENSRNA049469899	0	0	0	0	0	0	0	0	0	0	0	0	0	0	0	0	0	0	0	0	0	0	0	0	0	0	0	0	0	0	0	0	0	0	0	0	0	0	0	0	0	0	0	0	0	0	0	0	0
ENSRNA049469919	0	0	0	0	0	0	0	0	0	0	0	0	0	0	0	0	0	0	0	0	0	0	0	0	0	0	0	0	0	0	0	0	0	0	0	0	0	0	0	0	0	0	0	0	0	0	0	0	0
ENSRNA049469940	0	0	0	0	0	0	0	0	0	0	0	0	0	0	0	0	0	0	0	0	0	0	0	0	0	0	0	0	0	0	0	0	0	0	0	0	0	0	0	0	0	0	0	0	0	0	0	0	0
ENSRNA049469950	0	0	0	0	0	0	0	0	0	0	0	0	0	0	0	0	0	0	0	0	0	0	0	0	0	0	0	0	0	0	0	0	0	0	0	0	0	0	0	0	0	0	0	0	0	0	0	0	0
ENSRNA049470085	0	0	0.163866	0	0	0	0	0	0	0	0	0	0	0	0	0	0	0	0	0	0	0	0	0	0	0	0	0	0	0	0	0	0	0	0	0	0	0	0	0	0	0	0	0	0	0	0	0	0
ENSRNA049470144	0	0	0	0	0	0	0	0	0	0	0	0	0	0	0	0	0	0	0	0	0	0	0	0	0	0	0	0	0	0	0	0	0	0	0	0	0	0	0	0	0	0	0	0	0	0	0	0	0
ENSRNA049470236	0	0	0	0	0	0	0	0	0	0	0	0	0	0	0	0	0	0	0	0	0	0	0	0	0	0	0	0	0	0	0	0	0	0	0	0	0	0	0	0	0	0	0	0	0	0	0	0	0
ENSRNA049470248	0	0	0	0	3.02703	0	0	0.626324	0	0	0	0	0	0	0	0	0	0	0	0	0	0	0	0	0	0	0	0	0	0.889266	1.17169	0.819411	0.823664	0	0	1.60617	0.772709	0.714661	0	0	0	0	0	0	0	0	0	1.21846	0
ENSRNA049470257	0	0	0	0	0	0	0	0	0	0	0.829738	0	0.665576	0	1.44908	0	0	2.30423	0	1.34165	0	0	0	0	0	0	0	0	0	0.869056	0	0	0	0	0	0	1.5103	1.39684	0	0.534649	0	0	0	0	0	0	0.893465	0	0
ENSRNA049470263	0	0	0	0	1.18329	0	0	0	0	0	0	0	0	0	0	0	0	0	0	1.07332	0	0	0	0	0	0	0	0.598477	0	0	0	0	0	0	0	0.627866	0	0	0	0	0	0	0	0	0	0	0	0	0
ENSRNA049470306	0	0	1.4266	0	0	0	0	0	0	0	0	0	0	0	0	0	0	0	0	0	0	0	0.535189	0	0	0	0	0	0	0	0	0	0	0	0	2.70844	0	0	0	0	0	0	0	0	0	0.751673	0	0	0
ENSRNA049470312	0	0	0	0	0	0	0	0	0	0	0	0	0	0	0	0	0	0	0	0	0	0	0	0	0	0	0	0	0	0	0	0	0	0	0	0	0	0	0	0	0	0	0	0	0	0	0	0	0
ENSRNA049470320	0	0	0	0	0	0	0	0	0	0	0	0	0	0	0	0	0	0	0	0	0	0	0	0	0	0	0	0	0	0	0	1.32961	0	0	0	0	0	0	0	0	0	0	0	0	0	0	0	0	0
ENSRNA049470333	0.425803	0	0	1.36777	2.03379	0	0	7.40629	0	0	0.456356	0.729421	0.366067	0	0	0	2.37539	0	3.0532	0.737909	0	0	0	0	0	1.30981	1.71538	0.822906	0.895255	0	0	0.880867	0.442719	0.416315	0.434938	2.15829	0	0.38413	0	4.41085	0	0.45582	0.452012	1.89458	0.499065	0	1.47422	0.654921	0.873078
ENSRNA049470348	0	0	0	0	0	0	0	0	0	0	0	0	0	0	0	0	0	0	0	0	0	0	0	0	0	0	0	0	0	0	0	0	0	0	0	0	0	0	0	0	0	0	0	0	0	0	0	0	0
ENSRNA049470519	0	0	0	0	0	0	0	0	0	0	0	0	0	0	0	0	0	0	0	0	0	0	0	0	0	0	0	0	0	0	0	0	0	0	0	0	0	0	0	0	0	0	0	0	0	0	0	0	0
ENSRNA049470528	0	0	0	0	0	0	0	0	0	0	0	0	0	0	0	0	0	0	0	0	0	0	0	0	0	0	0	0	0	0	0	0	0	0	0	0	0	0	0	0	0	0	0	0	0	0	0	0	0
ENSRNA049470554	0	0	0	0	0	0	0	0	0	0	0	0	0	0	0	0	0	0	0	0	0	0	0	0	0	0	0	0	0	0	0	0	0	0	0	0	0	0	0	0	0	0	0	0	0	0	0	0	0
ENSRNA049470569	0	0	0	0	3.0991	3.86621	0.536448	0.427491	0.631809	4.01256	0	0	0	0	0	0.645857	1.20655	0	0.553868	0.468514	1.7354	0.483947	2.59949	0	0	0	0	0	1.13683	0	1.19958	1.67784	3.3731	1.05731	1.65691	0	0	0	0	1.49362	0.855337	1.15764	1.72195	0	1.26747	0	0	1.24747	0
ENSRNA049470615	0	0	0	0	0	0	0	0	0	0	0	0	0	0	0	0	0	0	0	0	0	0	0	0	0	0	0	0	0	0	0	0	0	0	0	0	0	0.633617	0	0	0	0	0	0	0	0	0	0	0
ENSRNA049470636	0	0	0	0	0	0	0	0	0	0	0	0	0	0	0	0	0	0	0	0	0	0	0	0	0	0	0	0	0	0	0	0	0	0	0	0	0	0	0	0	0	0	0	0	0	0	0	0	0
ENSRNA049470662	0	0	0	0	0	0	0	0	0	0	0	0	0	0	0	0	0	0	0	0	0	0	0	0	0	0	0	0	0	0	0	0	0	0	0	0	0	0	0	0	0	0	0	0	0	0	0	0	0
ENSRNA049470674	0.688167	0	0	0	0	0	0	0	0	0	0	0	0	0	0	0.821999	0	0	0	0	0	0	0	0	0	0	0	0	0	0	0	0	0	0	0	0	0	0	0	0	0	0	0.730524	0	0	0	0.794191	0	0
ENSRNA049470683	0	0	0	0	0	0	0	0	0	0	0	0	0	0	0	0	0	0	0	0	0	0	0	0	0	0	0	0	0	0	0	0	0	0	0	0	0	0	0	0	0	0	0	0	0	0	0	0	0
ENSRNA049470723	0	0	0	0	0	0.608927	0	0	0.995099	0.526649	0	0	0	0	0	0	0.475078	0	0.436171	0	0	0	0.341183	0	0	0	0	0	0.447627	0	0	0	0	0	0	0.431658	0.415331	0	0.431119	0	0	0	0	0	0	0.479191	0.491406	0	0
ENSRNA049470774	0	0	0	0	0	0	0	0	0	0	0	0	0	0	0	0	0	0	0	0	0	0	0	0	0	0	0	0	0	0	0	0	0	0	0	0	0	0	0	0	0	0	0	0	0	0	0	0	0
ENSRNA049470793	1.49733	0	0	0.801623	1.43036	0	0.742774	0	0	0	0	0.641249	0	0	0	1.78853	0	0.742754	0	0	0	2.01024	0.599882	0	1.34943	0	0	3.61717	0	0	0	0.774388	1.55682	0	0.764726	0.758959	0	2.70157	0	1.55107	0	1.60288	0	0	0	0	0.86401	0.575755	0
ENSRNA049470799	0	0	3.00028	1.50408	0.67094	0	0	0	0.8207	0	0	0.601584	0	0	3.28657	2.51684	0	2.78724	0	0	0	1.8859	1.68833	1.23291	1.89893	0	0	0.678685	0	0	0	0	1.46052	0	1.43485	2.84805	0	1.90085	0	2.42521	0	0.751868	0	0	0	0	0	0	0
ENSRNA049470807	0	0	0	3.10416	0	0	0	0	0	0	0	0	0	0	0.678292	0	0	1.4381	0	0	0	0	2.32295	0	0	0	0	0.700346	0	0	0	0	3.01426	0	0.74032	0.734736	0	0.653839	0	1.50157	0	2.32759	0.769382	0	0	0	0	2.22952	0
ENSRNA049470850	0	0	0	0	0	0	0	0	0	0	0	0	0	0	0	0	0	0	0	0	0	0	0	0	0	0	0	0	0	0	0	0	0	0	0	0	0	0	0	0	0	0	0	0	0	0	0	0	0
ENSRNA049470888	0	0	0	0	0	0	0	0	0	0	0	0	0	0	0	0	0	0	0	0	0	0	0	0	0	0	0	0	0	0	0	0	0	0	0	0	0	0	0	0	0	0	0	0	0	0	0	0	0
ENSRNA049470912	0	0.602373	0	0	0	0	0	0	0	0	0	0	0	0	0	0	0	0	0	0	0	0	0	0	0	0	0	0	0	0	0	0.734056	0	0	2.17469	0	0	0.640217	0	0	0	0	0	0	0	0	0	0.545768	0
ENSRNA049470918	0	0	0	0	0	0	0	0	0	0	0	0	0	0	0	0	0	0	0	0	0	0	0	0	0	0	0	0	0	0	0	0	0	0	0	0	0	0	0	0	0	0	0	0	0	0	0	0	0
ENSRNA049470931	0	0	0	0	0	0	0	0	0	0	0	0	0	0	0	0	0	0	0	0	0	0	0	0	0	0	0.156656	0	0	0	0	0	0	0	0	0	0	0	0	0	0	0	0	0	0	0	0	0	0
ENSRNA049470937	2.90384	5.68798	13.1201	33.0059	10.669	0	0.443229	1.94263	0.783029	3.3153	0	8.03559	6.52919	2.84872	0	0.533626	9.96885	9.75078	10.0677	0	0	0.599777	3.57962	0.58816	0	4.35172	0.449936	0	7.51427	2.00595	3.30377	2.07942	0.696739	12.6669	3.87879	5.66108	1.30727	0.806044	1.80929	4.01074	1.76676	1.43471	1.1856	0.248469	0.523609	1.50827	0	1.20248	0.229004
ENSRNA049470983	0	0.731997	4.60485	0	1.64763	0	0	1.36364	0	1.06663	0	0	1.4828	0	0	0	0	0	1.76677	1.4945	0	0	0	0	0.7772	0.88426	0	0	0	0	0.637754	0	0.896647	1.68634	0.880887	0	0.841177	0	0	0.595558	0	0	0.915467	0	0	1.94103	2.98576	0.663211	0
ENSRNA049471008	1.34908	3.43531	1.44073	0.722255	0	2.41159	4.01539	4.26645	0	0.834295	2.89176	2.31104	2.89954	2.45788	1.26256	3.22289	0	1.33843	7.6006	0.584482	4.32991	2.41494	1.08098	1.77613	1.82373	2.07495	0	0	0.709113	0.757197	1.99535	0.697716	2.80535	3.29755	0.689011	0	1.3159	2.43409	0.68296	1.86333	2.66763	0.722091	1.43212	1.50065	0	5.31381	6.22771	3.63125	5.53238
ENSRNA049471037	0	0	0	0	0	0	0	0	0	0	0	0	0	0	0	0	0	0	0	0	0	0	0	0	0	0	0	0	0	0	0	0	0	0	0	0	0	0	0	0	0	0	0	0	0	0	0	0	0
ENSRNA049471122	0	0	0	0	0	0	0	0	0	0	0	0	0	0	0	0	0	0	0	0	0	0	0	0	0	0	0	0	0	0	0	0	0	0	0	0	0	0	0	0	0	0	0	0	0	0	0	0	0
ENSRNA049471190	0	0	0	0	0	0	0	0	0	0	0	0	0	0	0	0	0	0	0	0	0	0	0	0	0	0	0	0	0	0	0	0	0	0	0	0	0	0	0	0	0	0	0	0	0	0	0	0.595383	0
ENSRNA049471198	0	2.01725	1.69202	0	2.27027	0	0	0	0	0	0	0	0	0	2.96556	0	0	0	0	0	0	0	0	0	1.42788	0	0	0	0	0	0	0.819411	0	0	0	0	0.772709	0	0	0	0	0	0	0	0	0	0	0.609229	0
ENSRNA049471337	0	0	0	0	0	0	0	0	0	0	0	0	0	0	0	0	0	0	0	0	0	0	0	0	0	0	0	0	0	0	0	0	0	0	0	0	0	0	0	0	0	0	0	0	0	0	0	0	0
ENSRNA049471509	0	0	0	0	0	0	0	0	0	0	0	0	0	0	0	0	0	0	0	0	0	0	0	0	0	0	0	0	0	0	0	0	0	0	0	0	0	0	0	0	0	0	0	0	0	0	0	0	0
ENSRNA049471617	2.12902	0.602373	0	0	0	1.01488	0	0.561082	1.6585	0	0.760594	0.607851	0	1.93942	1.99248	2.54306	0	0.704069	0.726951	1.84477	0.759237	0	0.568638	2.49151	0.639571	2.91069	0	0	0	0.796634	4.19855	2.20217	1.47573	2.08158	1.44979	0.719429	0.692219	0.640217	0.718531	0.980189	1.12263	0.7597	0	0.789407	1.66355	1.5973	2.45703	0.545768	2.91026
ENSRNA049471642	0	0	0	0.81053	0	0	0	0	0	0	0	0	0	0	0	0	0	0	0	0	0	0	0	0	0	0	0	0	0	0	0	1.56599	0	0	0	0	0	0	0	0	0	0	0	0	0	0	0	0	0
ENSRNA049471654	0.806254	1.71088	1.29154	0.863287	2.31058	2.306	2.39973	1.27489	0	0.498603	0	1.03586	0.693144	0.367227	1.13183	2.40763	2.24889	0	0.412943	1.74653	1.29385	0.360812	0.96904	2.12294	1.45323	1.65341	1.21802	1.55817	2.11895	0.452526	1.19249	1.66791	1.67657	2.36487	2.88243	0.40867	1.96607	1.09102	0.816319	0.556794	4.46395	0.431546	1.28382	0.44842	0.944975	1.36102	3.72189	1.86013	2.47975
ENSRNA049471660	1.62211	0.688426	0	0.868425	0.387388	2.31972	0.804672	1.92371	0.947713	3.51099	0.434625	0.347343	1.39454	0.738826	0	1.93757	0.452455	1.6093	1.6616	0.70277	0.43385	0.36296	1.29974	1.42372	0.365469	0	1.6337	0	1.27894	0.45522	2.39917	2.51676	2.10819	0	2.07113	2.05551	2.76888	1.82919	0	0.560108	1.92451	0	1.29146	2.25545	0.4753	1.36912	1.40402	3.11867	1.24725
ENSRNA049471800	0	0	0	0	0	0	0	0	0	0	0	0	0	0	0	0	0	0	0	0	0	0	0	0	0	0	0	0	0	0	0	0	0	0	0	0	0	0	0	0	0	0	0	0	0	0	0	0	0
ENSRNA049471804	0	0	0	0	0	0	0	0	0	0	0	0	0	0	0	0	0	0	0	0	0	0	0	0	0	0	0	0	0	0	0	0	0	0	0	0	0	0	0	0	0	0	0	0	0	0	0	0	0
ENSRNA049471872	0	0	0	0	0	0	0	0	0	0	0	0	0	0	0	0	0	0	0	0	0	0	0	0	0	0	0	0	0	0	0	0	0	0	0	0	0	0	0	0	0	0	0	0	0	0	0	0	0
ENSRNA049471974	0	0	0	0	0	0	0	0	0	0	0	0	0	0	0	0	0	0	0	0	0	0	0	0	0	0	0	0	0	0	0	0	0	0	0	0	0	0	0	0	0	0	0	0	0	0	0	0	0
ENSRNA049471983	0	0	0	0	0	0	0	0	0	0	0	0	0	0	0	0	0	0	0	0	0	0	0	0	0	0	0	0	0	0	0	0	0	0	0	0	0	0	0	0	0	0	0	0	0	0	0	0	0
ENSRNA049471996	0	0.871776	0	0.733143	6.21378	0.244795	3.3966	0	1.60016	10.5859	0	0.293234	0.294325	0	0.961198	1.63574	0.381972	5.43442	0	0	0	2.14493	0.548636	1.20193	2.46829	10.8822	0	27.127	0	0.384306	0.253179	1.77059	2.84764	4.01671	3.84669	0	2.67148	4.01503	1.03988	0	0	0	3.27084	0	0	0	7.5069	0.263285	2.80789
ENSRNA049472005	0	0	0	0.376019	0	0	0	0	0	2.17175	1.5055	0.601584	0.301911	0	0.985971	0	0.391817	2.09043	0	0	0.375705	0	0	0	1.58244	0.360085	0	0.678685	0.369177	1.18263	0	0	0	0	1.07614	0.356006	0	0.633617	1.42225	0.485042	0.833292	0.375934	1.49117	0.781269	1.6464	1.18563	0.405283	0.270071	0.720064
ENSRNA049472011	9.70114	14.223	28.4905	47.4514	6.7398	8.51316	2.4062	3.1377	4.63735	17.9981	122.876	33.0482	7.39242	5.62369	2.4761	3.95038	22.8775	12.9057	0	5.34924	5.42523	25.6539	4.23994	3.67679	1.39091	0	10.4366	1.2783	7.18522	5.44496	17.9355	2.05251	12.1497	8.40714	8.78321	0	2.15058	5.96707	5.13436	4.8724	2.96461	3.0683	0	6.62182	2.32574	2.72938	4.32564	0.847794	2.03436
ENSRNA049472105	0	0.814476	1.02474	1.54115	2.29159	0	0	1.89662	0	5.34067	1.02841	0	0.41247	0	0	1.14617	2.1412	0.951981	0	0.415723	1.53986	0.429418	1.92216	0	1.29716	0.983895	0.483206	0	0.504369	1.07714	0.354807	0.992526	4.98839	0.469087	2.94043	3.891	0	0.432823	0	0.662663	1.13844	0	0	0.533684	0	2.15974	2.76848	0	0.98375
ENSRNA049472175	0	0	0	0	0	0	0	0	0	0	0	0	0	0	0	0	0	0	0	0	0	0	0	0	0	0	0	0	0	0	0	0	0	0	0	0	0	0	0	0	0	0	0	0	0	0	0	0	0
ENSRNA049472180	0	0	0	0	0	0	0	0	0	0	0	0	0	2.16493	0	0	0	0	1.62296	0.686427	0	0	0	0	0.71394	0	0	0	0.832795	0	0	0	0	0	0.809187	2.40925	0	0	0	0	0	0	0	0	0	0	0.914243	0	0
ENSRNA049472213	0	0	0	0	0.93642	0	1.94511	1.16253	2.29088	0	1.0506	0.839621	0	0.446485	0.458701	0.585453	0.546852	0	0	1.69878	0.524365	0.438686	0.785457	0.860378	0	1.00513	0	1.42085	0	0.550193	0	1.01395	0	0.958423	1.50194	1.49062	0	1.76866	0	0.338483	0	0	0	0	0	0.551587	0	0	0.502491
ENSRNA049472224	0	0	0	0	0	0	0	0	0	0	0	0	0	0	0	0	0	0	0	0	0	0	0	0	0	0	0	0	0	0	0	0	0	0	0	0	0	0	0	0	0	0	0	0	0	0	0	0	0
ENSRNA049472261	0	0	0	0	0	0	0	0	0	0	0	0	0	0	0	0	0	0	0	0	0	0	0	0	0	0	0	0	0	0	0	0	0	0	0	0	0	0	0	0	0	0	0	0	0	0	0	0	0
ENSRNA049472265	0.920655	0	0	0	0	0	0	0	0	0	0	0	0	0	0	0	0	0	0	0	0	0	0	0	0	0	0	0	0	0	0	0	0	0	0	0.466657	0	0	0	0	0	0	0	0	0	0	0.531249	0	0
ENSRNA049472360	0	0	0	0	0	0	0	0	0	0	0	0	0	0	0	0	0	0	0	0	0	0	0	0	0	0	0	0	0	0	0	0	0	0	0	0	0	0	0	0	0	0	0	0	0	0	0	0	0
ENSRNA049472408	0	0	0	0	0	0	0	0	0	0	0	0	0	0	0	0	0	0	0	0	0	0	0	0	0	0	0	0	0	0	0	0	0	0	0	0	0	0	0	0	0	0	0	0	0	0	0	0	0
ENSRNA049472415	1.79285	4.56535	4.46752	2.55957	1.71266	1.70927	7.70791	5.19739	7.68146	4.43494	3.843	2.0475	7.19289	4.89958	3.91506	5.71073	2.6671	3.5574	3.67302	2.07132	1.91807	1.60467	0.478853	6.29434	0	0	3.61133	6.35226	1.88475	1.3417	6.62928	6.79967	2.48544	4.09011	3.0522	4.24085	1.16584	1.07826	4.84063	0	0.472686	0	2.53761	1.32953	3.50221	2.6902	8.27631	8.73228	4.90149
ENSRNA049472421	5.42616	5.62925	4.50705	0	0.57594	1.7244	5.38347	12.3935	5.63596	8.94837	4.52318	1.03281	7.77487	1.64765	5.07819	4.32095	2.01803	5.38333	3.08793	4.17931	7.09517	8.63396	4.34782	5.82087	0.543353	3.091	3.03607	4.66071	1.90143	4.73751	8.91727	3.11811	0.626859	1.76842	1.84752	3.05598	1.17616	1.6317	0.610434	1.66545	0.476869	1.29082	1.92005	3.35323	2.11992	4.74951	8.34955	6.49125	4.32676
ENSRNA049472502	0	0	0	0	0	0	0	0	0	0	0	0	0	0	0	0	0	0	0	0	0	0	0	0	0	0	0	0	0	0	0	0	0	0	0	0	0	0	0	0	0	0	0	0	0	0	0	0	0
ENSRNA049472522	0	0	0	0	0	0	0	0	0	0	0	0	0	0	0	0	0	0	0	0	0	0	0	0	0	0	0	0	0	0	0	0	0	0	0	0	0	0	0	0	0	0	0	0	0	0	0	0	0
ENSRNA049472528	0	0	0	0	0	0	0	0	0	0	0	0	0	0	0	0	0	0	0	0	0	0	0	0	0	0	0	0	0	0	0.359875	0	0	0	0	0	0	0	0	0	0	0	0	0	0	0	0	0	0
ENSRNA049472536	0	0	0	0	0	0	0	0	0	0	0	0	0	0	0	0	0	0	0	0	0	0	0	0	0	0	0	0	0	0	0	0	0	0	0	0	0	0	0	0	0	0	0	0	0	0	0	0	0
ENSRNA049472548	0	0	0	0	0	0	0	0	0	0	0	0	0	0	0	0	0	0	0	0	0	0	0	0	0	0	0	0	0	0	0	0	0	0	0	0	0	0	0	0	1.97145	0	0	0	0	0	0	0	0
ENSRNA049472552	0	0.498515	0.627213	0	0	0	0	0	0.686275	0.726412	0	0.503049	0	0	0	2.1046	0	0	3.00807	2.03561	0	1.05133	0	0	0	0	0.59151	0	0	0	0	0	0	0	0	0	0	0	0	0	0	2.51487	0	0	0.688366	0	0	0	0.602123
ENSRNA049472564	0	0	0	0	0	0	0	0	0	0	0	0	0	0	0	0	0	0	0	0	0	0	0	0	0	0	0	0	0	0	0	0	0	0	0	0	0	0	0	0	0	0	0	0	0	0	0	0	0
ENSRNA049472588	0	0	0	0	0	0	0	0	0	0	0	0	0	0	0	0	0	0	0	0	0	0	0	0	0	0	0	0	0	0	0	0	0	0	0	0	0	0	0	0	0	0	0	0	0	0	0	0	0
ENSRNA049472598	0	0.642531	1.61682	6.48424	0	0	0	0	0	0	0	0.648374	0	0	0	20.7966	9.29042	0	7.75415	0	0	0	5.45893	0	0	0	0	0	0.795782	0	0	0	0	0	0	0	0	0	0	0	0	0.810347	0	0	0	0	0	0	0
ENSRNA049472604	0	0	0	0	0.280522	0	0	0	0	0	0	0	0	0	0	0	0	0	0	0	0	0	0	0	0	0	0	0	0	0	0	0	0	0	0	0	0	0	0	0	0	0	0	0	0	0	0	0	0
ENSRNA049472608	0	0	0	0	0	0	0	0	0	0	0	0	0	0	0	0	0	0	0	0	0	0	0	0	0	0	0	0	0	0	0	0	0	0	0	0	0	0	0	0	0	0	0	0	0	0	0	0	0
ENSRNA049472612	0	0	0	0.588288	0	0	0	0	0	0	0	0	0	0	0	9.8441	1.83901	0	0	0	0	0	0	0	0	0	0	0	0	0	0	0	0.571251	0	0	0	0	0	0	0	0	0	0	0	0	0	0	0	0
ENSRNA049472620	0	0	0	0	0.280522	0	0	0	0	0	0	0	0	0	0	0	0	0	0	0	0	0	0	0	0	0	0	0	0	0	0	0	0	0	0	0	0	0	0	0	0	0	0	0	0	0	0	0	0
ENSRNA049472623	0	0	0	0	0.561045	0	0	0	0	0	0	0	0	0	0	0	0	0	0	0	0	0	0	0	0	0	0	0	0	0	0	0	0	0	0	0	0	0	0	0	0	0	0	0	0	0	0	0	0
ENSRNA049472626	0	0	0	0	0	0	0	2.32172	0	0	0	0	0	0	0	0.350767	0	0.291339	0	0	0	0	0	0	0	0	0	0	0.308709	0	0	0	0	0	0	0	0.286435	0	0	0	0	0	0	0	0	0	0	0	0
ENSRNA049472630	0	0	0	0	0	0	0	0	1.18818	0.314417	1.90716	0.217738	0.218547	0	0	0	0	0	0	0	1.90376	0.910109	0	0	0.2291	0	0.768081	0	0.26724	0.285362	0	0.525891	0	0.248546	0.259664	0.257706	0	0	0.514769	0	0	0	1.34929	1.41386	0	0	0	0.390998	0.26062
ENSRNA049472638	0	0.262854	0.661424	0	0.591647	0	0	0	0	0	1.65948	0	1.06492	0.282097	0	1.8495	0.345511	1.84338	0.63443	1.07332	0	0	0	0.271801	0	2.22271	1.24755	1.49619	1.30219	0	0	0.64063	0.321978	0.908324	0.632637	2.8254	0	0.279367	0.313541	0	0.244937	0.331506	1.97242	4.13362	0.362956	0.697006	0	0	0
ENSRNA049472641	2.18761	2.38739	0.333746	3.68085	1.19415	0.893838	0	0	0.365174	1.54613	4.01928	1.87374	2.41806	0.284685	0.292475	3.35964	1.39472	8.99142	2.561	2.70792	1.33737	0	1.00164	0.274295	0	0.961328	0.944246	0	0.985602	0.701623	0	0.969762	0	0.916657	0.319221	6.33626	0.30483	0	2.53134	1.07911	11.1233	5.6873	0.331752	2.08577	0.732573	1.0551	0.721329	0	0.320396
ENSRNA049472781	0	0	0	0	0	0	0	0	0	0	0	0	0	0	0	0	0	0	0	0	0	0	0	0	0	0	0	0	0	0	0	0	0	0	0	0	0	0	0	0	0	0	0	0	0	0	0	0	0
ENSRNA049472786	0	0	0	0	0	0	0	0	0	0	0	0	0	0	0	0	0	0	0	0	0	0	0.551407	0	0	0	0	0	0	0	0	0	0	0	0	0	0	0	0	0	0	0	0	0	0	0	0	0	0
ENSRNA049472795	0	0	0	0.524804	0	0	0.486276	2.71257	0	0	1.0506	0.419811	0.421372	0	0	1.17091	0	0	0.502067	0.424696	1.04873	0	0	3.01132	0	1.00513	0.493635	1.42085	1.03051	0.550193	0.362464	0	0.509605	0	0	0	2.3904	0.442164	0.496252	0	0	0	0	0	0	1.65476	0.565647	0	1.50747
ENSRNA049472860	0	0	0	0	0	0	0	0	0	0	0	0	0	0	0	0	0	0	0	0	0	0	0	0	0	0	0	0	0	0	0	0	0	0	0	0	0	0	0	0	0	0	0	0	0	0	0	0	0
ENSRNA049473008	0	0	0	0	0	0	0	0	0	0	0	0	0	0	0	0	0	0	0	0	0	0	0	0	0	0	0	0	0	0	0	0	0	0	0	0	0	0	0	0	0	0	0	0	0	0	0	0	0
ENSRNA049473059	0	0	0	0	0	0	0	0	0	0	0	0	0	0	0	0	0	0	0	0	0	0	0	0	0	0	0	0	0	0	0	0	0	0	0	0	0	0	0	0	0	0	0	0	0	0	0	0	0
ENSRNA049473070	0	0	0	0	0	0	0	0	0	0	0	0	0	0	0	0	0	0	0	0	0	0	0	0	0	0	0	0	0	0	0	0	0	0	0	0	0	0	0	0	0	0	0	0	0	0	0	0	0
ENSRNA049473076	0	0	0	0	0	0	0	0	0	0	0	0	0	0	0	0	0	0	0	0	0	0	0	0	0	0	0	0	0	0	0	0	0	0	0	0	0	0	0	0	0	0	0	0	0	0	0	0	0
ENSRNA049473080	0	0	0	0	0	0	0	0.17895	0	0	0	0	0	0	0	0	0	0	0.231852	0	0.242149	0	0	0	0	0	0	0	0	0	0	0	0	0	0	0	0	0	0	0	0	0	0	0	0	0	0	0	0
ENSRNA049473089	0	0	0.960484	0	0	0	0	0	0.262732	0	0	0.192586	0	0	0	0.268574	1.25433	0	0.230321	0	0	0	0	0	0	0	0	0	0	0	0.166279	0.232572	0	0.659509	0.22967	0.911752	0	1.41989	0	0	0.177842	0	0	0.250109	0	0	0.259488	0.172916	0.922063
ENSRNA049473105	0.224846	2.09936	1.44073	0	0	0.803864	0	0	0	0.278098	0	1.54069	0.579908	0	0	1.88002	1.5052	1.78457	1.38193	0	0	0	0.180163	0.789389	1.21582	0.691649	0	0	0	0.504798	1.99535	0.465144	1.40268	1.97853	1.60769	7.06608	1.53522	1.41989	0	1.70805	3.02332	1.20349	0	0	0	0	1.03795	0.518749	0
ENSRNA049473114	0.224846	0	0.240121	0	0	0.482319	0.446155	0	0	0	0.24098	0.192586	0.193303	0	0.210427	0	0	0.446143	0.230321	0.389655	0.24055	0	0.72065	0.394695	0.405273	0	0.226453	0.217269	0.472742	0.757197	0.332558	0	0	0	0	0.911752	0	0.202841	0.455307	0.62111	0.533527	0	0.238686	0	0	0.506077	0.518976	0.345833	0.461031
ENSRNA049473122	0	0.382965	0	0.241549	0	0	0	0	0	0	0	0	0	0	0	0	0.251697	0	0.231084	0	0	0	0	0.396002	0	0.462626	0	0	0.237154	0	0.333659	0.466684	0	0.441129	0	1.82954	0.440086	0.407025	0	0	0	0	0	0	0	0	0.520695	0	0
ENSRNA049473127	0.224846	0	0.720363	0.481503	0.429579	0	0	0	0	0.834295	0.48196	0.385173	0	0.614469	0	0.268574	0	0.223071	0.690964	3.70172	0	0.201245	0.360325	0.592042	0	0.23055	0.679359	0.651807	3.07282	0.504798	0.665116	0.930288	0.233779	1.53885	1.14835	2.05144	0.438634	0.811364	0.68296	0	0	1.68488	2.14818	1.25055	0.263533	0.253038	0.778464	0.172916	0
ENSRNA049473133	1.34908	2.09936	0.960484	1.92601	0	0	0	0	0.525465	0.834295	1.68686	1.73328	2.31963	1.22894	0	1.61144	2.00693	1.78457	2.76385	3.50689	0.24055	2.2137	0.540488	0.986737	0.405273	0	0.452906	0.651807	0.945484	1.26199	1.99535	1.39543	0.233779	1.75869	2.06703	7.52196	1.53522	1.21705	0.455307	1.08694	0	1.68488	2.14818	4.50196	1.84473	2.53038	1.55693	1.55625	0.230516
ENSRNA049473142	0	0	0	0	0	0	0	0	0	0.279019	0	0	0.193943	0.205501	0	0.80839	0.251697	1.34286	0.462168	0	0	0	0.361518	0	0	0.462626	0	0	0	0.253235	0	0	0	0.661693	0	1.37216	0	0.407025	0	0	0	0.724483	0	0	0	0	0	0	0.462558
ENSRNA049473148	0	0.572552	0	0	0.214789	0	0	0	0	0	0.24098	0	0	0	0	0	0	0	0.230321	0.389655	0	0	0	0	0	0	0	0	0	0	0	0	0	0	0	0.683814	0	0	0	0	0	0.240697	0.477372	0	0	0.253038	0.259488	0	0
ENSRNA049473154	0	0.381702	0.240121	0	0	0	0	0	0	0	0	0.192586	0.193303	0	0	0	0.501733	0.223071	0	0	0	0	0.360325	0.197347	0	0	0	0	0	0	0.166279	0.232572	0	0.219836	0.22967	3.19113	0	0.608523	0	0	0.177842	0	0	0	0	0	0	0.172916	0
ENSRNA049473160	0.674539	0.763403	0.720363	0	0.859158	0	0	0	0	0	0.72294	0.192586	0.966513	0	0	0	1.00347	0.223071	0.230321	1.55862	0.481101	0.603736	0.360325	0	0	0	0	0	0.709113	0.757197	0.831395	0.697716	0.467558	0.879345	1.60769	3.87495	0.219317	0.405682	0	1.24222	0	0.481394	0.477372	1.00044	0.527065	0	0.778464	0.172916	0
ENSRNA049473166	0	4.00787	3.84194	2.64827	0	0.321546	0	0	0	1.94669	0	4.2369	2.70624	0	0	5.90863	5.26819	6.02293	5.98835	0	0.962201	0	1.26114	0.986737	0.810546	1.3833	0	0	0.236371	3.02879	9.47791	5.34916	2.10401	6.15542	8.26813	21.6541	5.92155	4.66534	0	0	0	3.61046	0	0	0	0	4.93027	1.90208	1.38309
ENSRNA049473170	5.62116	0	0.480242	3.37052	3.43663	0	0.446155	0	4.20372	0	3.85568	0	0	1.84341	0	0	0	0	0	3.70172	2.16495	2.41494	0	0	0	0	0.679359	2.60723	5.6729	2.52399	0	0	0	0	0	0	0	0	2.27653	4.19249	0	0	2.38686	5.5024	1.84473	2.78342	0	0	0
ENSRNA049473178	0	0	0.240121	0	0	0	0	0	0	0	0	0.962932	0.386605	0	0	1.0743	0.250866	0	0.921285	0	0	0	0.540488	0.789389	0.607909	1.15275	0	0	0	0	0.665116	0.465144	0.467558	0.219836	0.45934	0.227938	0.657951	1.21705	0	0	0	0.240697	0	0	0	0	0.778464	0.345833	0.461031
ENSRNA049473182	1.34908	0.763403	2.16109	1.20376	0.214789	0	0	0	0	0	0	1.73328	1.35312	0	0	2.68574	6.02079	1.78457	2.99418	0	0	0.603736	1.08098	0.789389	0.405273	2.07495	0	0	0	0.252399	1.82907	0.465144	0.467558	2.19836	2.98571	4.7867	1.3159	2.02841	0	0	0.177842	0.962789	0	0.250109	0.527065	0	2.0759	1.38333	0.691547
ENSRNA049473188	0	0	0	0	0	0	0	0	0	0	0	0	0.193303	0	0	0	1.25433	0	0	0	0	0	0	0.592042	0	0.23055	0	0	0	0	0	0.232572	0	0	0.22967	0.683814	0	0	0	0	0	0	0	0	0.263533	0	0	0	0
ENSRNA049473192	2.69816	0.954254	0.240121	0	0	0	0	0	0.262732	0.278098	0	0.192586	0.193303	0	0	0.268574	0.752599	0.892286	1.15161	0	0	0	0	1.18408	0	0.922198	0	0	0	0	0.498837	0	0	2.19836	0.918681	5.01464	1.09658	0.811364	0	4.65833	0	1.20349	0	0	0	0	0.518976	0	0
ENSRNA049473198	0.899386	0	0.240121	0.722255	0.429579	0	0	0	0.788197	0	1.68686	0.192586	0	0.204823	0	0.268574	0.250866	0	0.690964	0.389655	0.481101	1.40872	0	0	0	0	0	0	0.709113	0	0	0.232572	0	0.219836	0	0	0	0	0.455307	0.310555	0	0	0.477372	0.500218	0.790598	0.759115	0	0	0
ENSRNA049473204	0	0.190851	0.240121	0	0	0	0	0	0	0	0	0.962932	0.386605	0	0	0.805722	0	0	1.61225	0	0	0	0.360325	0	0	0	0	0	0	0.252399	0.498837	0.232572	0	0.219836	0.689011	0	0.438634	0.811364	0	0	0	0.240697	0	0	0	0	1.29744	0	0.461031
ENSRNA049473210	0	0.381702	0.720363	0	0.214789	0	0	0.177769	0	0.278098	1.2049	0	0	0.204823	0	1.0743	1.75606	0	0.230321	0.389655	0	0	0.360325	1.38143	0.607909	0	0.452906	0	0.709113	0.504798	1.82907	1.16286	0.467558	0.659509	0.918681	4.33082	0.219317	0.405682	0.227653	0	0	0.962789	0	0.250109	0.527065	0.253038	0.259488	0	0.230516
ENSRNA049473220	0	0	0	0	0	0	0	0	0	0	0	0	0	0	0	0	0	0	0	0	0	0	0	0	0	0	0	0	0	0	0	0	0	0	0	0	0	0	0	0	0	0	0	0	0	0	0	0	0
ENSRNA049473225	0	2.29021	2.40121	2.64827	0	0	0	0	0	1.39049	0	3.27397	3.28614	0	0	2.68574	6.27166	1.5615	5.29739	0	0	0	2.34211	0.197347	0.405273	1.15275	0	0	0	0.757197	2.82674	1.628	1.1689	6.15542	2.75604	6.6102	3.28975	2.83977	0	0	0	3.36976	0	0	0	0	1.81642	1.21042	1.38309
ENSRNA049473228	5.62116	1.90851	0.480242	1.20376	1.28874	0	0	0.711075	2.10186	1.39049	7.95234	2.50362	0.966513	0.409646	1.68342	2.41717	2.2578	2.89993	1.15161	2.53276	2.8866	1.81121	1.80163	1.18408	0.607909	0	1.81162	0.651807	3.78194	2.27159	1.99535	2.09315	1.87023	3.07771	2.75604	7.52196	1.53522	2.02841	4.32542	5.27944	0	1.92558	2.38686	4.75207	2.89886	1.01215	0.778464	0.864582	0.230516
ENSRNA049473236	0	0.381702	0.480242	0	0	0	0	0	0	0.556197	0	0.577759	0.193303	0	0	0.805722	0	0	0	0	0	0	1.26114	0.592042	0.202636	0	0	0	0	0.252399	0.665116	0	0	1.09918	0	3.19113	1.53522	0	0.227653	0.155278	0	1.44418	0	0	0	0	0.259488	0.345833	0
ENSRNA049473241	0	1.33596	0.960484	1.92601	1.9331	2.41159	0	1.24438	0.525465	0.834295	11.0851	2.31104	1.35312	0.204823	0.210427	1.0743	1.25433	0.446143	2.99418	6.03965	2.16495	3.01868	0.900813	0.592042	1.01318	0.922198	0.679359	3.4763	6.38202	5.55278	3.65814	0.465144	0.233779	2.63804	1.14835	5.01464	3.07044	1.41989	5.46368	1.55278	5.8688	2.88837	2.14818	5.5024	3.68946	1.26519	0.259488	0.172916	0.230516
ENSRNA049473246	0	0	0	0	0	0	0	0	0	0	0	0	0	0	0	0	0.250866	0	0	0.194827	0.721651	0	0	0	0	0	0	0	0	0	0	0	0	0	0	0.455876	0	0	0	0	0.711369	0	0	0	0	0	0	0	0
ENSRNA049473251	0	0	0.480242	0	0	0	0	0	0	0	0	1.15552	0	2.45788	0	0	0	0	0	0	0	0	0	0	0	0	0	0	0	0	0	0	0	0	0	0	0	0	0	0.310555	0	0	0	0.250109	0	0.253038	0	0	0
ENSRNA049473254	0.224846	1.33596	0	1.92601	0.644368	0	0	0.177769	0	3.33718	2.89176	3.46655	2.70624	0.819292	0	0.537148	4.01386	1.11536	7.37028	1.16896	0.24055	0	1.4413	1.77613	0.810546	0.691649	0.226453	0	0.236371	0.504798	1.66279	0.465144	0.467558	1.09918	1.60769	4.55876	1.53522	1.62273	0.455307	0.155278	0	3.61046	0.954744	1.50065	0	0.253038	2.33539	0.691666	0
ENSRNA049473271	0	0	0	0	0	0	0	0	0	0	0	0	0	0	0	0	0	0	0	0	0	0	0	0	0	0	0	0	0	0	0	0	0	0	0	0	0	0	0	0	0	0	0	0	0	0	0	0	0
ENSRNA049473286	0	0	1.56466	0	4.19879	0	0	0	0	0	0	1.25492	0	0	0	0	0	0	0.750401	0	0	0	0.586981	0	0	0	0	0	0	0	0	0	0	0	0	0.742637	0	0	0	0	0	0	3.11062	0	0	0	0	0	0
ENSRNA049473290	6.52294	0	2.32202	0	4.15412	0	0	0	1.69379	0	0	3.10392	0	0	0	7.7915	0.808644	0	2.22725	0	0	0	6.96884	0	0	0	0	0	0.761919	0	0	0	0	0	0	17.6337	0	0	0	0	0	3.87932	0	0.806203	0	0	0	0	0
ENSRNA049473297	0	0	0	0	0.685065	0	0	0	0	0	0	0	0	0	0	0	0	0	0	0	0	0	0.574624	0	0	0	0	0	0	0	0	0	0	0	0	0	0	0	0	0	0	0	0	0	0	0	0	0	0
ENSRNA049473303	0	0	0	0	0	0	0	0	0	0	0	0	0	0	0	0.85661	0	0	0	0	0	0	0	0	0	0	0	0	0	0	0	0	0	0	0	0	0	0	0	0	0	0	0	0	0	0	0	0	0
ENSRNA049473307	0	0	0	0	0	1.12541	0	0	0	0	0	0	0	0	0	0	0	0	0	0	0	0	0	0	0	0	0	0	0	0	0	0	0	0	0	0	0	0	0	0	0	0	0	0	0	0	0	0	0
ENSRNA049473315	0	0	0	0	0	0	0	0	0	0	0	0	0	0	0	0	0.752599	0	0	0	0	0	0	0	0	0	0	0	0	0	0	0	0	0	0	0	0	0	0	0	0	0	0	0	0	0	0	0	0
ENSRNA049473322	0	0	0.240121	0	0	0	0	0	0	0	0	0	0	0	0	0	0.250866	0	0	0	0	0	0	0	0	0	0	0.217269	0	0	0	0	0	0	0	0	0	0	0	0	0	0	0	0	0	0	0	0	0.461031
ENSRNA049473328	0	0	0	0	0	0	0	0	0	0	0	0	0	0	0	0	0	0	0	0	0	0	0	0	0	0	0	0	0	0	0	0	0	0	0	0	0	0	0	0	0	0	0	0	0	0	0	0	0
ENSRNA049473334	0	0	0	0	0	0	0	0	0	0	0	0	0	0	0	0	0	0	0	0	0	0	0	0	0	0	0	0	0	0	0	0	0	0	0	0	0	0	0	0	0	0	0	0	0	0	0	0	0
ENSRNA049473338	0.451182	0	0	0	0	0	0	0	0	0	0	0	0	0	0	0.80839	0	0	0	0	0	0	0	0	0	0	0	0	0	0	0	0	0	0	0	0	0	0	0	0	0	0	0	0	0	0	0	0	0
ENSRNA049473346	0	2.48928	0.963665	0	0	0.161305	0.447632	0.713429	0	1.3951	2.65956	2.70514	0.581828	0.411003	0	1.61678	3.52376	0	0.924335	3.90945	1.20673	0	2.16911	0	1.21984	2.08182	1.59042	1.52592	0	3.29205	5.00489	1.86674	1.40732	4.85241	3.91732	0	2.42047	2.23864	2.51248	0	6.60195	0	0	8.53187	1.58643	1.01551	1.56208	2.08187	0.693837
ENSRNA049473351	0.224846	1.52681	0.240121	1.20376	1.28874	0.160773	0	0.177769	0	0.278098	0.72294	1.15552	0.386605	1.02412	0	1.88002	2.2578	0.892286	1.61225	1.94827	0.481101	0	0.180163	0.789389	0.202636	0.922198	0.452906	0.217269	5.20016	1.76679	0.997674	0.930288	0.467558	2.19836	0.45934	7.97783	1.53522	2.02841	1.82123	0.931665	0.355685	0.481394	0.716058	3.25142	0.790598	0	0.518976	0.518749	0.230516
ENSRNA049473354	0	0	0	0	0	0	0	0	0	0	0	0	0	0	0	0	0	0	0	0	0	0	0	0	0	0	0	0	0	0	0	0	0	0	0	0.683814	0	0	0	0	0	0	0	0	0	0	0	0	0
ENSRNA049473363	0	0	0	0	0	0	0	0	0	0	0	0	0	0	0	0	0	0.669214	0	0	0	0	0	0	0	0	0	0	0.472742	0	0.831395	0	0	0	0	0.911752	0	0	0.455307	0.155278	0	0.240697	1.43212	0	0	0.253038	0	0	0
ENSRNA049473372	0.451182	0.191483	0.481832	0.483098	0.431001	0.483916	0	0	0	0.279019	0	0.386448	0.387885	0.616504	0	1.07785	1.00679	0	0.231084	0.195473	0	0.201912	0	0.594003	0.203307	0.231313	0	0	0.474307	0.253235	0.500489	0.233342	0.234553	1.32339	0.691292	3.88778	1.10022	0.203513	0.685222	0	0.178431	0.482988	0.957906	1.00375	0.264405	0.507753	1.30174	0.520467	0
ENSRNA049473380	0.224846	1.1451	0	0	0	0.321546	0.446155	0	0	0	0.48196	0	0	0.409646	0	0.805722	0.250866	0	0	0	0.481101	0	0	0.394695	0.202636	0	0	0	0	0	0.166279	0	0.233779	0	0	0	0.219317	0.202841	0	0	0.177842	0.722091	0.238686	0	0	0	0	0	0
ENSRNA049473385	0	0	0	0	0	0	0	0	0	0	0	0	0	0	0	0	0	0.223071	0	0	0	0	0	0	0	0	0	0	0	0	0	0	0	0	0	0	0	0	0	0	0	0	0	0	0	0	0	0	0
ENSRNA049473389	0	0	0	0.240752	0.644368	0	0	0	0	0	0	0	0	0	0	0	0	0	0	0	0	0.201245	0	0.197347	0	0	0	0	0	0.252399	0.166279	0	0	0	0	0.227938	0	0	0.910614	0	0	0.240697	0.238686	0	0	0	0	0	0
ENSRNA049473440	0	0	0	0	0	0	0	0	0	0	0	0	0	0	0	0	0	0	0	0	0	0	0	0	0	0	0	0	0	0	0	0	0	0	0	0	0	0	0	0	0	0	0	0	0	0	0	0	0
ENSRNA049473449	0	0	0	0	0	0	0	0	0	0	0	0	0	0	0	0	0	0	0	0	0	0	0	0	0	0	0	0	0	0	0	0	0	0	0	0	0	0	0	0	0	0	0	0	0	0	0	0	0
ENSRNA049473467	0	0	0	0	0	0	0	0	0	0	0	0	0	0	0	0	0	0	0	0	0	0	0	0	2.95898	0	0	0	0	0	0	2.54708	0.853435	0	0.838435	0	0.800639	1.48098	0	0	1.29846	0	0.871348	0	0	0	0	0	0
ENSRNA049473524	0	0	0	0	0	0	0	0	0	0	0	0	0	0	0	0	0	0	0	0	0	0	0	0	0	0	0	0	0	0	0	0	0	0	0	0	0	0	0	0	0	0	0	0	0	0	0	0	0
ENSRNA049473557	0	0	0	0	0	0	0	0	0	0	0	0	0	0	0	0	0	0	0	0	0	0	0	0	0	0	0	0	0	0	0	0	0	0	0	0	0	0	0	0	0	0	0	0	0	0	0	0	0
ENSRNA049473576	0	0	0	0	0	0	0	0	0	0	0	0	0	0	0	0	0	0	0	0	0	0	0	0	0	0	0	0	0	0	0	0	0	0	0	0	0	0	0	0	0	0	0	0	0	0	0	0	0
ENSRNA049473589	0	0	0	0	0	0	0	0	0	0	0	0	0	0	0	0	0	0	0	0	0	0	0	0	0	0	0	0	0	0	0	0	0	0	0	0	0	0	0	0	0	0	0	0	0	0	0	0	0
ENSRNA049473603	0	0	0	0	0	0	0	0	0	0	0	0	0	0	0	0	0	0	0	0	0	0	0	0	0	0	0	0	0	0	0	0	0	0	0	0	0	0	0	0	0	0	0	0	0	0	0	0	0
ENSRNA049473609	0	0	0	1.2158	0	0	0	0	0	0	0	0	0	0	0	0	0	0	0	0	0	0	0	0	0	0	0	0	0	0	0	0	0	0	0	0	0	0	0	0	0	0	0	0	0	0	0	0	0
ENSRNA049473622	0	0	0	0	0	0	0	0	0	0	0	0	0	0	0	0	0	0	0	0	0	0	0	0	0	0	0	0	0	0	0	0	0	0	0	0	0	0	0	0	0	0	0	0	0	0	0	0	0
ENSRNA049473638	0	0	0	0	0	0	0	0	0	0	0	0	0	0	0	0	0	0	0	0	0	0	0	0	0	0	0	0	0	0	0	0	0	0	0	0	0	0	0	0	0	0	0	0	0	0	0	0	0
ENSRNA049473644	0	0.239949	0	0	0	0	0	0	0	0	0	0	0	0	0	0	0	0	0.144787	0	0	0.506036	0.113256	0	0	0	0	0	0	0	0.209056	0	0	0	0	0	0	0	0	0	0	0.15131	0	0	0	0.159068	0.163122	0	0
ENSRNA049473651	0	0	0	0	0	0	0	0	0	0.859835	1.11761	0.297723	0.59766	0	0	0	0	2.41395	0	0	0	0	0	0.305083	0.313259	0	0.350078	0	0.36541	0	0.257054	0.359537	0	1.01955	0	0	0	0.313576	0	0	0	0	0	0.386648	0.4074	0	0.401147	1.06926	1.06908
ENSRNA049473656	0	0	0	0	0	0	0	0.549632	0	0.859835	0	0	0	0	0	0	0	1.03455	0	0	0	0	0.557033	0	1.87956	0	0	0	0	0	0	0.719075	0.361404	0	0.355051	0	0	0.313576	0	0.720139	0	0	0	0	0	0	0	0	0.356358
ENSRNA049473738	0	0	0	0	0.613974	0	0	1.0163	0	0	0	0	0	0	0	0.767716	0	0	0	0	0	0	0.514993	0.564116	0	0	0	0	0	0	0	0	0	0	1.31302	0	0	1.15964	0	0	0	0	0	0	0	0	0.741744	0	0
ENSRNA049473748	0	0	0	0	0	0	0	0	0	0	0	0	0	0	0	0	0	0	0	0	0	0	0	0	0	0	0	0	0	0	0	0	0	0	0	0	0	0	0	0	0	0	0	0	0	0	0	0	0
ENSRNA049473755	0	0	0	0	0	0	0	0	0	0	0	0	0	0	0	0	0	0	0	0	0	0	0	0	0	0	0	0	0	0	0.493947	0	0	0	0	2.03133	0	0	0	0	0	0	0	0	0	0	0	0	0
ENSRNA049473886	0	0	0	0	0	0	0	0	0	0	0	0	0	0	0	0	0	0	0	0	0	0	0	0	0	0	0	0	0	0	0	0	0	0	0	0	0	0	0	0	0	0	0	0	0	0	0	0	0
ENSRNA049473920	0	0	0	0	0	0	0	0	0	0	0	0	0	0	0	0	0	0	0	0	0	0	0	0	0	0	0	0	0	0	0	0	0	0	0	0	0	0	0	0	0	0	0	0	0	0	0	0	0
ENSRNA049473923	0	0	0	0	0	0	0	0	0	0	0	0.614249	0	0	0	0	0	0	0	0	0	0	0	0	0	0	0	0	0	0	0	0	0	0	0	0	0	0	0	0	0	0	0	0	0	0	0	0	0
ENSRNA049473965	0	0	0	0	0	0	3.34616	0	0	0	0	0	0	1.84341	0	0	0	0	0	0	0	0	0	0	0	0	0	0	0	0	0	0	0	0	0	0	0	0	0	0	0	0	0	0	0	1.51823	0	0	0
ENSRNA049473978	0	0	0	0	0	0	0	0	0	0	0	0	0	0	0	0	0	0	0	0	0	0	0	0	0	0	0	0	0	0	0	0	0	0	0	0	0	0	0	0	0	0	0	0	0	0	0	0	0
ENSRNA049474065	0	0	0	0	0	0	0	0	0	0	0	0	0	0	0	0	0	0	0	0	0	0	0	0	0	0	0	0	0	0	0	0	0	0	0	0	0	0	0	0	0	0	0	0	0	0	0	0	0
ENSRNA049474083	0	0.261664	0.987647	0	0	0	0	0	0	0	0	0	0	0	0	0	0	0	0	0.267116	0	0	0	0	0	0	0	0.595769	0	0	0	0	0	0	0	0	0.300692	0	0	0	0	0	0	0	0	0	0	0	0
ENSRNA049474089	0	0	0	0	0	0	0	0	0	0	0	0	0	0	0	0	0	0	0	0	0	0	0	0	0	0.436603	0	0	0	0	0	0.440433	0	0	0	0	0	0	0	0	0	0	0	0	0	0.479191	0.491406	0	0
ENSRNA049474094	0	0	0	0	0	0	0	0	0	0	0	0	0	0	0	0	0	0	0	0	0	0	0	0	0	0	0	0	0	0	0	0	0	0	0	0	0	0	0	0	0	0	0	0	0	0	0	0	0
ENSRNA049474133	0	1.49233	0	0	0	0.942855	0	0	0	1.08728	0	0.376475	0	0	0	0	0	2.18034	0	0	0	0	0.704378	0	0	0	0	0	0	0	0.325049	0.454641	0	0	0	2.22791	0	1.58609	0	0	0	1.8821	2.79956	0	0	0	0	0	1.80248
ENSRNA049474167	0	0	0	0	0	0	0	0	0	0	0	0	0	0	0	0	0	0	0	0	0	0	0	0	0	0	0	0	0	0	0	0	0	0	0	0	0	0	0	0	0	0	0	0	0	0	0	0	0
ENSRNA049474187	0	0	0	0	0	0	0	0	0	0	0	0	0	0	0	0	0	0	0	0	0	0	0	0	0	0	0	0	0	0	0	0	0	0	0	0	0	0	0	0	0	0	0	0	0	0	0	0	0
ENSRNA049474237	0	0	0	0	0	0	0	0	0	0	0	0	0	0	0	0	0	0	0	0	0	0	0	0	0	0	0	0	0	0	0	0	0	0	0	0	0	0	0	0	0	0	0	0	0	0	0	0	0
ENSRNA049474255	0	0	0	0	0	0	0	0	0	0	0	0	0	0	0	0	0	0	0	0	0	0	0	0	0	0.472004	0	0	0	0	0	0	0	0	0	0	0	0	0	0	0	0	0	0	0	0	0	0	0
ENSRNA049474364	0	0	0	0	0	0	0	0	0	0	0	0	0	0	0	0	0	0	0	0	0	0	0	0	0	0	0	0	0	0	0	0	0	0	0	0	0	0	0	0	0	0	0	0	0	0	0	0	0
ENSRNA049474375	0	0	0	0	1.37495	0	0	0	0	0	0.514204	0	0	0.437052	0	0	0	0	0	0.415723	0	0	0	0	0	0	0	0	0	0	0	0	0.498839	0	0	0	0.467979	0	0.971535	0	0	0	0	0	0	0	0	0.36897	0
ENSRNA049474421	0	0	0	0	0	0	0.598163	0	0	0.745698	0	0	0	0	0	0	0	0	0	0	0	0	0	0	0	0	0	0	0.633809	0	0	0	0	0	0	0	0	0	0	0	0	0	0.640017	0	0	0	0	0	1.85432
ENSRNA049474454	0	0	0	0	0	1.23327	0	4.77275	3.02309	0	0	0	0.741401	0	0	0	0	0	1.76677	0.74725	0	0	0	0.756915	0	0	0	0	0	1.93612	22.9591	0	0	1.68634	0	1.74849	0	0	0	0	2.72842	0	0.915467	0	0	0	0	0	0
ENSRNA049474463	0.873442	0	0	0	0	0	0	2.07169	0	0	0	0	0	0	0	0	0	0	0	5.29781	0	0	0	2.29986	0	0	0	0	0	0	1.93779	0	0	0	0	0	0	0	0	0	0	0	0	0	0	0	1.00801	0	0
ENSRNA049474470	2.19769	12.1252	0	2.35315	0	0	9.8118	0	0	1.35909	1.17769	1.88238	1.88938	0	2.05676	3.93764	0	3.27051	4.50241	1.90428	8.22915	0	0	2.89337	0	1.12672	1.1067	0	3.4655	2.467	3.25049	3.40981	0	6.44617	1.12242	0	2.14365	0	0	0	0	3.52893	0	1.22231	2.57582	0	1.26814	3.38024	0
ENSRNA049474479	0	0	0	0	0	0	0	0	0	0	0	0	0	0	0	0	0	0	0	0	0	0	0	0	0	0	0	0	0	0	0	0	0	0	0	0	0	0	0	0	0	0	0	0	0	0	0	0	0
ENSRNA049474492	0	0	0	0	0	0	0	0	0	0.341149	0	0.23625	0	0	0	0	0	0	0	0	0	0.246872	0	0	0	0.28282	0	0	0	0.309623	0.203978	0	0	0.269678	0.845224	0.838849	1.07616	0	0	0	0.436326	0	0.878404	0	0	0	0	0	0
ENSRNA049474524	0	0	0	0	0	0	0	0	0	0	1.01412	0	0	0	0	1.13025	0	0	0	0	0	0	0	0	0	0	0	0	0	0	0	0	0.983821	1.85029	0	0	0	0.853623	0	0	0	0	0	0	0	1.06487	1.09201	0	0
ENSRNA049474541	0	0	0	0	0	0	0	0	0	0	0	0	0	0	0	0	0	0	0	0	0	0	0	0	0	0	0	0	0	0	0	0	0	0	0	0	0	0	0	0	0	0	0	0	0	0	0	0	0
ENSRNA049474580	0	0	0	0	0	0	0	0	0	0	0	0	0	0	0	0	0	0.71148	0	0	0	0	0	0	0	0	0	0	0	0	0	0	0	0	0	0	0	0	0	0	0	1.53539	0	0.797716	0	0	0	1.10302	0
ENSRNA049474585	0	0	0	2.30361	0	0	1.423	0	0	0.886988	0.7686	0	1.8496	0	0	0	0	0	0.734603	0	0.767229	0	1.14925	9.44151	0	0	1.44453	0.692974	0	0	1.59103	2.22535	0	0	0	0	0	0.646956	0.726095	0	0	3.07079	9.1354	0.797716	0	0.807059	0	1.10302	0
ENSRNA049474593	0	0	0	0	0	0	0	0	0	0	0	0	0	0	0	0	0	0	0	0	0	0	0	0	0	0	0	0	0	0	0	0	0	0	0	0	0	0	0	0	0	0	0	0	0	0	0	0	0
ENSRNA049474599	0	0.722847	0	0	0	0	0	0	0	0	0	0.36471	0	0.387884	0	0	0.475078	0	0	0	0	0	0	0	0	0	0	0	0	0	0	0	0	0	0	1.29497	0	0	0.862237	0	0	0	0	0	0	0	0	0	0
ENSRNA049474645	0	0	0	0	0	0	0	0	0	0	0	0	0	0	0	0	0	0	0	0	0	0	0	0	0	0	0	0	0	0	0	0	0	0	0	0	0	0	0	0	0	0	0	0	0	0	0	0	0
ENSRNA049474652	0	0	0	0	0	0	0	0	0	0	0	0	0	0	0	0	0	0	0	0	0	0	0	0	0	0	0	0	0	0	0	0	0	0	0	0	0	0	0	0	0	0	0	0	0	0	0	0	0
ENSRNA049474661	0	0	0	0	0	0	0	0	0	0	0	0	0	0	0	0	0	0	0	0	0	0	0	0	0	0	0	0	0	0	0	0	0	0	0	0	0	0	0	0	0	0	0	0	0	0	0	0	0
ENSRNA049474668	0	0	0	0	0	0	0	0	0	0	0	0	0	0	0	0	0	0	0	0	0	0	0	0	0	0	0	0	0	0	0	0	0	0	0	0	0	0	0	0	0	0	0	0	0	0	0	0	0
ENSRNA049474675	0	0	0	0	0	0	0	0	0	0	0	0	0	0	0	0	0	0	0	0	0	0	0	0	0	0	0	0	0	0	0	0	0	0	0	0	0	0	0	0	0	0	0	0	0	0	0	0	0
ENSRNA049474679	0	0	0	0	0	0	0	0	0	0	0	0	0	0	0	0	0	0	0	0	0	0	0	0	0	0	0	0	0	0	0	0	0	0	0	0	0	0	0	0	0	0	0	0	0	0	0	0	0
ENSRNA049474685	0	0	0	0	0	0	0.441781	0	0	1.10149	0	0	0	0	0	1.59565	0	0	0.456126	0	0	0	0.356793	0.390825	0	0	0	0	0	0	0	0	0	0	0	0.451407	0	0	0	0	0.352197	0.95335	0	0	0	0	0	0	0
ENSRNA049474764	0	0	0	0	0	0	0	0	0	0	0	0	0	0	0	0	0	0	0	0	0	0	0	0	0	0	0	0	0	0	0	0	0	0	0	0	0	0	0	0	0	0	0	0	0	0	0	0	0
ENSRNA049474772	0	0	0	0	0	0	0	0	0	0	0	0	0	0	0	0	0	0	0	0	0	0	0	0	0	0	0	0	0	0	0	0	0	0	0	0	0	0	0	0	0	0	0	0	0	0	0	0	0
ENSRNA049474778	0	0	0	0	0	0	0	0	0	0	0	0	0	0	0	1.8084	0	0	0	0	0	0	0	0	0	0	0	0	0	0	0	0	0	0	0	0	0	0	0	0	0	0	0	0	0	0	0	0	0
ENSRNA049474799	0	0	0	0	0	0	0	0	0	0	0	0	0	0	0	0	0	0	0	0	0	0	0	0	0	0	0	0	0	0	0	0	0	0	0	0	0	0	0	0	0	0	0	0	0	0	0	0	0
ENSRNA049474807	0	0	0	0	0	0	0	0	0	0	0	0	0	0	0	0	0	0	0	0	0	0	0	0	0	0	0	0	0	0	0	0	0	0	0	0	0	0	0	0	0	0	0	0	0	0	0	0	0
ENSRNA049474812	0	0	0	0	0	0	0	0	0	0	0	0	0	0	0	0	0	0	0	0	0	0	0	0	0	0	0	0	0	0	0	0	0	0	0	0	0	0	0	0	0	0	0	0	0	0	0	0	0
ENSRNA049474818	0	0	0	0	0	0	0	0	0	0	0	0	0	0	0	0	0	0	0	0	0	0	0	0	0	0	0	0	0	0	0.629782	0	0	0	0	0	0	0	0	0	0	0	0	0	0	0	0	0	0
ENSRNA049474823	0	0	0	0	0	0	0	0	0	0	0	0	0	0	0	0	0	0	0	0	0	0	0	0	0	0	0	0	0	0	0	0	0	0	0	0	0	0	0	0	0	0	0	0	0	0	0	0	0
ENSRNA049474832	0	0	0	0	0	0	0	0	0	0	0	0	0	0	0	0	0	0	0	0	0	0	0	0	0	0	0	0	0	0	0	0	0	0	0	0	0	0	0	0	0	0	0	0	0	0	0	0	0
ENSRNA049474838	0	0	0	0	0	0	0	0	0	0	0	0	0	0	0	0	0	0	0	0	0	0	0	0	0	0	0	0	0	0	0	0	0	0	0	0	0	0	0	0	0	0	0	0	0	0	0	0	0
ENSRNA049474843	0	0	0	0	0	0	0	0	0	0	0	0	0	0	0	0	0	0	0	0	0	0	0	0	0	0	0	0	0	0	0	0	0	0	0	0	0	0	0	0	0	0	0	0	0	0	0	0	0
ENSRNA049474847	0	0	0	0	0	0	0	0	0	0	0	0	0	0	0	0	0	0	0	0	0	0	0	0	0	0	0	0	0	0	0	0.440433	0	0	0	0	0	0	0	0	0	0	0	0	0	0	0	0	0
ENSRNA049474852	0	0	0	0	0	0	0	0	0	0	0	0	0	0	0	0	0	0	0	0	0	0	0	0	0	0	0	0	0	0	0	0	0	0	0	0	0	0	0	0	0	0	0	0	0	0	0	0	0
ENSRNA049474860	0	0	0	0	0	0	0	0	0	0	0	0	0	0	0	0	0	0	0	0	0	0	0	0	0	0	0	0	0	0	0	0	0	0	0	0	0	0	0	0	0	0	0	0	0	0	0	0	0
ENSRNA049474866	0	0	0	0	0	0	0	0	0	0	0	0	0	0	0	0	0	0	0	0	0	0	0	0	0	0	0	0	0	0	0	0	0	0	0	0	0	0	0	0	0	0	0	0	0	0	0	0	0
ENSRNA049474872	0	0	0	0	0	0	0	0	0	0	0	0	0	0	0	0	0	0	0	0	0	0	0	0	0	0	0	0	0	0	0	0	0	0	0	0	0	0	0	0	0	0	0	0	0	0	0	0	0
ENSRNA049474877	0	0	0	0	0	0	0	0	0	0	0	0	0	0	0	0	0	0	0	0	0	0	0	0	0	0	0	0	0	0	0	0	0	0	0	0	0	0	0	0	0	0	0	0	0	0	0	0	0
ENSRNA049474882	0	0	0	0	0	0	0	0	0	0	0	0	0	0	0	0	0	0	0	0	0	0	0	0	0	0	0	0	0	0	0	0	0	0	0	0	0	0	0	0	0	0	0	0	0	0	0	0	0
ENSRNA049474888	0	0	0	0	0	0	0	0	0	0	0	0	0	0	0	0	0	0	0	0	0	0	0	0	0	0	0.557847	0	0.58228	0	1.22884	0	0	0	0	0	0	0	0	0.573769	0	0	0	0	0	0	0	0	0
ENSRNA049474894	0	0	0	0	0	0	0	0	0	0	0	0	0	0	0	0	0	0	0	0	0	0	0	0	0	0	0	0	0	0	0	0	0	0	0	0	0	0	0	0	0	0	0	0	0	0	0	0	0
ENSRNA049474898	0	0	0	0	0	0	0	0	0	0	0	0	0	0	0	0	0	0	0	0	0	0	0	0	0	0	0	0	0	0	0	0	0	0	0.511692	0	0	0	0	0	0	0	0	0	0	0	0	0	0
ENSRNA049474903	0	0	0	0	0	0	0	0	0	0	0	0	0	0	0	0	0	0	0	0	0	0	0	0	0	0	0	0	0	0	0	0	0	0	0	0	0	0	0	0	0	0	0	0	0	0	0	0	0
ENSRNA049474907	0	1.28506	0	0.324212	0	0	0	0	0	1.12352	0.32452	0	0	0.275828	0	0	0	0	0	0.524735	0	0	0	0	0	0	0.304957	0.292589	0.954939	0	0.89569	0	0	0	0	0	0.295347	0.546318	0	0.209107	0	0	1.28572	0	0.354891	0.340758	0	0	0
ENSRNA049474911	0	0	0.996667	0	0	0	0	0	0	0	0	0.266455	0	0	0	0	0	0	0	0	0	0	0	0	0	0	0	0	0.327034	0.34921	0.690172	0	0	0	0	0	0	0.280643	0	0.214836	0	0	0.330237	0	0	0	0	0	0
ENSRNA049474917	3.39101	1.30832	0	3.3008	6.77316	2.42469	0	0	1.44087	11.0572	19.4932	6.60109	14.5764	1.4041	1.15402	13.2561	2.06369	11.6219	0.31578	5.87656	13.522	1.10366	0	0.541143	1.94476	1.26437	8.38285	3.57461	3.88889	4.15259	5.92736	2.23206	1.6026	5.72669	7.87218	15.0006	6.91592	3.61534	13.4213	6.17386	6.33955	8.25014	1.30899	19.2029	4.69708	4.85696	0.355769	0.237076	1.26419
ENSRNA049474924	0	0.261664	0	0.990241	0	0	0	0	0	0	0.330394	0	0.795077	0	0	0	0	0.61168	0.31578	0	0	0	0	0	0	0	0	0.297885	0	0	0.455951	0	0	0	0	0	0	0	0.624244	0.425784	0	0	0.981745	0.34291	0	0.346926	0	0	0
ENSRNA049474946	0	0	0	0	0	0	0	2.17632	0	0	0	1.17886	0	0	0	0	0	0	0	0	0	0	1.10281	0	0.62019	0	0	0	0	0	0	0	0.715506	0	0	0	0	0	0	0	0	0	1.46105	0	0	1.5489	1.58838	0.529229	0.705518
ENSRNA049474953	0	0	0.734916	0	0	0	0	0.54408	0	0	0	0	1.77487	0	0	1.644	0	0	0	0	0	0	0	0.604003	0	2.11686	0	1.32995	0	0	0.508915	0	0.715506	0	0	0	0	0	0	0	0	0	0	0	0	0.774451	0	0.529229	0.705518
ENSRNA049474986	0	0	0	0	0	0	0	0	0	0	0	0	0	0	0	0	0	0	0	0	0	0	0	0	0	0	0	0	0	0	0	0	0	0	0	0	0	0	0	0	0	0	0	0	0	0	0	0	0
ENSRNA049474992	0	0	0	0	0	0	0	0	0	0	0	0	0	0	0	0	0	0.536434	0	0	0	0	0	0	0	0	0	0	0	0	0	0	0	0	0	0	0	0	0	0	0	0	0	0	0	0	0	0	0
ENSRNA049475000	0	0	0	0	0	0	0	0	0	0	0	0	0	0	0	0	0	0	0	0	0	0	0	0	0	0	0	0	0	0	0	0	0	0	0	0	0	0	0	0	0	0	0	0	0	0	0	0	0
ENSRNA049475115	0.740527	1.25713	0	0	0	0	0.7347	0	0.865303	3.66364	0.793663	0.634279	1.90991	0	2.77215	0.884543	0	2.20404	0.758558	0	0.792247	0.662797	0	0	1.33476	0	0	0.715571	0.778483	1.66254	1.09527	1.53194	0	0	0	0.750709	0	0.668052	0	0.511403	0	0	0	0.823729	1.73588	0.833376	0	1.70849	0
ENSRNA049475128	0.695189	0	0	0	0	0	0	0	0	2.5795	0.745071	0.595446	0	0	0	0	0.775638	0	0	0	0	0	0.557033	0	0	0	0	0	0	0	1.02822	4.31445	0.722807	0.679698	0.710103	0.704747	1.35618	1.2543	0	1.44028	0	0	0	0	0	0	1.60459	2.67315	0
ENSRNA049475135	0	1.36065	1.71192	0	0	0	0	0	0	0	0	0	0	0	0	0	2.68279	0	0	0	0	0	1.28445	0	0	0	0	0	0	0	0	0.829051	0	1.5673	0	0	0	0.723068	0	0	0	0	0	0	0	0	0	0	0
ENSRNA049475138	0	1.21743	3.8293	0.767871	0	0	0	0	0	0	0	0.614249	1.23307	0	0.671152	3.42644	0	0.71148	0	0.621397	0	0	2.87312	1.8883	2.58521	0	0	0	0	0	3.18206	2.96713	2.2369	0	0.732527	3.63501	1.39901	0.646956	0.726095	0	0.567223	0	2.28385	1.59543	0	0	0	1.65454	0.735224
ENSRNA049475171	0	1.58432	0	0	0	0	0	0	0	0	0	0	0	0	0	0	0	0	0	0	0	0	0	0	0	0	0	0	0	0	0	0.965333	0	0	0	0	0	0	0	0	0	0	0	0	0	0	0	0	0
ENSRNA049475181	0	0	0	0	0	0	0	0	0	0	0	0	0	0	0	0	0	0	0	0	0	0	0	0	0	0	0	0	0	0	0	0	0	0	0	0	0	0	0	0	0	0	0	0	0	0	0	0	0
ENSRNA049475200	0	0	0	0	0	0	0	0	0	0	0	0	0	0	0	1.00467	0	0	0	0	0	0	0	0	0	0	0	0	0	0	0	0	0	0	0	0	0	0	0	0	0	0	0	0	0	0	0	0	0
ENSRNA049475223	0	0	0	9.98232	0	0	3.5575	0	0	12.4178	6.9174	0	0	0.653278	2.68461	0	9.60158	0	12.4883	24.2345	7.67229	5.7768	16.6641	9.44151	1.93891	12.5006	5.05586	27.026	12.8163	6.44016	0	19.2863	0	19.6325	0	0.727002	10.4926	0	5.08266	5.44779	11.3445	11.5155	0	5.58401	2.52159	8.07059	0	22.612	0
ENSRNA049475232	0	0	0	0	0	0	0	0	0	0	0	0	0	0	0	0	0	0	0	0	0	0	0	0	0	0	0	0	0	0	0	0	0	0	0	0	0	0	0	0	0	0	0	0	0	0	0	0	0
ENSRNA049475237	2.40453	0	0	2.57463	0	0.573108	0.795205	0	0.936564	5.94803	4.29512	0	1.37813	0	3.00045	0	3.57706	0	7.38925	13.1955	6.85993	0.71738	5.13781	2.81394	1.44468	7.39657	4.84343	6.196	9.26852	0	2.37094	14.9229	3.33342	1.5673	2.45612	3.25013	3.909	2.89227	5.68062	1.10704	1.90187	3.43206	2.55254	3.56626	0.939417	2.70602	1.85	7.39676	0
ENSRNA049475307	2.08557	1.18016	18.5604	8.93238	7.30503	6.46209	13.7944	7.69484	16.2465	32.6737	18.6268	4.16812	5.9766	6.3328	13.6627	8.30387	31.0255	6.897	12.106	28.914	5.94994	7.46661	16.154	22.5761	17.5425	22.8103	9.10202	18.8093	23.3863	10.9253	17.4797	41.7063	19.5158	23.7894	26.9839	4.22848	14.2399	23.2046	14.7812	5.28102	13.1966	10.4187	3.68989	11.5994	5.7036	12.5177	23.2666	43.305	5.70173
ENSRNA049475322	0	0	0	0	0	0	0	0	0	0	0	0	0	0	0	0	0	0	0	0	0	0	0	0	0	0	0	0	0	0	0	0	0	0	0	0	0	0	0	0	0	0	0	0	0	0	0	0	0
ENSRNA049475327	0	0	0	0	0	0	0	0	0	0	0	0	0	0	0	0	0	0	0	0	0	0	0	0	0	0	0	0	0	0	0	0	0	0	0	0	0	0	0	0	0	0	0	0	0	0	0	0	0
ENSRNA049475331	0	0	0	0	0	0	0	0	0	0	0	0	0	0	0	0	0	0	0	0	0	0	0	0	0	0	0	0	0	0	0	0	0	0	0	0	0	0	0	0	0	0	0	0	0	0	0	0	0
ENSRNA049475336	0	0	0	0	0	0	0	0	0	0	0	0	0	0	0	0	0	0	0.617587	0	0	0	0	0	0	0	0	0	0	0	0	0	0	0	0	0	0	0	0	0	0	0	0	0	0	0	0	0	0
ENSRNA049475340	0	0	0	0	0	0	0	0	0	0	0	0	0	0	0	0	0	0	0	0	0	0	0	0	0	0	0	0	0	0	0	0	0	0	0	0	0	0	0	0	0	0	0	0	0	0	0	0	0
ENSRNA049475344	0	0	0	0	0	0	0	0	0	0	0	0	0	0	0	0	0	0	0	0	0	0	0	0	0	0	0	0	0	0	0	0	0	0	0	0	0	0	0	0	0	0	0	0	0	0	0	0	0
ENSRNA049475348	0	0	0	0	0	0	0	0	0	0	0	0	0	0	0	0	0	0	0	0	0	0	0	0	0	0	0	0	0	0	0	0	0	0	0	0	0	0	0	0	0	0	0	0	0	0	0	0	0
ENSRNA049475356	0	0	0	0	0	0	0	0	0	0	0	0	0	0	0	0	0	0	0	0	0	0	0	0	0	0	0	0	0	0	0	0	0	0	0	0	0	0	0	0	0	0	0	0	0	0	0	0	0
ENSRNA049475359	0	0	0	0	0	0	0	0	0	0	0	0	0	0	0	0	0	0	0	0	0	0	0	0	0	0	0	0	0	0	0	0	0	0	0	0	0	0	0	0	0	0	0	0	0	0	0	0	0
ENSRNA049475429	0	0	0	0	0	0	0	0	0	0	0	0	0	0	0	0	0	0	0	0	0	0	0	0	0	0	0	0	0	0	0	0	0	0	0	0	0	0	0	0	0	0	0	0	0	0	0	0	0
ENSRNA049475437	0	0	0	0	0	0	0	0	0	0	0	0	0	0	0	0.546161	0	0	0	0	0	0	0	0	0	0	0	0	0	0	0	0	0	0	0	0.463525	0	0	0	0	0	0	0.485382	0	0	0	0	0	0
ENSRNA049475455	0	0	0	0	0	0	0	0	0	0	0	0	0	0	0	0	0	0	0	0	0	0	0	0	0	0	0	0	0	0	0	0	0	0	0	0	0	0	0	0	0	0	0	0	0	0	0	0	0
ENSRNA049475459	0	0	0	0	0	0	0	0.656877	0	0	0	0.71163	0	1.51369	0	1.98483	0	0	0	0	0	0	0	0	0	0	0	0	0	0	0	0.859382	0	0.812322	0	0	0	0	0	1.14754	0	0	0.881974	0	0	0.935008	0	0	0
ENSRNA049475486	0	0	0	0	0	6.88887	0	0	0	0	0	0.589431	0	0	0	0	0	0	0	0	0	0	0	0	0	2.11686	0	0	0	0	0	0	0	0	0	0	5.36994	0	0	0	0	0	0	0	0	0	0.794191	0	0
ENSRNA049475492	0	0	0	0	0	0	0	0	0	0	0	0	0	0	0	0	0	0	0	0	0	0	0	0	0	0	0	0	0.36541	0	0	0	0	0	0	0	0	0	0	0	0	0	0	0	0	0	0	0	0
ENSRNA049475506	0	0	0	0	0	0	0	0	0	0	0	0	0	0	0	0	0	0	0	1.19258	0	0	0	0	0	0	0	0	0	0	0.508915	0	0	0	0	0	0	0.620816	0	0	0	0	0.730524	1.53097	0	1.5489	0	0.529229	0
ENSRNA049475518	0	0	1.9664	0.98578	0	0	2.74023	0	0	0	0	0	0	0	0	0	0	0	0.943072	0	0	0	0.737693	0	1.65943	0	0	0.889628	1.93569	0	2.04254	1.90458	1.91446	1.80028	0.940406	0	0	2.49165	2.79645	1.2716	0	0	0	1.0241	1.07906	2.07218	4.24999	0.708023	0.943868
ENSRNA049475525	0	0.722847	5.45675	2.73554	0.813515	2.43571	1.68981	4.71309	0	1.0533	2.73814	0	2.1964	0	0.796994	0	0.950156	0.844883	1.74468	2.95164	0	0	3.41183	1.49491	0.767485	5.23924	1.71538	4.93744	6.26678	2.86788	9.44673	12.3321	6.19807	6.66104	6.08913	2.58995	0.830663	5.37782	2.58671	0.588114	0	0	0	1.89458	1.99626	3.83353	1.96562	2.61968	0.873078
ENSRNA049475532	0	0	0	0	0	0	0	0	0	0	0	0	0	0	0	0	0	0	0	0	0	0	0	0	0	0	0	0	0	0	0	0	0	0	0	0	0	0	0	0	0	0	0	0	0	0	0	0	0
ENSRNA049475551	0	0	0	0.524804	0	0.350462	1.45883	0.38751	0	1.81864	0.525302	0	0.421372	0	0.458701	0.585453	2.18741	0	0.502067	2.12348	0	1.31606	0.785457	0.430189	0.883437	0	0	0.94723	0	0.550193	5.0745	0	3.05763	1.43763	3.50454	0.993744	1.91232	2.21082	0.496252	0.676965	0.387671	0.524685	1.0406	1.63561	1.72339	0.551587	0.565647	2.63853	1.50747
ENSRNA049475560	0	0	0	1.36351	1.21647	2.73164	2.52682	0.503401	0.743999	0	0.682402	0	1.09478	0	0	0.760541	2.13119	1.26338	1.30444	0	0.681185	0	1.53054	0.558843	0	0.652865	0	2.46103	0.66935	0	2.35433	1.97578	0.66201	1.24505	0.650374	1.93641	0.621056	1.1488	0.644663	0.879422	0.503609	0.6816	0.675906	0	1.49253	0	0.734812	0	1.95831
ENSRNA049475565	0	0	0	0	0	0	0	0	0	0	0	0	0	0	0	0	0	0	0	0	0	0	0	0	0	0	0	0	0	0	0	0	0	0	0	0	0	0	0	0	0	0	0	0	0	0	0	0	0
ENSRNA049475572	0	0	1.01758	0	0	0	3.78139	0	0	0	1.02122	0	0.409585	0	0	0	0	0	0	0.825632	2.03879	0	0	0	0.429363	0.488507	2.39913	1.3811	0	0.534803	0.352326	1.47838	0	3.26065	0.486644	0	0	0.429796	0.964741	0.987044	3.01461	0	2.02299	1.0599	0.558395	1.07232	3.29895	1.46556	0
ENSRNA049475579	0.340642	0.289139	0	0.364739	1.30162	0	0	0	0	0	1.09525	0	0.585707	0	0.637595	0	0	0.337953	0	0.590327	0	0	0	0.896944	0.306994	1.04785	1.71538	0	1.43241	0.382384	0.503826	0.352347	0	0	0	0.345326	0	0	1.72447	0.235245	1.07772	0.364656	0.361609	0.378915	0	0.766706	0.393124	0.261968	0
ENSRNA049475586	0	0	0	0	0	0	0	0	0	0.859835	0	0	0.89649	0	0	0	0	1.03455	0	0.602375	1.11561	0	0	0	0	0	1.75039	0	0	0.780376	0	0	0	0	0.355051	0.704747	0	0	0	0	0	0	0.368989	0.773297	0.4074	0	0	0	0
ENSRNA049475591	0	0	0	0	0	0	0	0	0	0.429917	0	0	0.89649	0	0	0	0	0.34485	0	0	0.743742	0.311109	0.278517	0	0	0.712822	0.350078	0.67176	0	0	0.771162	0	1.08421	0.679698	1.42021	0	0	0	0	0	1.64958	0	0.368989	1.15994	0	0	0	0	0
ENSRNA049475596	3.82354	0	0	0.744365	0	0	0	0	0	1.28975	1.11761	0.297723	4.18362	0	0	0	0	3.10365	0	0	0.371871	0.311109	0	0	0.939778	0.356411	1.40031	0	1.46164	0	1.02822	0.719075	1.08421	1.69925	0.355051	0	0.678092	0	0.703867	1.20023	1.92451	0.372098	0.368989	1.54659	0.4074	0.782353	0	0.267315	1.42543
ENSRNA049475603	0	0	0	0	0	0	0	0	0	0	0	0	0	0	0	0	0	0	0	0	0	0.311109	0	0	0	0	0	0	0	0	0.257054	0	0	0	0	0.352374	0	0	0.351934	0.240046	0.27493	0	0.368989	0	0.4074	0	0	0	0
ENSRNA049475606	0	0	0	0	0	0	0	0	0	5.15901	0	1.78634	0	0	0.325304	0	0	0	0	0	3.71871	0.622217	0	0	4.38563	0	2.10047	0	0	3.12151	0.257054	0	0	1.01955	1.06515	0	0	1.2543	0.351934	1.20023	0	0	0.737979	0	1.2222	0	0	0	0
ENSRNA049475610	0	0	0	0	0	0	0	0	0	0	0.372536	0	0	0.63328	0	0	0	0	0	0	0	0	0	0	0	0	0	0	0	0	0	0	0	0	0	0	0	0	0	0	0	0	0	0	0	0	0	0.534629	0
ENSRNA049475617	0	0	0	0	0	0	0.344859	0.824448	0	1.71967	2.60775	2.38178	1.79298	0.949919	0	0	0	4.48305	0.356058	1.50594	1.85936	0.622217	0	0.610166	0.313259	0.712822	6.3014	4.03056	1.46164	3.90188	1.54232	0.359537	1.80702	0.679698	1.06515	0	0.339046	1.56788	2.46354	1.92037	4.12394	20.8375	1.47596	1.15994	0.4074	4.30294	0.401147	0.534629	0.712717
ENSRNA049475622	0	0	0	0	0	0	0	0	0	0	0	0	0	0	0	0	0	0	0	0	0	0	0	0.266948	0	0	0	0	0	0	0	0	0	0	0	0	0	0	0	0.840162	0	0.976758	0	0	0.356475	0	0.351004	0	0
ENSRNA049475645	0	0	0	0	0	0	0	0	0	0	0	0	0	0	0	0	0	0	0	0	0	0	0	0	0	0	0	0	0	0	0	0	0	0	0	0	0	0	0	0	0	0	0	0	0	0	0	0	0
ENSRNA049475668	0	0	0	0	0	0	0	0	0	0	0	0	0	0	0	0	0	0	0	0	0	0	0	0	0	0	0	0	0	0	0	0	0	0	0	0	0	0	0	0	0	0	0	0	0	0	0	0	0
ENSRNA049475672	0	0	0	0	0	0	0	0	0	0	0	0	0	0	0	0	0	0	0	0	0	0	0	0	0	0	0	0	0	0	0	0	0	0	0	0	0	0	0	0	0	0	0	0	0	0	0	0	0
ENSRNA049475683	0	0	0	0	0	0	0	0	0	0	0	0	0	0	0	0	0	0	0	0	0	0	0	0	0	0	0	0	0	0	0	0	0	0	0	0	0	0	0	0	0	0	0	0	0	0	0	0	0
ENSRNA049475693	0	0	0	0	0	0	0	0	0	0	0	0	0	0	0	0	0	0	0	0	0	0	0	0	0	0	0	0	0	0	0	0	0	0	0	0	0	0	0	0	0	0	0	0	0	0	0	0	0
ENSRNA049475702	0	0	0	0	0	0	0	0	0	0	0	0	0	0	0	0	0	0	0	0	0	0	0	0	0	0	0	0	0	0	0	0	0	0	0	0	0	0	0	0	0	0	0	0	0	0	0	0	0
ENSRNA049475707	0	0	0	0	0	0	0	0	0	0	0	0	0	0	0	0	0	0	0	0	0	0	0	0	0	0	0	0	0	0	0	0	0	0	0	0	0	0	0	0	0	0	0	0	0	0	0	0	0
ENSRNA049475716	0	0	0	0	0	0	0	0	0	0	0	0	0	0	0	0	0	0	0	0	0	0	0	0	0	0	0	0	0	0	0	0	0	0	0	0	0	0	0	0	0	0	0	0	0	0	0	0	0
ENSRNA049475740	0	0	0	0	0	0	0	0	0	0	0	0	0	0	0	0	0	0	0	0	0	0	0	0	0	0	0	0	0	0	0	0	0	0	0	0	0	0	0	0	0	0	0	0	0	0	0	0	0
ENSRNA049475761	0	0	0	0	0	0	0	0	0	0	0	0	0	0	0	0	0	0	0	0	0	0	0	0	0	0	0	0	0	0	0	0	0	0	0	0	0	0	0	0	0	0	0	0	0	0	0	0	0
ENSRNA049475771	0	0	0	0	0	0	0	0	0	0	0	0	0	0	0	0	0	0	0	0	0	0	0	0	0	0	0	0	0	0	0	0	0	0	0	0	0	0	0	0	0	0	0	0	0	0	0	0	0
ENSRNA049475794	0	0	0	0	0	0	0	0	0	0	0	0	0	0	0	0	0	0	0	0	0	0	0	0	0	0	0	0	0	0	0	0	0	0	0	0	0	0	0	0	0	0	0	0	0	0	0	0	0
ENSRNA049475800	0	0	0	0	0	0	0	0	0	0	0	0	0	0	0	0	0	0	0	0	0	0	0	0	0	0	0	0	0	0	0	0	0	0	0.353249	0	0	0	0	0	0	0	0	0	0	0	0	0	0
ENSRNA049475878	0.347594	0	0	0	0	0	0.344859	0	0.406163	2.14959	1.86268	0.893168	1.19532	0	0.650607	0	0	0	0.356058	0.301187	1.11561	1.24443	0	0	1.5663	0.712822	1.40031	1.34352	1.09623	0.390188	0.257054	0.359537	0.722807	0	0	0	0.339046	0.627151	0.351934	0	0	0.744196	0	1.93324	0	0	0	0.534629	0.356358
ENSRNA049475883	0	0	0	0	0	0	0	0	0	0	0	0	0	0	0	0	0	0	0	0	0	0	0	0	0	0	0	0	0	0	0	0	0	0	0	0	0	0	0	0	0	0	0	0	0	0	0	0	0
ENSRNA049475958	0	0	0	0	0	0	0	0	0	0	0	0	0	0	0	0	0	0	0	0	0	0	0	0	0	0	0	0	0	0	0	0	0	0	0	0	0	0	0	0	0	0	0	0	0	0	0	0	0
ENSRNA049475967	0	0	0	0	0	0	0	1.53897	0	0	0	0	0	0	0	0	0	0	0	0	0	0	0	0	0	0	0	0	0	0	0	0	0	0	0	0	0	0	0	0	0	0	0	0	1.14072	0	0	0	0
ENSRNA049475976	0	0	0	0	0	0	0	0	0	0	0	0	0	0	0	0	0	0	0	0	0	0	0	0	0	0	0	0	0	0	0	0	0	0	0	0	0	0	0	0	0	0	0	0	0	0	0	0	0
ENSRNA049475996	1.54837	0	0.826781	0	0	0.55357	0	0.61209	0	3.83017	2.48922	0	1.33115	2.11573	1.44908	0	0.863778	0	0	0	1.65652	1.38585	1.24067	0.679503	0.697714	0	0.779718	2.24429	0.813868	0	0	1.60158	4.82967	0.756937	0.790796	0	1.5103	1.39684	0.783852	2.13859	1.22469	1.65753	0	0	3.62956	1.74251	0	0.595383	2.38112
ENSRNA049476001	0	0.657134	0	0	0	0	0	1.22418	1.80927	0	0	0	1.99673	0.705243	0	0.924749	0	0	0.793038	2.01248	0.828259	0	0	0.679503	0	0.793824	1.55944	1.49619	2.4416	0.869056	1.71759	0.800788	1.60989	0.756937	0	0	0	0	0	0	0.612343	0	2.46552	0.861171	0.907391	4.35629	1.78693	0	0
ENSRNA049476004	0	0	0	0	0	0	0	1.22418	0	0.957543	0	0	0	0	0	0	0	0	0.793038	0	0	0.692924	1.24067	0	0	0.793824	0	0	0.813868	0.869056	0	0.800788	0	0	0	0	1.5103	0	0.783852	0	1.83703	0	0	2.58351	0	0.871257	1.78693	0	0
ENSRNA049476008	0.774187	0	0	0	0.739559	0	0.768096	1.22418	3.61854	0.957543	1.65948	0.66311	0	1.41049	0	0	1.72756	0	0.793038	0	0	0.692924	0.620333	0.679503	3.48857	0.793824	0	2.24429	0.813868	0	1.71759	1.60158	0.804944	0.756937	3.95398	0	2.26544	0.698418	0.783852	1.60395	0.612343	1.65753	0	2.58351	0	0.871257	0	1.19077	1.58741
ENSRNA049476010	0.774187	0	0	0	0	0	0.768096	0	1.80927	0	0.829738	0	0	0	0	0	0	0	0	0	0	0	0	2.71801	0.697714	2.38147	0	1.49619	0	0	0	0	0	0	1.58159	0	0	0.698418	0	0	0	0	0	0.861171	0	4.35629	0	0.595383	2.38112
ENSRNA049476041	1.86653	0	0.332222	0.999284	0	0	0	0	0	3.84766	0	0	0	0	0	0	0	6.78993	0	0	0	0	1.4956	0	0.28036	1.27592	0	0	0	0.34921	2.76069	0	0.646896	0.608314	1.27105	4.09976	2.12407	1.68386	0	0	10.8265	0	0	0	0	0	0	0.239241	0.956798
ENSRNA049476045	1.90126	1.34483	0.338403	0	0	0	0	0	0	2.74347	0	2.44271	0	0	0	1.51401	1.41419	6.2875	0.324592	0	0	0	1.26952	1.11249	0.285576	0.974742	0	0	0	0.355706	1.64036	0.655529	0	0.309816	1.2947	0	2.16359	0.285864	0	0	6.26584	0	0	0	0	0	0.731394	0	1.9492
ENSRNA049476075	0	0	0	0	0	0	0	0	0	0	0	0	0	0	0	0	0	0	0	0	0	0	0	0	0	0	0	0	0	0	0	0	0	0	0	0	0	0	0	0	0	0	0	0	0	0	0	0	0
ENSRNA049476092	0	0	0	0	0	0	0	0	0	0	0	0	0	0	0	0	0	0	0	0	0	0	0	0	0	0	0	0	0	0	0	0	0	0	0	0	0	0	0	0	0	0	0	0	0	0	0	0	0
ENSRNA049476098	0	0	0	0	0	0	0	0	0	0	0	0	0	0	0	0	0	0	0	0	0	0	0	0	0	0	0	0	0	0	0	0	0	0	0	0	0	0	0	0	0	0	0	0	0	0	0	0	0
ENSRNA049476101	0	0	0	0	0	0	0	0	0	0	0	0	0	0	0	0	0	0	0	0	0	0	0	0	0	0	0	0	0	0	0	0	0	0	0	0	0	0	0	0	0	0	0	0	0	0	0	0	0
ENSRNA049476107	0	0	0	0	0	0	0	0	0	0	0	0	0	0	0	0	0.395898	0	0	0	0	0	0	0	0	0	0	0	0	0	0	0	0	0	0	0	0	0	0	0	0	0	0	0	0	0	0	0	0
ENSRNA049476110	0	0	0	0	0	0	0	0	0	0	0	0	0	0	0	0	0	0	0	0	0	0	0	0	0	0	0	0	0	0	0	0	0	0	0	0	0	0	0	0	0	0	0	0	0	0	0	0	0
ENSRNA049476112	0	0	0	0	0	0	0	0	0	0	0	0	0	0	0	0	0	0	0	0	0	0	0	0	0	0	0	0	0	0	0	0	0	0	0	0	0	0	0	0	0	0	0	0	0	0	0	0	0
ENSRNA049476121	0	1.11207	0	0	0	0	0	1.55377	0	0	0	0	0	0	0.613072	0	0.730889	0	0	1.70287	0	0	0.524897	0.574964	1.18075	0	2.63905	0	1.37732	1.47071	1.45334	0	0.681107	0.640485	1.33827	0	0	1.77291	0	1.35719	1.55441	0	0	0	0.767792	1.47444	1.51202	1.00757	0
ENSRNA049476127	0	12.4303	1.35994	0.681755	0	1.36582	0.631705	4.02721	2.976	1.57502	3.41201	0	1.64217	0.580013	5.36295	2.28162	12.7871	3.15844	3.26109	7.1722	2.04355	1.13976	2.04072	1.11769	1.14764	3.91719	3.20632	0	3.34675	1.42947	4.23779	9.22029	9.93015	4.35769	7.80449	4.51829	3.10528	8.0416	1.93399	2.63827	3.52527	3.408	2.70362	4.95777	1.49253	10.7482	4.40887	3.91728	0
ENSRNA049476131	0	0	0	0	0	0	0	0	0	0	0	0	0	0	0	0	0	0	0	0	0	0	0	0	0	0	0	0	0	0	0	0	0	0	0	0	0	0	0	0	0	0	0	0	0	0	0	0	0
ENSRNA049476138	0	0	0	0	0	0	0	0	0	0	0	0	0	0	0	0	0	0	0	0	0	0	0	0	0	0	0	0	0	0	0	0	0	0	0	0	0	0	0	0	0	0	0	0	0	0	0	0	0
ENSRNA049476145	0	0	0	0	0	0	0	0	0	0	0	0	0	0	0	0	0	0	0	0	0	0	0	0	0	0	0	0	0	0	0	0	0	0	0	0	0	0	0	0	0	0	0	0	0	0	0	0	0
ENSRNA049476156	0	0.672416	1.69202	0	0.756758	0	0.785959	0	0	0.979812	0	0	0	0	0	3.78502	0	0	1.62296	0	0	0	0	0	0	0	0	0	0	0	0	2.45823	0.823664	0.77454	2.42756	0	0	0	5.61457	0	0	0	0	0.881198	0	0	0	1.21846	0
ENSRNA049476166	3.78492	0.642531	4.04204	0	0.723124	1.08254	0	2.39395	0	0.936265	0.8113	0	1.95236	0	0	0.904199	0.844583	0.751007	2.32624	1.31184	3.23941	0.677526	0	2.65761	2.04663	0.776184	1.52478	2.92589	1.59156	0	1.11961	5.48095	0.787057	2.22035	5.41256	0.767391	2.2151	0.682898	3.06573	0	4.19115	0.810347	0	2.5261	0.887227	5.96327	1.74722	4.65722	0
ENSRNA049476173	0	1.48276	0	0	0	0	1.73314	1.38113	0	0	0.468058	0.374062	0	0	0	1.04331	0	0	0	0	0.467223	0	0	3.06647	1.18075	2.23899	0.439841	0	0.459105	0	0.968895	0.451727	0.454071	0.42699	0.89218	0	0	1.57592	0.442173	0	0	0	0	0.485789	0	0	0	0	0
ENSRNA049476180	0	0	0	0	0	0	0	0	0	0	0	0	0	0	0	0	0	0	0	0	0	0	0	0	0	0	0	0	0	0	0	0	0	0	0	0	0	0	0	0	0	0	0	0	0	0	0	0	0
ENSRNA049476213	0	0	0	2.30361	0	0	0	0	0	0	0	0	0.616534	0	0	0	0	0	0	0	0	0	0	0	0	0	0	0	0	0	0	0	0	0	0	0	0	0	0	0	0	0	0	0	0	0	0	0	0
ENSRNA049476216	0	0	0	0	0	0	0	0	0	0	0	0	0	0	0	0	0	0	0	0	0	0	0	0	0	0	0	0	0	0	0	0	0	0	0	0	0	0	0	0	0	0	0	0	0	0	0	0	0
ENSRNA049476247	7.83086	5.98218	0.836284	0	0.74806	0	1.55385	3.09563	0	2.90565	0.839276	1.34146	0.673226	2.14005	1.46574	2.80614	1.74741	2.33071	0.802153	10.1781	1.67556	0	1.25493	7.56045	1.41147	0.802949	0	2.27009	0	1.75809	6.94932	5.66995	0.814197	2.29691	1.59977	0.793853	3.81914	1.41289	4.75717	1.08159	0	1.67658	0.831286	0.87107	0.917821	1.76254	1.80747	3.61336	3.21132
ENSRNA049476252	0.801512	0.680327	4.27981	0	0.765661	1.14622	0.795205	1.90108	0	0	0	0	0	2.1904	1.50022	0	3.57706	2.38555	1.64205	4.16702	0	0	0.642227	0.703485	0.722339	0.821841	3.22895	0	0	2.69918	2.37094	0.829051	0	0	0.818707	0.812532	0	3.61534	0	0	1.90187	0.858015	0.850846	1.78313	2.81825	0.902007	0.924999	0	0.82172
ENSRNA049476258	8.30835	0	1.77455	0	2.38102	1.78223	3.29719	7.88252	0	6.16565	2.67135	2.13489	0	3.02739	3.11022	4.96207	9.26982	3.2971	4.25532	2.87964	7.1109	0.743626	6.65723	1.45845	0.748766	7.66718	0.836771	2.40851	5.24052	4.66322	6.75864	6.87506	6.0469	2.43697	5.09196	5.05355	4.86241	4.49713	4.20604	2.86885	1.3143	2.66822	7.05579	0	3.89514	4.67504	7.67072	3.83368	2.55535
ENSRNA049476271	0	0	0	0	0	0	0	0	0	0	0	0	0	0	0	0	0	0	0	0	0	0	0	0	0	0	0	0	0	0	0	0	0	0	0	0	0	0	0	0	0	0	0	0	0	0	0	0	0
ENSRNA049476276	0	0	0	0	0	0	0	0	0	0	0	0	0.69727	0	0	0	0	0	0	0	0	0	0	0	0	0	0	0	0	0	0	0	0	0	0	0	0	0	0	0	0	0	0	0	0	0	0	0	0
ENSRNA049476283	3.66282	0	4.69398	0	3.49899	0	4.3608	0	0	3.62425	0	1.88238	1.25958	1.33465	1.37117	4.37516	2.45202	0	0	0	0	1.96701	0.586981	3.21485	0.660203	0	2.95119	2.83151	0	3.28933	7.04272	1.51547	3.04667	1.43248	2.24484	2.22791	6.43094	5.28695	2.96684	3.54133	3.47653	0	0	0.814872	0	2.47325	2.53629	3.94361	0.751035
ENSRNA049476298	0	0	0	0	0	0	0	0	0	0	0	0	0	0	0	0	0	0	0	0	0	0	0	0	0	0	0	0	0	0	0	0	0	0	0	0	0	0	0	0	0	0	0	0	0	0	0	0	0
ENSRNA049476303	0	0	0	0	0	0	0	0	0	0	0	0	0	0	0	0	0	0	0	0	0	0	0	0	0	0	0	0	0	0	0	0	0	0	0	0	0	0	0	0	0	0	0	0	0	0	0	0	0
ENSRNA049476306	0	0	0	0	1.53132	2.29243	0	0.633693	0	0	0	0	0	0	0	0.957387	2.68279	0	0	5.55602	0	0	0	0	0	0	0	0	0	0	1.18547	0	0	0	0	0	0	0	0	0	0	1.71603	0	0	0	0	0	0	0
ENSRNA049476313	0	0	0	0	0	0	0	0	0	0	0	0	0	0	0	0	0	0	0	0	0	0	0	0	0	0	0	0	0	0	0	0	0	0	0	0	0	0	0	0	0	0	0	0	0	0	0	0	0
ENSRNA049476322	2.34926	0	5.85399	4.1924	1.49612	3.91953	0.776924	1.85738	0.915033	0.96855	5.03565	2.0122	1.34645	2.8534	2.1986	13.0953	5.24224	6.99214	2.40646	8.14244	5.02667	2.10267	4.39224	7.56045	2.1172	3.21179	3.15472	3.78348	11.5251	5.27427	6.37021	4.04996	9.77036	3.82819	9.59863	5.55697	11.4574	4.94512	2.37859	3.78556	6.19382	7.54461	2.49386	3.48428	1.83564	3.52509	5.42241	2.40891	7.22547
ENSRNA049476328	0	0	0	0	0	0	0	0	0	0	0	0	0	0	0	0	0	0	0	0	0	0	0	0	0	0	0	0	0	0	0	0	0	0	0	0	0	0	0	0	0	0	0	0	0	0	0	0	0
ENSRNA049476380	0	0	0	0	0	0.33596	0	0	0	0	0	0	0	0	0	0	0	0	0	0	0	0	0	0.824776	0	1.92708	0	0	0	0	0	0	0	1.37815	2.39966	0	0	1.2716	0	0	0	0	0.997543	0	0	0	1.08448	0	0.481698
ENSRNA049476438	0	0	0	0	0	0	0	0	0	0	0	0	0	0	0	0	0	0	0	0	0	0	0	0	0	0	0	0	0	0	0	0	0	0	0.0971928	0	0	0	0	0	0	0	0	0	0	0	0	0	0
ENSRNA049476460	0	0	0	0	0	0	0	0	0	0	0	0	0	0	0	0	0	0	0	0	0	0	0	0	0	0	0	0	0	0	0	0	0	0	0	0	0	0	0	0	0	0	0	0	0	0	0	0	0
ENSRNA049476471	0	0	0	0.374091	0	0	0.346628	0	0	0	1.49778	0	0	0	0	1.25197	0.779615	0	0	0.302732	1.12133	0	0	0	0.944598	0.716477	1.05562	1.35041	0.367284	0.784378	0.258372	0	0	0	0	0	0	0	0.353738	0	1.65804	0	0	0.388631	0.409489	0.786365	0	0	0
ENSRNA049476473	0	0	0	0	0	0	0	0	0	0.925976	0	0	0	0	0	0	0	0	0	0	0	0	0	0	0	0	0	0	0	0	0	0	0	0	0	0	0	0	0	0	0	0	0	0	0.877477	0	0	0	0
ENSRNA049476480	0	0	0	0	0	0	0	0	0	0	0	0	0	0	0	0	0	0	0	0	0	0	0	0	0	0	0	0	0	0	0	0	0	0	0	0	0	0	0	0	0	0	0	0	0	0	0	0	0
ENSRNA049476520	0	0	0	0	0	0	0	0	0	0	0	0	0	0	0	0	0	0	0	0	0	0	0	0	0	0	0	0	0	0	0	0	0	0	0	0	0	0	0	0	0	0	0	0	0	0	0	0	0
ENSRNA049476538	0	0	0	0	0	0	0	0	0	0	0	0	0	0	0	0	0	0	0	0	0	0	0	0	0	0	0	0	0	0	0	0	0	0	0	0	0	0	0	0	0	0	0	0	0	0	0	0	0
ENSRNA049476545	0	0	0	0	0	0	0	0	0	0	0	0	0	0	0	0	0	0	0	0	0	0	0	0	0	0	0	0	0	0	0	0	0	0	0	0	0	0	0	0	0	0	0	0	0	0	0	0	0
ENSRNA049476580	0	0.590079	0	0	0	0	0	0.549632	0	0	0	0	0	0	0	0	0	0	0	0	0	0	0	0	0	0	0	0	0	0	0	0	0	0	0	0	0	0	0	0	0	0	0	0	0	0	0	0	0
ENSRNA049476585	0	2.45033	2.46633	1.2364	3.86075	2.47699	4.00972	3.65179	4.04786	0	1.23758	0.989045	0	7.36322	7.02435	1.37929	4.50922	2.29121	1.77425	1.50083	1.23537	0	0	0	2.08132	0.592004	2.32594	0	1.82086	2.59244	5.12365	5.37478	5.40268	0	2.94873	0	2.25264	7.29196	0.584568	0	0.913326	0	4.29028	2.56892	2.70679	0.649751	2.66525	4.44014	2.36767
ENSRNA049476589	0	0	0	0	0	0	0	0	0	0	0	0	0	0	0	0	0	0	0	0	0	0	0	0	0	0	0	0	0	0	0	0	0	0	0	0	0	0	0	0	0	0	0	0	0	0	0	0	0
ENSRNA049476610	2.34926	3.13353	2.86726	3.59348	0.961791	1.6798	2.66374	7.69484	1.96079	2.49056	3.5969	1.72474	2.59673	2.44577	2.51269	6.01315	0.748892	3.32959	3.78158	2.32641	4.66762	4.80609	1.07565	6.18582	2.72212	1.03236	4.73208	0.324298	3.88091	1.88367	3.22647	1.38856	1.74471	1.64065	0.342808	3.40223	2.61884	1.21105	3.05818	3.24476	1.5927	3.95194	2.49386	2.23989	1.18006	3.39919	2.7112	4.12955	1.03221
ENSRNA049476616	0	0	0	0	0	0	0.804672	0	0	0	0	0	0	0	0	0	0	0	0	0	0	0	0	0	0	0	0	0	0	0	0	0	0	0	0	0	0	0	0	0	0	0	0	0	0	0	0	0	0
ENSRNA049476666	0	0	0	0	0	0	0	0	0	0	0	0	0	0	0	0	0	0	0	0	0	0	0	0	0	0	0	0	0	0	0	0	0	0	0	0	0	0	0	0	0	0	0	0	0	0	0	0	0
ENSRNA049476670	0	0	0	0	0	0	0	0	0	0	0	0	0	0	0	0	0	0	0	0	0	0	0	0	0	0	0	0	0	0	0	0	0	0	0	0	0	0	0	0	0	0	0	0	0	0	0	0	0
ENSRNA049476674	0	0	0	0	3.42533	0	0	0	0	0	0	0	0.616534	0	0	0	0	0	2.20381	0	0	1.9256	0	0	0	0	0	0	0	0	0	0	0	0	0	2.90801	0	0	0	0	0	0.767697	0	0	0	0	0	0	0
ENSRNA049476678	0	0	0	0	0	0	0	0	0	0	0	0	0	0	0	0	0	0	0	0	0	0	0	0	0	0	0	0	0	0	0	0	0	0	0	0	0	0	0	0	0	0	0	0	0	0	0	0	0
ENSRNA049476681	0	0	0	0	0	0	0	0	0	0	0	0	0	0	0	0	0	0	0	0	0	0	0	0	0	0	0	0	0	0	0	0	0	0	0	0	0	0	0	0	0	0	0	0	0	0	0	0	0
ENSRNA049476688	0	0	0	0	0	0	0	0	0	0	0	0	0	0	0	0	0	0	0	0	0	0	0	0	0	0	0	0	0	0	0	0	0	0	0	0	0	0	0	0	0	0	0	0	0	0	0	0	0
ENSRNA049476704	0	0	0	0	0	0	0	0	0	0	0	0	0	0	0	0	0	0	0	0	0	0	0	0	0	0	0	0	0	0	0	0	0	0	0	0	0	0	0	0	0	0	0	0	0	0	0	0	0
ENSRNA049476711	0	0	0	0	0	0	0	0	0	0	0	0	0	0	0	0	0	0	0	0	0	0	0	0	0	0	0	0	0	0	0	0	0	0	0	0	0	0	0	0	0	0	0	0	0	0	0	0	0
ENSRNA049476719	13.7088	7.40478	10.2037	7.11685	15.8735	0	0	7.55408	11.1645	0	0	11.7419	7.4999	0	0	30.2686	14.8317	15.6612	7.65958	12.2385	0	0	9.98584	12.0322	5.61575	2.55573	0	14.8525	1.74684	0	0	9.8829	14.2534	0	0	19.7931	0	19.1128	14.7211	21.5163	17.4144	17.7881	17.1985	0.462092	0	14.0251	17.7385	13.7374	16.1839
ENSRNA049476737	0	0	0	0	0	0	0	0	0	0	0	0	0	0	0	0	0	0	0	0	0	0	0	0	0	0	0	0	0	0	0	0	0	0	0	0	0	0	0	0	0	0	0	0	0	0	0	0	0
ENSRNA049476743	0	0	0	0	0	0	0	0	0	0	0	0	0	0	0	0	0	0	0	0	0	0	0	0	0	0	0	0	0	0	0	0	0	0	0	0	0	0	0	0	0	0	0	0	0	0	0	0	0
ENSRNA049476748	0	0	0	0	0	0	0	0	0	0	0	0	0	0	0	0	0	0	0	0	0	0	0	0	0	0	0	0	0	0	0	0	0	0	0	0	0	0	0	0	0	0	0	0	0	0	0	0	0
ENSRNA049476754	0	0	0	0	0	0	0	0	0	0	0	0	0	0	0	0	0	0	0	0	0	0	0	0	0	0	0	0	0	0	0	0	0	0	0	0	0	0	0	0	0	0	0	0	0	0	0	0	0
ENSRNA049476758	0.774187	0.657134	0.826781	0	0.739559	0	0	0	0	0	0	0	0	0	0	0.924749	0	0	0	0	0.828259	0	0	0.679503	0	0	0	0.748096	0	0	0	0	0	0	0	0	0	0	0	0	0	0	0	0	0	0	0	0	0
ENSRNA049476774	0	0	0	0	0	0	0	0	0	0	0	0	0	0	0	0	0	0	0	0	0	0	0	0	0	0	0	0	0	0	0	0	0	0	0	0	0	0	0	0	0	0	0	0	0	0	0	0	0
ENSRNA049476781	0.830835	7.75739	0	0	0	2.3763	0.824298	3.94126	14.5624	0	0	6.40467	0.714277	0.756846	0	11.909	0	3.2971	0	0.719911	0.888863	2.23088	1.33145	0.729223	5.99013	0	0.836771	0	1.74684	0	1.22884	5.15629	2.59153	0.812322	0.848659	0	2.43121	5.24666	0	0.573769	0	2.66822	0	0	0	0.935008	0	0.638947	0.851783
ENSRNA049476796	0	0.69672	0	0	7.057	1.17384	0.814367	2.59585	1.91826	0	0.879723	1.40611	3.52835	0	0	2.94137	0	0	0	2.13371	0	0	0	2.16131	0	0	0.826689	0.793163	0	2.76422	0.607019	0.849028	3.41374	1.60507	0.838435	0	2.40192	2.22148	0.831072	0	0	0.87869	0	1.8261	1.92411	0	0.947288	0.631249	3.36608
ENSRNA049476801	0	0.75101	0	0	0	3.16326	1.75565	2.09859	5.16934	7.66035	0.948272	0	1.52132	1.61198	0	0	0	0	0.906329	0.766659	1.89316	0.791913	0	2.32972	0	0	1.78221	2.5649	0	0	1.96296	2.74556	4.59968	1.73014	0.903767	1.7939	0	3.19277	0	2.44411	0.699821	0	0	0	0	3.98289	6.12662	1.36087	1.81419
ENSRNA049476824	0	0	0	0	0	0	0	0	0	0	0	0	0	0	0	0	0	0	0	0	0	0	0	0	0	0	0	0	0	0	0	0	0	0	0	0	0	0	0	0	0	0	0	0	0	0	0	0	0
ENSRNA049476832	0	0	0	0	0	0	0	0	0	0	0	0	0	0	0	0	0	0	0	0	0	0	0	0	0	0	0	0	0	0	0	0	0	0	0	0	0	0	0	0	0	0	0	0	0	0	0	0	0
ENSRNA049476856	1.70321	0	0	0	0.813515	0	2.53472	0.673299	0.995099	0	2.73814	0.729421	0	3.87884	0.796994	0	0	1.68977	0	0	1.82217	0.762216	1.36473	1.49491	0	0.873207	1.71538	1.64581	0	0	1.25956	3.52347	3.54175	1.66526	2.60963	0.863315	1.66133	0.76826	1.72447	0	2.02073	0	0	0	0	1.91677	0.982811	0.654921	0.873078
ENSRNA049476863	0	0.321265	0.404204	0	0	0	0	0.897732	0	0	0	0.648374	0	0	1.06266	0.904199	0	0	0	0	0	0	0	0.996604	0	0	0	0.365736	0	0	0	0.391496	0	0	0	0	0	0.682898	0	0	0	0	0	0	0.443613	0	0	0.291076	0
ENSRNA049476878	0	0	0	0	0	0	0	0	0	0	0	0	0	0	0	0.914359	0	0	0	0	0	0	0.613363	0	0	0	0	0	0	0	0.566096	0	0	0	0	2.32804	0	0	0.775045	0	0	0	0	1.70299	0	0	0	0	0
ENSRNA049476890	0	0	0	0	0	0	0	0	0	0	0	0	0	0	0	0	0	0	0	0	0	0	0	0	0	0	0	0	0	0	0	0	0	0	0	0	0	0	0	0	0	0	0	0	0	0	0	0	0
ENSRNA049476908	3.40642	4.33708	1.81892	0	0	0	5.06943	6.05969	4.97549	10.533	5.47627	2.91768	5.12493	0.775768	3.18797	0	1.90031	10.1386	2.61702	8.117	1.82217	1.52443	2.0471	3.73727	9.97731	1.74641	6.86152	0	0.895255	0.955961	8.18717	6.16607	6.19807	9.99156	0	3.45326	3.32265	6.91434	0	4.11679	2.69431	3.64656	0.904024	9.47288	2.99439	6.70868	0	4.58445	2.61923
ENSRNA049476916	0	0	0	0	0	0	0	0	0	0	0	0	0	0	0	0	0	0	0	0	0	0	0	0	0	0	0	0	0	0	0	0	0	0	0	0	0	0	0	0	0	0	0.602682	0	0	0	0	0	0
ENSRNA049476922	0	0	0	0	0	0	0	0	0	0	0	0	0	0	0	0	0	0	0	0	0	0	0	0	0	0	0	0	0	0	0	0	0	0	1.96953	0	0	0	0	0	0	0	0	0	0	0	0.741744	0	0
ENSRNA049476935	0	0	0	0	0	0	0	0	0	0	0	0	0	0	0	0	0	0	0	0	0	0	0	0	0	0	0	0	0	0	0	0	0	0	0	0	0	0	0	0	0	0	0	0	0	0	0	0	0
ENSRNA049476941	0	0	0	0	0	0	0	0	0	0	0	0	0	0	0	0	0	0	0	0	0	0	0	0	0	0	0	0	0	0	0	0	0	0	0	0	0	0	0	0	0	0	0	0	0	0	0	0	0
ENSRNA049476973	5.62116	0	0.240121	10.1116	3.00705	1.60773	1.33846	1.95546	1.31366	22.8041	60.245	22.1474	21.2633	8.80739	2.73556	0	0	0.892286	0.230321	11.6896	1.68385	4.02491	0	0.986737	7.90282	85.7644	53.2164	12.8189	9.92758	12.1152	21.45	5.8143	46.9896	67.7096	30.3165	33.9628	10.3079	11.7648	7.28491	4.8136	13.516	0	0	9.25404	5.79772	5.31381	6.22771	12.9687	3.22722
ENSRNA049476978	0	0	0	0	0	0	0	0	0	0	0	0	0	0	0	0	0	0	0	0	0	0	0	0	0	0	0	0	0	0	0	0	0	0	0	0	0	0	0	0	0	0	0	0	0	0	0	0	0
ENSRNA049476983	0	0	0	0	1.05823	0	0	0	0	0	0	0	0.476184	0	0	0	0	0	0	0.479941	0.592575	0	0	0	0	0	0	0.535224	0	0	0	0	0	0	0.565773	0	1.6208	0	0	0	0.438099	0	0	0	0	0	0	0	0.567856
ENSRNA049476994	0	0	0	0	0	0	0	0	0	0	0	0	0	0	0	0	0	0	0	0	0	0	0	0	0	0	0	0	0	0	0	0	0	0	0	0	0	0	0	0	0	0	0	0	0	0	0	0	0
ENSRNA049477002	0	0	0	0	0	0	0	0	0	0	0	0.391635	0	0	0	0	0	0	0	0	0.978346	0.818487	0	0	0	0	0	0	0	0	0	0	0	0	0	1.39058	0.445993	0	0	0	0	0	0	0	0	0	0	0	0
ENSRNA049477007	0	0	0	0	0	0	0	0	0	0	0	0	0	0	0	0	0	0	0	0	0	0	0	0	0	0	0	0	0	0	0	0	0	0	0	0	0	0	0	0	0	0	0	0	0	0	0	0	0
ENSRNA049477011	0	0	0	0	0	0	0	0	0	0	0	0	0	0	0	0	0	0	0	0	0	0	0	0	0	0	0	0	0	0	0	0	0	0	0	0	0	0	0	0	0	0	0	0	0	0	0	0	0
ENSRNA049477025	0	0	0	0	0	0	0	0	0	0	0	0	0	0	0	0	0	0	0	0	0.52062	0	0	0	0	0	0	0	0	0	0	0	0.505965	0	0	0	0	0	0	0	0	0	0	0	0	0.547647	0	0	0
ENSRNA049477036	0	0	0	0	0	0	0	0	0	0	0	0	0	0	0	0	0	0	0	0	0	0	0	0	0	0	0	0	0	0	0	0	0	0	0	0	0	0	0	0	0	0	0	0	0	0	0	0	0
ENSRNA049477038	0	0	0	0.858209	0	0	0	0	0	0	0	0	0	0	0	0	0	0	0	0	0	0	0	0	0	0	0	0	0	0	0	2.48715	0	0	0	0	0	0	0.811518	0	0	0	0	0	0	0	0	0	0
ENSRNA049477060	0	0	0	0	0	0	0	0	0	0	0	0	0	0	0	0	0	0	0	0	0	0	0	1.40697	0	0	0	0	0	0	0	0	0	0	0	0.812532	0	0	0	0	0	0	0	0	0	0	0	0	0
ENSRNA049477077	11.7616	15.0691	18.0114	8.31652	5.08778	8.88597	1.32102	1.57907	0.518618	22.7814	5.70817	23.9497	13.5457	2.2237	1.66148	16.6997	32.6829	10.1276	32.0522	2.69205	4.98574	4.76696	8.71294	3.31119	2.99994	20.4791	10.5046	6.2187	6.29886	4.7331	38.2382	8.49305	6.46053	17.5747	14.2807	24.7465	3.89627	8.60852	4.49375	7.20295	20.712	7.12683	7.53844	12.0957	3.64139	2.74716	6.14657	0.51199	3.64019
ENSRNA049477080	34.6264	51.9114	76.5986	197.898	68.0883	78.6179	4.01539	8.17736	20.2304	110.961	229.172	104.96	85.0531	43.4225	9.89009	22.5602	128.945	76.0674	169.056	46.5638	36.3231	95.3903	28.4657	20.3268	15.603	142.48	162.14	21.0751	32.3828	56.285	183.572	120.472	113.383	276.334	150.893	131.52	36.8452	36.5114	33.4651	46.8938	26.4985	30.0871	25.3007	50.7721	20.292	31.1237	23.3539	13.1417	10.3732
ENSRNA049477082	0	11.6036	18.6678	0	8.13515	0	0	0	0	11.3645	0	8.63788	5.00933	0	3.14603	5.35381	6.00099	0	18.3651	0	0	0	0.89785	3.73727	1.61576	11.2598	0	3.68142	4.24068	0	0	0	0	14.2424	5.95178	2.72626	5.02769	0	1.81524	0	15.2441	5.51782	2.85481	0	0	0	7.24177	2.41287	1.6083
ENSRNA049477087	0	26.6596	28.3628	0	0	0	0	2.55625	2.42872	24.565	0	20.9678	16.6778	0	3.45814	17.1032	0	0	43.2918	0	0	0	7.40193	14.5943	10.4066	51.386	0	18.2992	1.69947	0	0	0	0	46.966	0	0	26.3559	0	18.94	0	40.917	16.3168	17.1611	0	0	0	32.7826	0	10.4177
ENSRNA049477092	1.26947	1.6163	0	3.17164	0	0.151286	0	0	0	1.04676	1.81409	0	0.909483	0.192737	0	0	1.41638	0.419818	0	1.83331	0	2.84056	0	0.371405	1.52544	1.08473	0.639272	0.408897	1.55697	0.475012	7.19751	0.656547	1.31991	1.03432	3.24177	6.22016	0.206376	7.06227	1.0711	1.8995	0.334697	0	0.673806	0.235351	0.247983	0.714323	1.22088	0	2.16914
ENSRNA049477097	0	0	0	0	0	0	0	0.690563	0	0	0	0.748124	0	0	0	0	0	0	0.894709	3.02732	0	0	0	0.766619	0	0	0	0	0	0.980473	4.52151	0	0	0	0	0	0	0	0	0	0.690849	0	0	0	0	0	0	0	0
ENSRNA049477101	0	0	0	0	0	0	0	0	2.01539	0	0	0	0.741401	0	0	0	0	0	0	0	0	0	0	0	0	0	0	0	0	0	0.637754	0	0	0	0	0	0	0	0	0	0	0	0.915467	0	0	0	0	0	0
ENSRNA049477115	0	0	0	0	0	0	0	0	0	0	0	0	0	0	0	0	0	0	0	0	0	0	0	0	0	0	0	0	0	0	0	0	0	0	0	0	0	0	0	0	0	0	0	0	0	0	0	0	0
ENSRNA049477133	0	0	0	0	0	0	0	0	0	0	0	0	0	0	0	0	0	0	0	0	0	0	0	0	0	0	0	0	0	0	0	0	0	0	0	0	0	0	0	0	0	0	0	0	0	0	0	0	0
ENSRNA049477136	0	0	1.36419	0	0	0	0	0	0	2.1066	0	0	0	0	0.796994	0	0	0	0	0	0	0	1.36473	0	0	3.05622	0	0.822906	0	0	0	0	0.885439	4.99578	2.60963	1.72663	0	1.15239	0	1.47028	0	0.45582	0.904024	0	0	0	0.491406	0	0.873078
ENSRNA049477141	0	0	0	0	0	0	0	0	0	0	0	0	0	0	0	0	0	0	0	0	0	0	0	0	0	0	0	0	0	0	0	0	0	0	0	0	0	0	0	0	0	0	0	0	0	0	0	0	0
ENSRNA049477174	0	0	0	0	0	0	0	0	0	0	0	0	0	0	0	0	0	0	0	0	0	0	0	0	0	0	0	0	0	0	0	0	0	0	0	0	0	0	0	0	0	0	0	0	0	0	0	0	0
ENSRNA049477188	0	0	0	0	0	0	0	0	0	0	0	0	0	0	0.601505	0	0	0	0	0.556912	0	0	0	0	0	0	0	0	0	0	0	0	1.33651	0	0	0	0.626915	0	0	0	0	0	0	0	0	0	0	0	0
ENSRNA049477203	0	0	0	0	0	0	1.43814	0	1.69379	1.79285	0.776776	0	0	0	0	1.73145	0	0	0	1.25602	0	0	0	0.63613	0	0	0.729949	0	0	0	0.535985	4.49804	0.753565	0	0.74032	0	1.41389	0	0	0.500522	0	0	0	0	0	1.63129	0	0	1.48609
ENSRNA049477299	0	0	0	0	0	0	0	0	0	0	0	0	0	0	0	0	0	0	0	0	0	0	0	0	0	0	0	0	0	0	0	0	0	0	0	0	0	0	0	0	0	0	0	0	0	0	0	0	0
ENSRNA049477302	0	0	0	0	0	0	0	0	0	0	0	0	2.73695	0	0	0	0.710397	0	0	0	0	0	0	0	0	0	0	0	0	0.714737	0	0	0	0	0	0	0	0	0	0	0	0	0	0	0	0	0	0.979321	0
ENSRNA049477344	0	0	0	0	0	0	0	0	0	0	0	0	0	0	0	0	0	0	0	0	0	0	0	0	0	0	0	0	0	0	0	0	0	0.679698	0	0	0	0	0	0	0	0	0	0	0	0	0	0	0
ENSRNA049477351	0	0	0	0	0	0	0	0	0	0	0	0	0.714277	0	0	0	0	0	0	0	0	0	0	0	0	0	0.836771	0	0	0.932645	0	0.859382	0	4.06161	0	0	0	0	0	0	0	0	0.881974	0	0	0	0	0	0
ENSRNA049477360	0	0	0	0	0	0.608927	0	0	0	0	0	0.729421	0	0	0	4.0689	0	0	1.74468	0	0	0	0	0	0	0	0	0	1.79051	0	0	0	0	0	0	0.863315	0	0	0	0	0	0	0	0	0	0	0	0	0
ENSRNA049477366	0	0	0	0	0	2.26578	0	0	0	0	0	0	0	0	0	0	0	0	0	0	0	0	0	0	0	0	0	0	0	0	0	0	0	0	0	0	0	0	0	0.547082	0	0	0	0	0	0	0	0	0
ENSRNA049477376	0	0	0	0	0	0	0	0	0	0	0	0	0	0	0	0	0	0	0	0	0	0	0	0	0	0	0	0	0	0	0	0	0	0	0	0	0	0	0	0	0	0	0	0	0	0	0	0	0
ENSRNA049477387	0	0	0	0	0	0	0	0	0	0	0	0	0	0	0	0	0	0	0	0	0	0	0	0	0	0	0	0	0	0	0	0	0	0	0	0	0	0	0	0	0	0	0	0	0	0	0	0	0
ENSRNA049477401	0	0	0	0.0403026	0	0	0	0	0	0	0	0	0	0	0	0	0	0	0	0	0	0	0	0	0	0	0	0	0	0	0	0	0	0	0	0	0	0	0	0	0	0	0	0	0	0	0	0	0
ENSRNA049477405	0	0.127867	0	0.0403249	0.179882	0.107715	0.0373645	0	0	0	0.0403632	0	0.0323774	0.034307	0.0352457	0	0.0420191	0	0.192889	0.0652656	0	0.0674155	0	0	0	0.231697	0.265509	0	0.0395912	0	0	0.0389549	0.039157	0.257752	0.0769376	0.0381787	0.477551	0.101925	0.648227	0.0520167	0	0	0	0.0837845	0	0.169532	0.304242	0.318591	0
ENSRNA049477408	0	0.104382	0.13133	0.197512	0.293688	0	0	0	0	0	0	0.0526658	0.0528616	0.112024	0.0575447	0	0	0.0610024	0.37791	0	0	0.165101	0.0492683	0	0	0	0.123854	0	0	0.0690225	0	0	0	0.180353	0.251228	0.0623332	0.359854	0.554701	0.684809	0.424631	0	0.329112	0.0652725	0.478774	0	0.207592	0.496728	0.567441	0
ENSRNA049477412	0	0	0	0	0	0	0	0	0	0	0	0	0	0	0	0	0	0	0	0	0	0	0	0	0	0	0	0	0	0	0	0	0	0	0	0	0	0	0	0	0	0	0	0	0	0	0	0	0
ENSRNA049477415	0	0	0	0	0	0	0	0	0	0	0	0	0	0	0	0	0	0	0	0	0	0	0	0	0	0	0	0	0	0	0	0	0	0	0	0	0	0	0	0	0	0	0	0	0	0	0	0	0
ENSRNA049477418	0	0	0	7.53009	0	0.314285	0.87216	0	0	0	0	0.376475	0	0	0	0	0	0.436069	0	0	0	0	0.352189	0	0	0	0	0	0	0	0.650098	0	0	0	0	0	0.857458	0.793043	0.890052	1.82125	0.695306	0	0	1.95569	0	0	0.507257	1.3521	0
ENSRNA049477424	0.642722	0	0	0	0	0	0	0	0	0	0	0	0	0	0	0	0	0	0	0	0	0	0	0	0.579234	0	0	0	0	0	0	0	0	0	0	0	0	0	0	0	0	0	0	0	0	0	0	0.98856	0
ENSRNA049477429	0	0	2.1399	0	0	0	0	0	0	0	0	0	0	0	1.87528	0	0	0	0	0	0	0	0.535189	0	0	0	0	0	0	0	0	0	0	0	0.682256	0	3.2575	3.01279	1.35253	0.922531	0	0	0	2.22891	0	3.00669	1.54166	1.54099	0
ENSRNA049477435	0	0	0	0	0	0	0	0	0	0	0	0.589431	0	0	0	0	0	0	0	0	0	0	0	0	0	0	0	0	0	0	0	0	0	0	0	0	0	0	0	0	0	0	0	0	0	0	0	0	0
ENSRNA049477439	0	0	0	0	0	0	0	0	0	0	0	0	0	0	0	0	0	0	0	0	0	0	0	0	0	0	0	0	0	0	0	0	0	0	0	0	0	0	0	0	0	0	0	0	0	0	0	0	0
ENSRNA049477447	0.702356	0	0	0	0	1.00442	0	0	0	0	0	0	0	0	0	0	0	0	0	0	0	0.628632	0	0	0	0	0	0	0	0	0	0	0	0	0	0	0	0	0	0	0	0	0	0	0	0	0	0	0
ENSRNA049477471	0	0	0	0	0	0	0	0	0	0	0	0	0	0	0	0	0	0	0	0	0	0	0	0	0	0	0	0	0	0	0	0	0	0	0	0	0	0	0	0	0	0	0.990711	0	0	0	0	0	0
ENSRNA049477485	8.68304	2.8347	8.55961	9.29726	5.74246	3.82072	3.97603	24.8196	9.36564	14.8701	4.29512	3.43257	4.01956	0	3.75056	15.1586	19.3757	10.6025	8.89446	12.1538	5.71661	0.597817	7.49264	6.44862	17.4565	9.58815	4.03619	8.39042	12.6389	0.749773	16.7942	21.4172	20.8339	7.83652	8.18707	12.8651	2.606	24.1023	8.11518	4.61266	3.69807	2.86005	5.67231	5.2008	0	3.75836	12.3333	13.8689	7.53244
ENSRNA049477491	0.563045	2.38958	0	0.602874	1.07572	0	0	0	3.9475	0	0	0	0	0	0	0.672545	0	0	0	1.46362	0.60237	0	0	0	0	0.577327	0.567068	0	0	1.89612	0.83277	1.16478	0	2.202	1.15025	0	0	3.04764	0	0	0	0	0	0	0	0	0	0	0
ENSRNA049477494	0	0	2.25021	0	0	0	0	0	0	0.868699	0	0.601584	0.603821	0	0	0	0	0	0	0	0.75141	0	0	1.23291	2.53191	0	1.41475	0	0	0.788422	1.55822	5.08542	1.46052	0	0	0	0	3.16808	1.42225	0.485042	0	0	3.72793	0	0	0	0	0.540141	0
ENSRNA049477503	0	0	0	0	0	0	0	0	0	0	0	0	0	0	0	0	0	0	0	0	0	0	0	0	0	0	0	0	0	0	0	0	0	0	0	0	0	0	0	0	0	0	0	0	0	0	0	0	0
ENSRNA049477506	0	0	0	0	0	0	0	0	0	0	0	0	0	0	0	0	0	0	0	0	0	0	0	0	0	0	0	0	0	0	0	0	0	0	0	0	0	0	0	0	0	0	0	0	0	0	0	0	0
ENSRNA049477509	0	0	0	0	0	0	0	0	0	0	0	0	0	0	0	0	0	0	0	0	0	0	0	0	0	0	0	0	0	0	0	0	0	0	0	0	0	0	0	0	0	0	0	0	0	0	0	0	0
ENSRNA049477514	0	0	0	0	0	0	0	0	0	0	0	0	0	0	0	0	0	0	0	0	0	0	0	0	0	0	0	0	0	0	0	0	0	0	0	0	0	0	0	0	0	0	0	0	0	0	0	0	0
ENSRNA049477519	0	0	0	0	0	0	0	0	0	0	0	0	0	0	0	0	0	0	0	0	0	0	0	0	0	0	0	0	0	0	0	0	0	0	0	0	0	0	0	0	0	0	0	0	0	0	0	0	0
ENSRNA049477554	0	0	0	0	0	0	0	0	0	0	0	0	0	0	0	0.884543	0	0	0	0	0	0	1.78008	0	0	0	0	0	0	0	0	0	0	0.724026	0	0	0	0	0	0	0	0	0	0	1.73588	0	0	0	0
ENSRNA049477560	0	0	0	0	0	0	0	0	0	0	0	0	0	0	0	0	0	0	0	0	0	0	0	0	0	0	0	0	0	0	0	0	0	0	0	0	0	0	0	0	0	0	0	0	0	0	0	0	0
ENSRNA049477611	0	0	0	0	0	0	0	0	0	0	0	0	0	0	0	0	0	0	0	0	0	0	0	0	0	0	0	0	0	0	0	0	0	0	0	0	0	0	0	0	0	0	0	0	0	0	0	0	0
ENSRNA049477619	0	0	0	0	0	0	0	0	0	0	0	0	0	0	1.621	0	0	0	0	0	0	0	0	0	0	0	0	0	0	0	0	0	0	0	0	0	0	0	0	0	0	0	0	0	0	0	0	0	1.18383
ENSRNA049477621	0	0	0	0	0	0	0	0	0	0	0	0	0	0	0	0	0	0	0	0	0	0	0	0	0	0	0	0	0	0	0	0	0	0	0	0	0	0	0	0	0	0	0	0	0	0	0	0	0
ENSRNA049477631	0	0	0	0	0	0	0	0	0	0	0	0	0	0	0	0	0	0	0	0	0	0	0	0	0	0	0	0	0	0	0	0	0	0	0	0	0	0	0	0	0	0.744196	0	0	0	0	0	0	0
ENSRNA049477656	0	0	0	0	0	2.00195	0.925924	0	0	0	0	0.799365	0	0	0	2.22953	3.1238	0	0	0	0	0	1.4956	3.27651	0	0	0	0	0	0	0	0	1.94069	0	0	0	0	0	0	2.57803	0.738167	0	2.97213	0	0	0	1.07705	0	0
ENSRNA049477719	0	0	0	0	0	0	0	0	0	0	0	0	0	0	0	0	0	0	0	0	0	0	0	0	0	0	0	0	0	0	0	0	0	0	0	0	0	0	0	0	0	0	0	0	0	0	0	0	0
ENSRNA049477722	0	0	0	0	0	0	0	0	0	0	0	0	0	0	0	0	0	0	0	0	0	0	0	0	0	0	0	0	0	0	0	0	0	0	0	0	0	0	0	0	0	0	0	0	0	0	0	0	0
ENSRNA049477727	0.896427	0	0	0	0	0	0	0	0	0	0	0	0	0	0	0	0	0	0	0	0	0	0	0	0	0	0	0	0	0	0	0	0	0	0	0	0	0	0	0	0	0	0	0	0	0	0	0	0
ENSRNA049477729	0	0	0	0	0	0	0	0	0	0	0	0	0	0	0	0	0	0	0	0	0	0	0	0	0	0	0	0	0	0	0	0	0	0	0	0	0	0	0	0	0	0	0	0	0	0	0	0	0
ENSRNA049477741	0	3.9428	11.3387	10.1843	17.1155	15.0255	0.219456	2.79813	6.20321	18.3301	27.737	12.6938	0	4.63446	1.8631	6.86956	6.16984	17.1171	12.9152	15.5248	5.44284	10.2949	7.9757	5.63017	2.19282	8.84547	5.34664	4.70232	11.3942	9.68376	35.3332	0	5.97959	3.89282	12.4268	31.3933	10.7878	15.1657	4.03124	9.31816	17.4955	5.68295	5.40066	10.3341	2.59255	6.22327	1.0211	2.55164	4.08192
ENSRNA049477744	0	0.492151	1.23841	0.310416	0	0.207294	0	0	0	0	0.310711	0	0.249237	0	0	0	0	0.28762	0.593935	0	0	0	0	0	0	0	0	0	0	0	0	0	0.301426	0	0	0	0	0	0.293528	0	0	0	0	0	0	0	0.334574	0	0
ENSRNA049477769	1.00189	0.850409	0	0	2.87123	0.716385	0	0.792116	0	2.47835	0	0.858142	0	0	1.87528	1.19673	0	0	1.02628	1.73626	0	0	0	0	0	2.0546	0	1.93625	0	0	0.74092	0	0	0	1.02338	0	0	0	0	0	0	0	0	0	2.34854	1.12751	0	0.770495	1.02715
ENSRNA049477898	0	0	0	0	0	0	0	0	0	0	0	0	0	0	0	0	0	0	0	0	0	0	0	0	0	0	0	0	0	0	0	0	0	0	0	0	0	0	0	0	0	0	0	0	0	0	0	0	0
ENSRNA049477899	0	0	0	0	0	0	0	0	0	0	0	0	0	0.416519	0	0	0	0	0.468371	0	0	0	0	0.401317	0	0	0	0	0.480674	0.513268	0	1.41885	0	0	0	1.39058	0	0	0	0.315766	0	0	0	0	0	0	0	0	0.468767
ENSRNA049477934	0	0	0	0	0	1.43277	0	0	0	0	0	0	0	0	0	0	0	0	0	0	0	0	0	0	0	0	0	0	0	0	0	0	0	0	0	2.70844	0	0	0	0	0	0	0	0	0	0	0	0	0
ENSRNA049477941	0	0	0	0	0	0	0	0	0	0	0	0	0	0	0	0	0	0	0	0	0	0	0	0	0	0	0	0	0	0	0	0	0	0	0	0	0	0	0	0	0	0	0	0	0	0	0	0	0
ENSRNA049477944	0	0	0	0	0	0	0	0	0	0	0	0	0	0	0	0	0	0	0	0	0	0	0	0	0	0	0	0	0	0	0	0	0	0	0	0	0	0	0	0	0	0	0	0	0	0	0	0	0
ENSRNA049478017	0	0	2.04948	0	0.458318	0	0	1.51729	0	0.593407	0	0.410941	0	0	1.79604	0	0	0	0	0.415723	0	0	0	0	3.45909	0.983895	0.483206	0.463609	1.51311	2.15428	2.48365	0.496263	2.99303	2.34544	0	0.97275	0.467979	2.16411	0.485768	0	0	0.5136	0	0	0	0	0.553696	0.36897	0
ENSRNA049478030	0	0	0	0	0	0	0	0	0	0	0	0	0	0	0	0	0	0	0	0	0	0	0	0	0	0	0	0	0	0	0	0	0	0	0	0	0	0	0	0	0	0	0	0	0	0	0	0	0
ENSRNA049478041	0	0	0	1.56877	0	0	0	0	0	0.906063	0	0	0	0	1.37117	4.37516	2.45202	0.726781	0	1.26952	0	0	0	0	0	0	0	0.707876	0	0	0	1.51547	0	1.43248	1.49656	0	0	3.30435	0.74171	0	0	0	0	0	0	0	0	0	0
ENSRNA049478044	0	0	0	0.79291	0	0	0	0.585477	0	1.83182	0	0	0	0	0	1.76909	0.826223	0.734681	0	2.56664	0	0.662797	0.593362	0	0	1.51862	0	0	0.778483	1.66254	1.64291	0.765971	2.30984	0.724026	3.02566	0	0	8.01663	0.749772	0.511403	0	0	0	0	1.73588	0	0	1.13899	0.759198
ENSRNA049478060	0	0	0	0	0	0	0	0	0	0	0	0	0	0	0	0	0	0	0	0	0	0	0	0	0	0	0	0	0	0	0	0	0	0	0	0	0	0	0	0	0	0	0	0	0	0	0	0	0
ENSRNA049478106	0	0	0	0	0	0	0	0	0	0	0.0403409	0	0	0	0	0	0	0	0	0	0	0	0	0	0	0	0	0	0	0	0.0278357	0	0	0	0	0	0	0.0679125	0	0	0	0	0	0	0	0	0	0	0
ENSRNA049478109	0	0	0.0402193	0	0.143905	0.0269288	0	0.0297755	0.0440066	0	0	0.0967722	0	0.034307	0	0.044985	0	0	0.0385778	0	0.0402912	0	0	0	0	0.0386161	0.0758598	0	0	0	0	0	0	0.0736434	0	0	0	0	0.038131	0	0.0893635	0.241895	0	0.125677	0	0	0	0	0
ENSRNA049478113	0.0752801	0.159745	0.442168	0.483631	0.107869	0.0807417	0	0.0297591	0.0879645	0	0.121023	0.161198	0.0323595	0.0685761	0.0704525	0.179841	0.209979	0.0746858	0.385565	0	0	0.134756	0.0904794	0.0330366	0.033922	0.424542	0.265363	0	0.0395693	0	0.0556713	0	0.0391354	0.588821	0.0768951	0.0381576	0.58743	0.475388	0.685979	0.649849	0.0595428	0.0402935	0	0.795513	0	0.127078	0.781905	0.752616	0
ENSRNA049478119	0.0752801	0.127796	0.0803941	0.0403026	0	0.0538278	0	0.0297591	0	0	0.121023	0.0322396	0.064719	0	0.0704525	0.0449602	0.0419959	0.112029	0.269896	0	0.0805378	0.134756	0	0	0	0.192974	0.189545	0	0.158277	0.0845048	0.0556713	0.0389333	0.117406	0.257609	0.192238	0.0381576	0.403858	0.169781	0.19055	0.0779819	0	0	0.0399568	0.376822	0	0.127078	0.217196	0.231574	0
ENSRNA049478122	0.1882	0.223643	0.120591	0.403026	0.179782	0.161483	0.0746878	0.0595181	0.131947	0.465546	0.564772	0.225677	0.064719	0.137152	0.176131	0	0.839917	0.373429	0.308452	0	0.120807	0.404269	0.150799	0.0330366	0.101766	0.385948	1.06145	0.0363715	0	0	0.19485	0.1168	0.352219	1.14084	0.538266	0.0763152	1.50529	1.29034	1.21952	1.11774	0.0595428	0	0.0399568	1.04673	0.0882325	0.80483	1.08598	1.21577	0.0771782
ENSRNA049478126	0.0754051	0.256017	0.281847	0.161478	0.288129	0.0269586	0.0374059	0.0596169	0.132166	0.233159	0.121224	0.0645862	0.0324132	0.06869	0.0352847	0	0.126197	0.112215	0.231723	0.0326689	0.0806716	0.13498	0.0302099	0.0661829	0	0.154635	0.493635	0.0364319	0.039635	0	0.0278819	0.077996	0.196002	0.331762	0.26958	0.0764419	2.42717	1.80267	2.25222	1.43204	0.0596416	0	0	1.42591	0.088379	0.594017	1.47938	1.36276	0.0386531
ENSRNA049478131	0.0752801	0.0638981	0.442168	0.362724	0.179782	0.269139	0.186719	0.297591	0.0879645	0.325882	0.201704	0	0.0323595	0.102864	0.0704525	0.179841	0.713929	0.2614	0.385565	0.0978443	0	0.0673782	0.0603196	0.0330366	0.067844	0.154379	0.416999	0.0363715	0.0395693	0	0.111343	0.428267	0.117406	0.55202	0.230685	0.0381576	0.881145	0.611213	0.876529	0.623855	0	0.080587	0	0.209345	0.0441163	0.169438	0.390953	0.260521	0.0385891
ENSRNA049478136	0.188096	0.319314	0.200874	0.241682	1.76089	0.242091	0.0373233	0.0594853	0.351664	0.232644	0.322549	0.193331	0.129367	0	0.0352068	0.224677	0.209863	0.223934	0.269747	0	0.201233	0.336705	0.120573	0.165092	0	0.385735	0.719873	0	0.0790949	0	0.0834609	0.272383	0.156455	1.10343	0.960658	0.076273	0.440329	0.373313	0.609422	0.571552	0.11902	0.281899	0.0399348	1.04615	0.264551	0.254016	0.434152	0.607547	0.0385678
ENSRNA049478138	0.112983	0.159834	0.241316	0.1613	0.0719527	0.0807864	0.0747291	0.059551	0.0880132	0.279482	0.161453	0.0645148	0.0971321	0.034307	0.0352457	0.0899701	0.0840381	0.112091	0.385778	0.0326328	0.201456	0.0674155	0.060353	0	0	0.270313	0.15172	0	0.0395912	0.126827	0.0278511	0.116865	0.039157	0.257752	0.0384688	0.0381787	0.367347	0.2718	0.419441	0.46815	0.0595757	0.0403158	0	0.502707	0	0.29668	0.13039	0.347553	0.0772208
ENSRNA049478140	0.3764	0.894573	0.602956	0.564237	0.287652	0.322967	0.0746878	0	0.263894	0.186218	0.282386	0.225677	0.0970785	0.240016	0.0704525	0.0449602	0.713929	0.821544	0.963913	0	0.120807	0.101067	0.301598	0	0.033922	0.424542	0.416999	0.0727431	0.910093	0.126757	0.222685	0.1168	0.234812	0.257609	0.269133	0	0.403858	1.05264	0.609759	0.493885	0.0297714	0.322348	0.0399568	0.334953	0.0882325	0.254157	0.52127	0.434202	0.0385891
ENSRNA049478144	0.188096	0.319314	0.602623	0.322243	0.431239	0.322789	0	0.178456	0.087916	0.41876	0.483823	0.225553	0.129367	0.171346	0.0704136	0.0898707	1.25918	0.522512	0.462423	0.0651935	0.12074	0.269364	0.241145	0.0330184	0.0339033	0.617175	0.795649	0.145406	0.118642	0.0844582	0.111281	0.350207	0.234683	0.478153	0.307411	0.11441	0.954046	0.644813	1.21884	1.22104	0.0297549	0.0402713	0.0399348	1.12984	0	0.804385	0.998549	1.99623	0.269974
ENSRNA049478147	0.15056	0.223643	0.200985	0.0806052	0.143826	0.13457	0.0373439	0.0595181	0.131947	0.0931092	0.121023	0.161198	0.161797	0	0	0.0449602	0.167983	0.224057	0.308452	0	0	0.134756	0.150799	0.0330366	0.135688	0.0771895	0.265363	0.0727431	0.0395693	0	0.0278357	0.1168	0.0391354	0.184007	0.192238	0.0381576	0.477287	0.577256	0.30488	0.311928	0	0	0.0399568	0.544298	0.132349	0.338876	0.608148	0.173681	0.0385891
ENSRNA049478153	0.460069	0.943729	1.22831	1.23153	0.476115	0.274137	0.0380374	0.151559	0.313593	0.426772	1.39706	0.886634	0.296644	0.244474	0.287043	0.366361	1.83936	0.912873	0.903269	0	0.12305	1.13239	0.307199	0	0.138208	1.33659	1.50591	0.259329	0.403041	0.258222	0.396936	0.674158	0.558071	1.79927	1.25317	0.272063	1.08449	0.622563	0.776353	1.21793	0.151621	0.0820836	0.325591	0.810286	0.224678	0.560899	0.663688	1.03195	0.235834
ENSRNA049478156	0.503638	0.466353	0.537852	0.343168	0.218687	0.130952	0.09085	0.144795	0.107	0.169887	0.294423	0.0392162	0.039362	0.0834159	0.0428491	0	1.22601	0.408814	0.750401	0	0.048983	0.163918	0.330177	0.0401857	0.206313	0.328626	0.18445	0	0	0	0.0338592	0.0947169	0.0952085	0.313355	0.093535	0.0464148	0.357274	0.0413043	0.370855	0.252952	0	0.0980259	0.0486034	0.814872	0	0.51526	0.369875	0.246476	0.0469397
ENSRNA049478162	0.051263	0.130537	0.0547454	0.219557	0.19588	0	0	0	0	0.31702	0.329648	0.21954	0.0881425	0.140093	0	0.122465	0.114391	0.152575	0.367578	0	0	0	0.0410754	0	0.0461993	0.0525632	0.67118	0	0.0538904	0.230179	0.0379101	0.265122	0.159899	0.250604	0.157088	0.155903	1.15005	1.38738	0.674738	0.991252	0	0	0	0.684271	0	0.115381	1.24238	0.985585	0
ENSRNA049478167	0	0.417529	0.26266	0.460861	0.352425	0.0879317	0	0	0.287393	0.228151	0.329499	0.210663	0.105723	0.168036	0	0.146892	0.20581	0.427017	0.629849	0	0.131565	0.275168	0.147805	0.107935	0	0.378284	0.247708	0	0	0.0690225	0.0909432	0	0.0639306	0.420824	0.314035	0	4.07834	1.55316	2.36571	1.31636	0	0	0.0652725	1.23113	0.144134	1.59154	1.98691	2.45891	0.0630381
ENSRNA049478177	0	0.189134	0	0	0	0.0398317	0.0552677	0	0.0650923	0.0688993	0	0.0477135	0	0	0	0	0.124305	0	0.0570624	0	0	0.199435	0.0446355	0	0	0.114238	0.112208	0	0	0	0	0	0	0.10893	0	0.056472	0.217344	0.201017	0.338409	0.384702	0.0440607	0	0	0.185895	0	0.125381	0.321443	0.0428403	0
ENSRNA049478180	0.544483	1.03986	0.944892	1.166	0.780194	0.729983	0.202575	0.16143	0.795284	0.168359	1.09416	0.408068	0.0585122	0.185998	0.0636958	0	1.44279	1.08037	1.81266	0	0.218442	1.15741	0.163604	0	0	0.837441	0.137093	0	0	0	0.0503322	0	0.141529	0.133088	0.208562	0	0.19916	0.184198	0.13782	0.188008	0.0538324	0	0	0.529951	0	0.38297	0.314185	0.261707	0
ENSRNA049478183	0.408363	1.09763	1.59905	1.02025	0.455113	1.21664	0.0675249	0.16143	0.715755	0.673437	1.1671	0.233181	0.234049	0.247998	0.127392	0.0812966	2.35403	1.95817	1.39435	0.176921	0.582512	0.791913	0.109069	0	0.0613375	1.0468	0.0685467	0.0657667	0.0715488	0.0764005	0.100664	0.140798	0.212293	0.199632	0.486644	0.206989	0.331933	0.491195	0.620191	0.611027	0.0538324	0.145717	0	0.681366	0.239312	0.536158	0.392732	0.680437	0
ENSRNA049478188	0.0987369	0.167617	0.843556	0.211443	0.377282	0	0	0.390318	0.115374	0.122121	0.423287	0	0.16977	0	0	0.117939	0.110163	0.0979575	0	0	0.105633	0.265119	0	0	0	0	0.198885	0	0.103798	0	0.0730182	0.204259	0.10266	0.193074	0.100855	0	1.44463	1.51425	0.699787	4.09122	0	0	0.104814	0.878644	0	0.777818	1.13949	0.607463	0.506132
ENSRNA049478193	0.197474	0.251425	0.527222	0.422885	0.377282	0.0706003	0	0.156127	0.115374	0.610607	0.952395	0.422853	0.50931	0.269832	0.18481	0.235878	0.440652	0.39183	0.202282	0	0.211266	0.176746	0.237345	0.173322	0	1.11365	0.894981	0.190819	0.103798	0	0.292073	1.02129	0.410638	1.54459	0.907697	0.100095	1.34832	0.801663	0.799756	0.750058	0.156192	12.6837	0	0.219661	0	0.333351	0.341847	0.759329	0.303679
ENSRNA049478201	0.0713387	0	0.228555	0.0763851	0.0681479	0	0	0	0	0.176469	0.0764576	0	0	0.0649858	0	0	0.318377	0	0.0730757	0	0	0.0638506	0	0	0	0.0731482	0	0	0	0	0	0	0	0.139498	0	0.0723196	0.139169	0.193071	0.361147	0.197064	0	0	0	0	0	0.0802834	0.246989	0	0
ENSRNA049478203	0.0749488	0.190851	0	0	0.143193	0	0	0	0	0.0926995	0.160653	0.0641955	0	0	0	0	0.0836221	0.148714	0.0767737	0	0.160367	0.134164	0.240217	0.0657825	0	0.1537	0.981296	0.144846	0	0	0.166279	0.077524	0	0.146558	0.0765567	0	0.365528	0.0676137	0.531191	0.155278	0	0.160465	0.238686	0.833697	0.0878442	0.253038	0.345984	0.634027	0
ENSRNA049478205	0	0.116588	0	0.294144	0	0.0982141	0	0.108597	0	0	0	0	0	0	0.128547	0	0	0	0	0	0	0	0	0	0	0	0	0	0.144396	0	0	0.142075	0	0	0.140303	0	0.133978	0	0.278141	0.094857	0	0	0	0.152788	0	0	0.158518	0.211265	0
ENSRNA049478207	0.158808	0.134797	1.35677	1.02025	0.455113	0.113553	0	0	0.742265	0.196419	0.680811	0	0	0.144665	0	0.379384	0.354371	1.89065	0	0	0.169899	0.710691	0.381743	0	0	0	0.159942	0	0	0.178268	0.117442	0.164264	0	0.155269	0.162215	0.160991	0.464706	0.143265	0.16079	0.548358	0	0	0	0.883252	0	0.357439	0.733099	1.95408	0
ENSRNA049478212	0	0.114059	0.143504	0	0	0.0960832	0	0	0	0.166201	0	0	0	0	0	0	0.299852	0.133315	0	0	0	0	0	0	0	0	0	0	0	0	0	0.277986	0	0	0.137259	0	0	0.363674	0	0.185598	0.212569	0	0	0.149473	0	0	0	0.310022	0
ENSRNA049478218	0.34671	0.147144	0.555395	0.556853	0	0.123955	0	0	0.202565	0.643235	0	0	0	0.157917	0	0	0	0	0.177576	0	0	0.465476	0.277808	0	0	0.177752	0.349187	0	0	0	0	0	0	0.338984	0	0	0.169092	0	0.351038	0.478871	0	0	0	0.385664	0	0.390181	0.200063	0.266635	0
ENSRNA049478221	0	0	0	0	0	0	0	0	0	0	0	0	0	0	0	0	0	0	0	0	0	0	0	0	0	0	0	0	0	0	0	0	0	0	0	0	0	0	0	0	0	0	0	0	0	0.713215	0	0	0
ENSRNA049478226	0	0	0	0	0	0	0	0	0	0	0	0	0	0	0	0	0	0	0	0	0	0	0	0	0	0	0	0	0	0	0	0	0	0	0	0	0	0.22188	0	0.169852	0	0	0	0	0	0	0	0	0
ENSRNA049478227	0	0	0	0	0	0	0	0	0	0	0	0	0	0	0	0	0	0	0	0	0	0	0	0	0	0	0	0	0	0	0	0	0	0	0	0	0	0	0	0.339705	0	0	0	0	0	0	0	0	0
ENSRNA049478230	0	0	0	0	0	0	0	0	0	0	0	0	0	0	0	0	0	0.218034	0	0	0	0	0.176094	0	0	0	0.221339	0	0.231034	0	0.162524	0	0	0	0	0	0	0	0	0.151771	0	0	0	0	0	0	0	0	0
ENSRNA049478234	0.239047	0	0.76586	0	0.228355	0.170927	0	0	0.279326	0.591325	0.5124	0.20475	0	0	0	0.571073	0.800131	0.948641	0.979471	0	0	0.855822	0.191541	0	0.215435	1.22555	0.963021	0.230991	0.2513	0.26834	0.353562	0	0.497088	1.40232	0.488351	0	3.96386	3.01913	3.14641	5.2827	0.189074	0	0.253761	2.12724	0	1.3451	5.24166	4.04442	0
ENSRNA049478239	0	0.615189	0	0.77604	1.38471	0.259118	0.359534	0.28651	0.423446	0	0.388388	0.310392	0	0.330114	0.678292	0	0.808644	0.359525	0	0	0	0	0.290368	0	0	0.371577	0	0	0	0	0	0	0.376782	0	0	0	0.353473	0.326919	0.733819	0.750783	0	0	0	1.61241	0	0.407823	0.418218	0	0
ENSRNA049478241	0	0	0	0	0	0	0	0	0	0	0	0	0	0	0	0	0	0	0	0	0	0	0	0	0	0	0	0	0	0	0	0	0	0	0	0	0	0	0	0	0	0	0	0	0	0	0	0	0
ENSRNA049478247	0	0	0	0	0	0	0	0	0	0.526649	0.912712	0	0	0	0	0	0.475078	0	0	0	0	0	1.02355	0	0	0	0	0	0	0	0	0	0	0	0	0	0	0	0	0	0	0	0	0	0	0	0	0	0
ENSRNA049478252	0	0	0.469398	1.88252	0.419879	0	0.43608	0	0.513599	0	0.942155	0	0	0.400396	0	0	0	0.436069	0.450241	0	0	0	0	0	0	0	0	0	0	0	0	0	0	0	0.448968	0	0.857458	0.793043	0	0.303542	0	0	0	0	0	0	0.507257	0	0
ENSRNA049478260	0	0	0	0	0.419879	0	0	0	0	0	0	0	0	0	0	0	0	0	0	0	0	0	0	0	0	0.450687	0	0	0	0	0	0	0	0	0	0	0	0	0	0	0	0	0.466593	0	0	0	0	0.338024	0
ENSRNA049478262	0	0	0	0	0	0	0	0	0	0	0	0	0	0	0	0	0	0	0	0	0	0	0	0	0	0	0	0	0	0	0	0	0	0	0	0	0	0	0	0	0.347653	0	0	0	0	0	0.507257	0	0
ENSRNA049478267	0	0	0	0	0	0	0	0	0	0	0	0	0	0	0	0	0	0	0	0	0	0	0	0	0	0	0	0	0	0	0	0	0	0	0	0	0	0	0	0	0	0	0	0	0	0.995723	0.510551	0.340219	0
ENSRNA049478272	0	0.746165	0	0	0.419879	0	0	0	0	0	0	0	0	0	0	0	0	0	0.450241	0	0	0	0	0	0	0	0	0	0	0	0	0	0	0	0	0	0	0	0	0	0	0	0	0	0	0	0	0	0
ENSRNA049478275	0	0	0	0	0	0	0	0	0	0	0	0	0	0	0	0	0	0	0	0	0	0	0	0	0	0	0	0	0	0	0	0	0	0	0	0	0	0	0	0	0	0	0	0	0	0	0	0	0
ENSRNA049478282	0	0.373082	0	0.470631	0	0	0.43608	0	0	0	0	0	0	0	0	0	1.47121	0	0.450241	0	0	0	0	0	0	0.450687	0	0	0	0.493399	10.0765	0	0	0	0	0	0	0	0	0	0	0	0	0.977846	0	0.494649	1.01451	0	0
ENSRNA049478287	0	0	0	0	0	0	0	0	0	0	0	0.376475	0	0	0	0	0	0	0	0	0	0	0	0	0	1.35206	0	0	0	0.493399	0.650098	0	0.457001	0.859489	0.897936	0	0.428729	0	0	0	0.347653	0	0	0	0	0.494649	0.507257	0	0.450621
ENSRNA049478292	0	0	0	0	0	0	0	0	0	0	0	0	0	0	0	0	0	0	0	0	0	0	0	0	0	0	0	0	0	0	0	0	0	0	0	0	0	0	0	0	0	0	0	0	0	0	0	0	0
ENSRNA049478301	0	0	0	0	0	0	0	0	0	0.543638	0	0	0	0	0	0	0	0	0	0	0	0.393402	0	0	0	0	0	0	0	0	0	0	0	0	0	0	0	0	0	0	0	0	0	0	0	0	0	0	0
ENSRNA049478307	0	0	0	0	0	0	0	0	0	0	0	0	0	0	0	0	0	0	0	0	0	0	0	0	0	0	0	0	0	0	0	0	0	0	0	0	0	0	0	0	0	0	0	0	0	0.494649	0	0	0
ENSRNA049478313	1.75815	1.49233	0	0	0	0.314285	0	0.695018	0	0.543638	0	0.376475	0.755751	0.400396	0	0	0.490403	0	0	0	0	0	0	0	0.396122	0.450687	0	0	0.462067	0	0.650098	0	0	0.429745	0.448968	0.891164	0	0	0	0	2.78122	0.941048	1.39978	1.46677	0.515164	0	0	0.338024	0
ENSRNA049478320	0	0	0	0	0	0	0	0	0	0	0	0.376475	0	0	0	1.05004	0	0.436069	0	0	0	0	0	0	0	0	0	0	0	0	0	0	0	0	0	0	0	0	1.33508	0	0	0	0	0	0	0	0	0	0
ENSRNA049478328	0	0	0	0	0	0	0	0	0	0	0	0	0	0	0	0	0	0	0	0	0	0	0	0	0	0	0	0	0	0	0	0	0	0	0	0	0	0	0	0	0.347653	0	0	0	0	0	0	0	0.450621
ENSRNA049478333	0	0.373082	0.469398	0	0.419879	0	0	0	0.513599	0	0	0	0	0	0	0	0	0.436069	0	0	0	0	0	0	0	0.450687	0	0.424726	0	0	0.325049	0	0	0	0	0	0	0	1.7801	0	0.347653	0.470524	0	0	0	0.989299	0	0.338024	0
ENSRNA049478336	0	0	0	1.41189	0	0	0	0	0.513599	0	0	0	0	0	0	0	0	0	0	0	0	0.393402	0	0	0	0	0	0	0	0	0	0	0	0	0	0	0	0	0	0.303542	0	0	0	0.488923	0	0	0	0.676048	0
ENSRNA049478343	0	0.373082	0.469398	0	0	0	0	0	0	0	0	0	0	0	0	0	0	0.436069	0	0	0.470237	0	0	0	0	0	0	0	0	0	0	0	0	0	0	0	0	0.396521	0	0	0	0	0	0	0	0	0	0	0
ENSRNA049478350	0	1.55242	0	0.979164	0.873573	0	0	0.723005	0	0.565529	0	1.56654	0	0	0	0	0	0	2.34186	0	0	4.09244	0	0	0	0	0.460505	0	0	0	0	0	0	0	0	0	0.891987	0	0	0.315766	0.361652	0	0.970764	0	0	0	0	0	0
ENSRNA049478355	0	0	0	0	0	0	0	0	0	0	0	0	0	0	0	0	0	0	0	0	0	0	0	0	0	0	0	0	0	0	0	0	0	0	0	0	0	0	0	0	0	0	0	0	0	0	0	0	0
ENSRNA049478362	0	0	0	0	0	0	0	0	0	0	0	0	0	0	0	0	0	0	0	0	0	0	0.466575	0	0	0	0	0	0	0	0	0	0	0	0	0	0	0	0	0	0	0	0	0	0	0	0	0	0
ENSRNA049478368	0	0	0	0	0	0	0	0	0	0	0	0	0	0	0	0	0	0	0	0	0	0	0	0	0	0	0	0	0	0	0	0	0	0	0	0	0	0	0	0	0	0	0	0	0	0	0	0	0
ENSRNA049478375	0	0	0	0	0	0	0	0	0	0	0	0	0	0	0	0	0	0	0	0	0	0	0	0	0	0	0	0	0	0	0	0	0	0	0	0	0	0	0.932149	0	0	0	0	0	0	0	0	0	0
ENSRNA049478381	0	0	5.70641	0	0	0	0	0	0	0	0	0	0.574222	0	0	0	0	0	0	0	0	0	0	0	0	0	0	0	0	0	0	0	0	0	0.682256	0	0.6515	0	0	0	0	0	0	0	0	0	0	0	0
ENSRNA049478387	0	1.70082	0	0	0.638051	0.95518	0	1.58423	0	0	0.715853	1.71628	0.574222	0.608445	0	0	0.74522	1.32531	0	0	0	0	1.60557	0	0	1.36974	6.05428	1.29083	0	0	0.493947	0.690876	1.38892	0	1.36451	0	7.818	10.846	12.1728	0	1.05659	0	0	2.22891	0	8.2684	9.24999	3.59565	0.684767
ENSRNA049478392	0.504655	0.428354	0	0	0	0	0	0.398992	0	0	0	0.432249	0	0	0	0.602799	0	0.500671	0	0	0	0	0	0	0	0	0	0	0	0	0	0.521995	0	0	0	0	0.492244	0	0	0	0	0	0	0	0	0	0	0	0
ENSRNA049478400	0	0	0	0	0	0	0	0	0	0	0	0	0	0	0	0	0	0	0	0	0	0	0	0	0	0	0	0	0	0	0	0	0	0	0	0	0	0	0	0	0	0	0	0	0	0	0	0	0
ENSRNA049478409	0	0	0	0	0	0	0	0	0	0	0	0	0	0	0	0	0	0	0	0	0	0	0	0	0	0	0	0	0	0	0	0	0	0	0	0	0	0	0	0	0	0	0	0	0	0	0	0	0
ENSRNA049478420	0	0	0	0.455923	15.8635	0	1.26736	0	0	1.0533	0	0.36471	0.366067	0	0	0	0	0.844883	0.872341	0	0	0	0	0	0	2.61962	1.28654	0	0	0.955961	0	0.880867	0	0	0.869876	1.29497	0	0	0	0.294057	1.01037	0	0	0.473644	0.499065	0.479191	0	0	0
ENSRNA049478426	0.841092	10.7088	4.94027	4.95324	0	22.8536	14.1861	21.9446	3.93125	8.8425	4.0565	11.5266	11.208	0	9.05227	5.02333	43.6368	12.934	26.2779	10.932	11.6979	7.52806	2.3588	31.3746	20.4663	30.6161	24.9895	111.346	0	39.1826	0	24.7948	26.6725	54.6863	45.9638	0	45.1224	57.2876	36.1927	51.1151	207.562	145.412	149.555	21.5186	0	54.9	67.4621	37.5165	18.5394
ENSRNA049478428	0	0	0	0	0	0	0	0	0.915033	0.96855	0	0	0	0	0	0	0	0	0	0.678537	1.67556	0	1.25493	0	0	0	0	0	0	0	0	0.809992	0.814197	2.29691	0	0	0.763828	1.41289	0.792862	0	1.23876	0	0	0	0	0	1.80747	0.602226	1.60566
ENSRNA049478438	0	1.94925	0	0.819637	0	3.83145	0	0.605212	0	1.89357	0.820415	0	0	0.697319	0.716399	0	0	0.759445	0	0	0	0	4.9069	2.0156	0.689875	0.784905	0	2.95876	2.41417	0	1.13219	0	1.5918	2.2453	1.56382	0	0	0.690571	1.55009	0	1.21093	0.819452	0	0	0	1.72294	2.65028	0	0
ENSRNA049478445	0	0	0	0	0	0	0	0	0	0	0	0	0	0	0	0	0	0	0	0	0	0	0	0	0	0	0	0	0	0	0	0	0	0	0	0	0	0	0	0	0	0	0	0	0	0	0	0	0
ENSRNA049478461	0	0	0	0	0.891523	0	1.85185	0	0	0	0	0	0	0	0	0	0	0	0	0	0	0	0	0	0	0	0	0	0	0	0	0	0	0	0.953289	0	0	0	0	0	0	0	0	0	0	0	0	0	0
ENSRNA049478482	0.11292	0	0.120591	0.201513	0.251695	0.0807417	0	0.0297591	0	0.0931092	0.121023	0	0	0	0	0	0.0839917	0	0.154226	0	0	0.101067	0	0.0330366	0	0.115784	0.227454	0	0	0.0422524	0.0278357	0	0.117406	0.184007	0.115343	0	1.46857	0.645169	0.571649	0.363916	0	0.080587	0	0.293084	0	0.127078	0.564709	0.434202	0
ENSRNA049478487	0	0.444566	0.774465	0.603943	0.500329	0.14404	0	0.159266	0.564929	0.548138	0.561337	0.20705	0.242457	0	0	0.144372	0.988927	1.03924	0.825397	0.0698199	0.301719	0.288479	0.129129	0	0	0.165243	0.689804	0.0389311	0	0.226129	0.0297945	0.0833464	0.460784	0.590867	0.617298	0.163371	0.353682	0.908646	0.530294	0.306056	0.0637329	0	0.0855374	0.179262	0.0472208	0.181362	0.790434	0.278855	0.123914
ENSRNA049478494	0.105544	0.268758	0.507212	0.282524	0.100823	0.0754674	0.209427	0.0834452	0.123328	0.717972	0.282792	0.180801	0.226842	0.192289	0	0.252139	0.235515	0.314132	0.324341	0	0.0564576	0.236163	0.084569	0.0463178	0.0475591	0.703435	1.16928	0	0.277383	0.177715	0.117078	0.21834	0.548684	1.2899	0.431232	0.106995	1.90454	1.04736	1.12204	1.23909	0.0834798	0.112984	0.11204	1.11532	0	0.653274	1.15714	0.771092	0
ENSRNA049478501	0	0	0	0	0	0	0	0	0	0	0	0	0	0	0	0	0.0919135	0	0	0	0	0	0	0	0	0	0.0829688	0	0	0	0	0	0	0	0	0	0	0	0.333635	0	0	0	0	0	0	0	0	0	0
ENSRNA049478508	0.740527	0.838084	0	1.58582	0.471603	0	0	0.390318	0.288434	0.305304	1.32277	0.211426	0	0	0	0	0.826223	0.244894	1.26426	0	0	0.441865	0.395574	0	0.444919	1.01241	0	0	0	0	0	0	0	0	0	0	0	0	0.499848	0.511403	0	0	0	0	0	0.555584	0	0.189832	0
ENSRNA049478513	0	0.373082	0	0	0	0	0	0	0	0	0	0	0	0	0	0	0	0	0	0	0	0	0	0	0	0.450687	0	0	0	0	0	0	0	0	0	0	0.428729	1.58609	0	0	0	0	0	1.46677	0	0	0	0.676048	0
ENSRNA049478519	0	0	0	0	0	0	0	0	0	0	0	0	0	0	0	0	0	0	0	0	0	0	0	0	0	0	0	0	0	0	0	0	0	0	0	0	0	0.793043	0.445026	2.42834	0	0	0	1.46677	0	1.48395	1.01451	0.338024	0
ENSRNA049478522	0	0	0	0	0	0	0	0	0	0	0	0	0	0	0	0	0.490403	0	0.450241	0	0	0	0	0	0	0	0	0	0	0	0	0	0	0	0	0	0	1.18956	0	0	0	0	0	0.488923	0	0	0	0.676048	0
ENSRNA049478524	0	0	0	0	0	0	0	0	0	0	0	0	0	0	0	0	0	0	0	0	0	0	0	0	0	0	0	0	0	0	0	0	0	0	0	0	0	0	0.263279	0	0	0	0	0	0	0	0	0	0
ENSRNA049478530	0	0.0639334	0.321754	0.322599	0.359763	0.0807864	0.0373645	0.059551	0.176026	0.0931607	0.201816	0.0322574	0.161887	0	0.105737	0	0.252114	0.186818	0.424356	0.0978984	0.0402912	0.168539	0	0	0.0339408	0.193081	0.227579	0	0.158365	0	0.0278511	0.116865	0	0.44186	0.192344	0.0763574	1.35918	0.2718	0.305048	0.286092	0	0.0403158	0.0399789	0.37703	0.132422	0.466212	0.347705	0.492367	0
ENSRNA049478534	0.189141	0.321087	0.161592	0.20252	0.252953	0.0540968	0.0375305	0.0598156	0.132606	0.187149	0.202712	0	0.0650424	0.103378	0	0.0903697	0.506469	0.150118	0.154997	0.0327777	0.0404702	0.169287	0	0	0	0.310301	0.495279	0.0365533	0	0	0.0279748	0.0782558	0.157324	0.406838	0.309117	0.0383483	0.221387	0.273008	0.459605	0.417982	0	0.0404949	0.0401565	0.336627	0.13301	0.127713	0.174625	0.261823	0
ENSRNA049478539	0	0	0	0.176629	0	0.058976	0.081831	0	0	0	0	0.211938	0	0	0.0771907	0	0	0	0.253465	0	0	0	0	0	0	0	0	0	0	0	0	0	0	0	0	0.0836141	0.160903	0.297631	0.167019	0	0	0	0	0.642229	0	0	0	0.444014	0
ENSRNA049478543	0	0	0	0	0	0	0	0	0	0	0	0	0	0	0	0	0	0	0	0	0	0	0	0	0	0	0	0	0	0	0	0	0	0	0	0	0	0	0	0	0	0	0	0	0	0	0	0	0
ENSRNA049478548	0	0.375505	0	0	0	0	0	0	0	0	0	0	0	0	0	0	0	0	0	0	0	0	0	0	0	0	0	0	0	0	0.327159	0	0	0	0	0	0	0	0	0	0	0	0	0	0	0.497861	0	0	0
ENSRNA049478557	0	0	0	0	0	0	0	0	0	0	0	0	0	0	0	0	0	0	0	0	0	0	0	0	0	0	0	0	0	0	0	0	0	0	0	0	0	0	0	0	0	0	0	0	0	0	0	0	0
ENSRNA049478560	0	0	0	0	0	0	0	0	0	0	0	0	0	0	0	0	0	0	0	0	0	0	0	0	0	0	0	0	0	0	0	0	0	0	0	0	0	0	0	0	0	0	0	0	0	0	0	0	0
ENSRNA049478576	0	0	0	0	0	0	0	0	0	0	0	0	0	0	0	0	0	0	0	0	0	0	0	0	0	0	0	0	0	0	0	0	0	0	0	0	0	0	0	0	0	0	0	0.0418691	0	0	0	0	0
ENSRNA049478584	0.11292	0.191694	0.522562	0.282118	0.179782	0.0807417	0	0.0595181	0.131947	0.0931092	0.201704	0.0322396	0.194157	0.17144	0.105679	0	0.335967	0.224057	0.269896	0.0652295	0	0.168446	0.0603196	0.0330366	0.101766	0.231569	0.530725	0	0.237416	0.0845048	0.139178	0.272533	0.117406	0.699225	0.269133	0	0.477287	0.135825	0.26677	0.285934	0.0297714	0.0402935	0.119871	0.46056	0	0.0423595	0.564709	0.318415	0.0385891
ENSRNA049478590	0	0.0320198	0.161144	0.121176	0.0720722	0.0269735	0	0	0.0440797	0.186631	0.0404302	0	0.162156	0.034364	0	0.0450598	0.210444	0.0748512	0.19321	0	0.161432	0	0	0	0.169986	0.0773605	0.303943	0.0729042	0	0	0	0.0390196	0.19611	0.25818	0.0770654	0	1.76619	0.646598	1.10764	0.312618	0.0596747	0.0807655	0.0400453	0.881198	0	0.0849066	0.696566	0.551207	0
ENSRNA049478600	0	0.223643	0.241182	0.201513	0.215739	0.242225	0	0	0.0439823	0.139664	0.0806817	0.0644792	0	0	0	0.0449602	0.251975	0.149372	0.501235	0	0	0.269513	0.0603196	0.0330366	0.033922	0.231569	0.151636	0.0727431	0.0395693	0	0.139178	0.155733	0.0391354	0.441616	0.346028	0.0763152	0.293715	0.339563	0.22866	0.38991	0.0297714	0	0.0399568	0.167476	0.0882325	0.0423595	0.52127	0.289468	0
ENSRNA049478607	0.13653	0.811211	1.02063	1.60807	0.782539	1.46435	0	0.215887	0.159535	1.51979	0.43898	0.350824	0.117376	0.373115	0	0	1.37097	1.21907	1.67825	0	0.146066	0.733194	0.218795	0	0.246088	0.279986	0.275011	0	0	0.306521	0	0.282442	0	0.133488	0.139459	0	0.133172	0.369504	0.414703	0.377147	0	0	0.289867	0.911219	0	1.07554	0.472695	0.629984	0
ENSRNA049478615	0	1.16824	1.7148	2.45615	0.219129	0.984125	0	0.72544	0.26804	0.567433	0.491697	0.392954	0.197208	0.208961	0.214678	0	3.32715	1.36547	0.939897	0	0.49082	0.821243	0.367604	0	0	0.470414	0	0	0	0	0	0	0.477004	0.448555	0.23431	0	0.447495	0	0	0.316829	0	0	0.243508	0	0	0	0	0	0
ENSRNA049478622	0	0	0	0	0	0	0	0	0	0	0	0	0	0	0	0	0	0	0	0	0	0	0	0	0	0	0	0	0	0	0	0	0	0	0	0	0	0	0	0	0	0	0	0	0	0	1.01451	0.338024	0
ENSRNA049478628	0	0	0	0	0.839757	0	0	0	0	0	0	0	0	0	0	0	0	0	0	0	0	0	0	0	0	0	0	0	0	0	0	0.454641	0.457001	0	0	0	0.857458	0	0	0.303542	0	0	0	0	0	0	0	0	0
ENSRNA049478633	0	0	0	0	0	0	0	0	0	0	0	0	0	0	0	0	0	0	0	0	0	0	0	0	0	0	0	0	0	0	0	0	0	0	0	0	0	0	0.890052	0	0	0	0	3.91138	0	0	0	0.338024	0
ENSRNA049478640	0	0	0.469398	0.470631	0	0	0	0	0	0	0.471077	0	0	0	0	0	0	0	0	0	0	0	0	0.385782	0	0	0	0.424726	0	0	0.650098	0	0	0	0	0	0	0.396521	0.890052	0	0	2.35262	0	1.46677	0	0.494649	0.507257	0.676048	0
ENSRNA049478649	0.0752801	0.031949	0.0803941	0	0	0	0	0.0297591	0.0439823	0	0	0	0	0	0.0352262	0.0449602	0.0419959	0.373429	0.0771131	0	0.0402689	0	0	0	0	0.0771895	0.151636	0	0	0	0	0.0778667	0	0.257609	0.0768951	0	0.293715	0.27165	0.19055	0.311928	0	0	0.0399568	0.46056	0	0.127078	0.304074	0.578936	0
ENSRNA049478662	0.1882	0.830675	0.763744	0.967263	0.359565	0.215311	0.0373439	0.119036	0.219911	0.279328	1.04886	0.515834	0.485392	0.274305	0.246584	0.494562	1.55385	1.79246	1.27237	0.0652295	0.322151	0.606404	0.120639	0.19822	0.16961	1.00346	1.32681	0.290972	0.395693	0.211262	0.250521	0.194667	0.821844	1.61926	1.03808	0.381576	2.68015	2.10529	3.12502	2.23548	0.148857	0.120881	0.279698	1.67476	0.132349	0.80483	1.69413	1.82365	0.308713
ENSRNA049478674	0	0	0	0	0	0	0	0	0	0	0	0	0	0	0	0	0	0	0	0	0	0	0	0	0	0	0	0	0	0	0	0	0	0	0	0	0	0	0	0	0	0	0	0	0	0	0	0	0
ENSRNA049478681	0	0	0	0	0	0	0	0	0	0	0	0	0	0	0	0	0	0	0	0	0	0	0	0	0	0	0	0	0	0	0	0	0	0	0	0	0	0	0	0	0	0	0	0	0	0	0	0	0
ENSRNA049478689	0	0	0	0	0	0	0	0	0	0	0	0	0	0	0	0	0	0	0	0	0	0	0	0	0	0	0	0	0	0	0	0	0	0	0	0	0	0	0	0	0	0	0	0	0	0	0	0	0
ENSRNA049478700	0	0	0	0	0.0359565	0	0	0	0	0.139664	0	0	0	0	0	0	0	0	0.192783	0	0	0	0	0.0330366	0	0	0	0	0	0	0.0556713	0	0	0	0	0.228946	0.0367144	0	0	0	0	0.161174	0	0	0	0.0423595	0	0	0
ENSRNA049478703	0.11292	0.191694	0.0401971	0.16121	0.0359565	0	0	0.0595181	0.0879645	0.0931092	0.48409	0.0967188	0.129438	0.0342881	0	0.0449602	0.251975	0.224057	0.192783	0	0	0.134756	0.0603196	0.0660732	0	0.308758	0.303272	0.0727431	0	0	0.083507	0.1168	0.0782708	0.147205	0.0768951	0.0381576	0.514001	0.81495	0.457319	0.519879	0	0.0402935	0	0.334953	0	0.338876	0.695027	0.578936	0.0771782
ENSRNA049478712	0	0	0	0	0	0	0	0	0	0	0	0	0	0	0	0	0	0	0	0	0	0	0	0.385782	0	0	0	0	0	0	0	0	0	0	0	0	0.428729	0.396521	0	0	0	0	0	0	0	0	1.01451	0	0
ENSRNA049478717	0	0	0	0	0	0	0	0	0	0	0	0	0	0	0	0	0	0	0	0	0	0	0	0	0	0	0	0	0	0	0	0	0	0	0	0	0	0	0	0	0	0	0	0	0	0	0	0	0
ENSRNA049478726	0	0.535442	0.673673	0	0	1.80423	0	0.49874	2.94844	0.780221	0	0	0	0	0	0	0.703819	1.25168	1.93854	0	0	0	1.01091	0	0	0	0	0	0	0	0	0	0	0	0	0	0	0	0	0	0	0	0	0	0	0	0.728008	0.485127	0
ENSRNA049478739	0	0.031949	0.0803941	0.0403026	0	0	0	0.0297591	0	0.0465546	0	0	0	0	0	0	0	0	0.0385565	0	0	0	0	0	0	0	0.037909	0	0	0	0	0	0	0.0368013	0.0384476	0	0.146857	0.0339563	0.11433	0.0519879	0	0	0	0	0	0	0	0.0578936	0
ENSRNA049478748	0	0.0639334	0	0	0.0719527	0	0	0	0	0.139741	0	0	0	0	0	0.0899701	0.0420191	0.0373635	0.0771557	0	0	0	0	0	0	0	0	0	0	0.0422758	0	0	0	0	0	0.0381787	0.330612	0.033975	0.152524	0.15605	0	0	0	0	0	0.0847658	0	0.115851	0
ENSRNA049478756	1.58088	3.76999	4.42168	6.00509	3.91925	1.48027	0.448127	0.833254	1.84726	2.70017	5.00227	2.45021	2.10337	0.617185	0.598846	1.39377	6.34137	6.68438	5.89915	0.228303	1.12753	3.16678	1.59847	0.231256	0.881972	5.1331	6.44452	0.618316	0.514401	0.760544	0.83507	1.67413	1.64369	6.32983	7.07435	0.648679	3.26758	2.92024	3.16313	2.93732	0.357257	1.32969	0.919008	2.72149	1.23526	1.39786	3.12762	2.51837	1.08049
ENSRNA049478764	0	0	0	0	0.486892	0	0	0	0	0	0	0	0.438185	0	0	0	0	0	0	0	0	0	0	0	0	0	0	0	0	0	0	0	0	0	0	0	0	0.153269	0	0.234659	0	0	0	0	0	0.382397	0.196072	0	0
ENSRNA049478771	0	0	0	0	0	0	0	0	0	0	0	0	0	0	0	0	0	0	0	0	0	0	0	0	0	0	0	0	0	0	0	0	0	0	0	0	0	0	0	0	0	0	0	0	0	0	0.507257	0.676048	0
ENSRNA049478779	0	0.373082	0	0	1.25964	0.314285	0	0	0	0	0.471077	0	0	0	0	0	0	0	0	0.761712	0	0	0	0	1.58449	0	0	0.424726	0	0.986799	0	0.454641	0	0	0	0	0	0	0.445026	0.910627	0.347653	0	0	0	0	0	0	0	0
ENSRNA049478786	0	0	0	0	0	0	0	0	0	0	0	0	0	0	0	0	0	0	0	0	0	0	0	0	0	0	0	0	0	0	0	0	0	0	0	0	0	0	0	0	0	0	0	0	0	0	0	0	0
ENSRNA049478799	0	0	0	0	0	0	0	0	0	0	0	0	0.064719	0	0	0	0	0	0	0	0	0	0.0301598	0	0	0.0385948	0	0	0	0.0422524	0	0	0.0391354	0.0736027	0.0768951	0	0.0367144	0.0339563	0	0.025994	0	0	0	0.0418691	0	0	0	0.0289468	0
ENSRNA049478806	0	0	0	0	0	0	0	0	0	0	0	0	0	0	0	0	0	0	0	0	0	0	0	0	0	0	0	0	0	0	0	0	0	0	0	0	0	0	0	0	0	0	0	0	0	0	0	0	0
ENSRNA049478813	0	0.0958472	0	0	0.0359565	0	0	0	0.0439823	0	0	0.0322396	0	0	0	0	0.0839917	0	0	0	0	0	0	0	0	0	0	0	0	0	0.0556713	0	0	0	0	0.0381576	0.0367144	0	0	0.0779819	0	0	0	0	0	0	0	0.0868404	0
ENSRNA049478822	0	0.261191	0.131448	0.0658968	0.176372	0.0880112	0	0	0	0.152238	0.263837	0.0527133	0.0529094	0	0	0	0.274661	0.183172	0.252167	0	0	0.16525	0	0.108033	0.110928	0.252417	0.309915	0	0	0.13817	0.0910254	0.127316	0.0639883	0.90258	0.377182	0.124779	0.240119	0.0555202	0.37387	0.340011	0	0.0658819	0	0.410748	0.0721323	0.0692598	0.284101	0	0.0630951
ENSRNA049478827	0.283869	0	0	0.607898	0	0	0	0	0	0	0.304237	0	0.244045	0	0	0	0	0	0.872341	0	0	1.27036	0	0	0	0	0	0	0	0	0	0	0	0	0	0.287772	0	0	0	0	0	0	0	0	0	0.319461	0	0	0
ENSRNA049478830	0	0	0	0	0	0	0	0	0	0	0	0	0	0	0	0	0	0	0	0	0	0	0	0	0	0	0	0	0	0	0	0	0	0	0	0	0	0	0	0	0	0	0	0	0	0	0	0	0
ENSRNA049478841	0	0	0	0	0	0	0	0	0	0	0	0	0	0	0	0	0	0	0	0	0	0	0	0	0	0	0	0	0	0	0	0	0	0	0	0	0	0	0	0	0	0	0	0.488923	0	0	0	0	0
ENSRNA049478848	0	0	0	0	0	0	0	0	0	0	0	0	0	0	0	0	0	0	0	0	0	0	0	0	0	0	0	0	0	0	0	0	0	0	0	0	0	0	0	0	0	0	0	0	0	0	0	0	0
ENSRNA049478854	0	0	0	0	0	0	0	0	0	0	0	0	0	0	0	0	0	0	0	0	0	0	0	0	0	0	0	0	0	0	0	0	0	0	0	0	0	0	0	0	0	0	0	0	0	0	0	0	0
ENSRNA049478865	0	0	0	0	0	0	0	0	0	0	0	0	0	0	0	0	0	0	0	0	0	0	0	0	0	0	0	0	0	0	0	0	0	0	0	0	0	0	0	0	0	0	0	0	0	0	0	0	0
ENSRNA049478869	0	0	0	0	0	0.314285	0	0	0	0	0	0	0	0	0	0	0	0	0.450241	0	0	0	0.352189	0	0	0	0	0	0	0	0.325049	0	0	0.859489	0	0	0	1.18956	0.445026	0	0.347653	0	0	0	0.515164	0	0.507257	0	0
ENSRNA049478872	0	0	0	0	0	0	0	0	0	0	0	0	0	0	0	0	0	0	0	0	0	0	0	0	0	0	0	0	0	0	0	0	0	0	0	0	0	0	0	0	0	0	0	0	0	0	0	0	0
ENSRNA049478881	0.15056	0.287541	0	0.241816	0	0.13457	0.0373439	0.0595181	0.131947	0.279328	0.403409	0.354636	0.258876	0.102864	0.0352262	0.314721	0.251975	0.186714	0.0385565	0.163074	0.241614	0.269513	0.0603196	0.0660732	0.474908	0.115784	0.0758179	0.0363715	0.0395693	0	0	0.155733	0.0391354	0.147205	0.461371	0	0.146857	0.27165	0.914639	0.25994	0.0297714	0.0402935	0.0799137	0.92112	0.0441163	0.127078	0.347513	0.115787	0.0385891
ENSRNA049478891	0	0	0	0.470631	0	0	0	0.347509	0	0	0	0.376475	0.377875	0	0	0	0	0.436069	0	0	0	0	0	0.385782	0	0	0	0	0	0	0.650098	0	0	0	1.79587	0	20.1503	14.2748	18.6911	9.71336	0	0	0.466593	16.6234	0	8.90369	11.1597	6.42245	0
ENSRNA049478900	0	0	0	0	0	0	0	0	0	0	0	0	0	0	0	0	0	0	0	0	0	0	0	0	0	0	0	0	0	0	0	0	0	0	0	0	0	0	0	0	0	0	0	0	0	0	0	0	0
ENSRNA049478910	0	0	0	0	0	0	0	0	0	0	0	0	0	0	0	0	0	0	0	0	0	0	0	0	0	0	0	0	0	0	0	0	0	0	0	0	0	0	0	0	0	0	0	0	0	0	0	0	0
ENSRNA049478923	0	0.705217	0.887277	0.889606	1.58735	0	0	1.97063	0.970828	0	3.5618	0.71163	0	0	0	0	0	4.94566	0	0	0.888863	0	1.33145	0	0	0	0.836771	0	0	0	0.614421	0	0	1.62464	0.848659	0	0	0	0	0.573769	0	1.77881	0.881974	0.924184	0	0	0	0	0
ENSRNA049478930	0	0	0	0	0	0	0	0	0	0	0	0	0	0	0	0	0	0	0	0.776746	0	0	0.71828	0	0	0	0	0	0	0	0	0	0	0	0	0	0	0.808695	0	0.619067	0	0	0	0	0	0	0	0	0
ENSRNA049478942	0	0	0	0	0	0	0	0	0	0	0	0	0	0	0	0	0	0	0	0	0	0	0	0	0	0	0	0	0	0	0	0	0	0	0	0	0	0	0	0	0	0	0	0	0	0	0	0	0
ENSRNA049478949	0.26732	0.129659	0.28548	0.04089	0.109441	0	0	0.0301928	0.0892465	0.0944662	0.163715	0.163547	0.0984933	0.0347878	0.0357396	0	0.255647	0.303097	0.117355	0.0330901	0	0.10254	0.0305994	0.0670362	0	0.274101	0.115384	0.0369016	0.120438	0.0428682	0	0.197504	0	0.186688	0.195039	0.0387137	0.819488	0.516767	1.15996	0.817557	0	0	0.0810784	0.722148	0.134278	0.515722	0.308506	0.352424	0.117454
ENSRNA049478956	0.0402889	0.170987	0.0860517	0.301972	0.0769736	0.115232	0.0799437	0.0318533	0.18831	0	0.215899	0.0345084	0	0.036701	0.0754104	0.0962483	0.134854	1.19912	0.12381	0	0	0.10818	0	0	0.0726184	0	0.0811534	0	0	0.0904517	0	0	0.0837789	0.118173	0.246919	0	0.589471	0.617879	1.0198	1.16858	0	0	0	0.806679	0	0.362723	0.418465	0.464758	0.0413047
ENSRNA049478963	0.0808167	0.0342988	0.258921	0.2596	0.154404	0.317827	0	0.0958433	0	0.0999571	0.606309	0.138443	0.277915	0.0736197	0.037817	0	0.405761	0.360804	0.289746	0	0	0.217001	0.0971339	0.0354663	0.254918	0.207166	0.529062	0	0	0	0	0.12539	0.126041	0.750651	0.330202	0.040964	0.433561	0.255175	0.163651	0.306963	0.063922	0	0.214478	0.674226	0.0473609	0.0454749	0.46634	0.403985	0.0414272
ENSRNA049478975	0	0	0	0	0	0	0	0	0	0	0	0	0	0	0	0	0	0	0	0	0	0	0	0	0	0	0	0	0	0	0	0	0	0	0	0	0	0	0	0.169852	0	0	0.26109	0.273585	0	0	0.283844	0	0
ENSRNA049478981	0	0	0	0	0.419879	0	0	0.695018	0	0	0	0	0	0	0	0	0	0	0	0	0	0	0	0	0	0	0	0	0	0	0	0	0	0	0	0	0	0	0	0	0	0	0	0.488923	0	0	0	0	0
ENSRNA049478987	0	0	0	0	0	0	0	0	0	0	0	0	0	0	0	0	0	0	0	0	0	0	0	0	0	0	0	0	0	0	0	0	0	0	0	0	0	0.396521	0	0	0	0	0	0.488923	0	0	0	0	0
ENSRNA049478993	0.879077	0	0	0	0	0.314285	0	0.347509	0	0.543638	0	0.376475	0	0	0	0	0	0	0	0	0.470237	0	0	0	0	0	0	0	0.462067	0	0.325049	0	0	0	0	0	0	0	0	0.910627	0	0	0.466593	0.488923	0	0	0	0.338024	0
ENSRNA049478999	1.31016	1.11207	0.466389	1.40284	0	0.624541	0	0.345281	0	0.540153	0	0.374062	0	0	0	0	0.48726	0	1.78942	0	0	0.39088	0	0	0	0.895596	0	0	0	0	0.322965	0	0	0.42699	0	0	2.1299	0.39398	0.442173	1.80958	0	0	0	0	0	0.982957	2.01602	3.35857	0
ENSRNA049479006	0.0612116	0.15587	0.326849	0.131083	0.175421	0.26261	0	0.0967905	0.143051	0.0757087	0.196811	0.104858	0.315745	0	0	0.219348	0.13659	0.242913	0.062702	0	0.0654867	0	0.0980939	0	0	0.0627642	0.493191	0.0591487	0.064349	0	0.0452673	0.12663	0.127287	0.718172	0.312624	0.248213	0.895593	1.71185	2.23113	0.929991	0	0	0.0649792	0.885157	0	0.757751	1.20092	0.98856	0
ENSRNA049479014	0.284461	0.965808	0.607572	1.8275	0.679344	0.305099	0.141112	0	0.166196	1.0555	2.43898	0.730944	0.122277	0	0.266219	0.339783	0.79345	0.846647	0.582775	0.246483	0.760822	0.891109	0.22793	0	0.128181	0.583353	1.00273	0	0.747603	0	0.105183	0.735588	0.591525	1.11249	0.435846	0	1.10986	3.97763	2.59211	4.32184	0.112497	0	0	1.10748	0.166702	0.80032	0.984863	2.18763	0.145817
ENSRNA049479027	0	0	0	0	0	0	0	0	0	0	0	0	0	0	0	0	0	0	0	0	0	0.0336891	0	0	0	0	0	0	0	0	0.0278357	0	0	0	0	0	0	0	0	0	0	0.201468	0	0	0	0	0	0	0
ENSRNA049479033	0.30112	0.255592	0.442168	1.00757	19.2367	0	0	0.0297591	0.39584	0.186218	0.363068	0.257917	0.194157	0.0685761	0.211357	0.269761	0.335967	0.784201	1.46515	0.0652295	0.0402689	0.741161	0.0603196	0.0330366	0.101766	0.270163	1.2889	0.0727431	0.0395693	0.0845048	0.083507	0.1168	0.156542	1.17764	0.346028	0.0763152	0.624144	1.01869	1.10519	1.16973	0.0297714	3.02201	0.0799137	0.711775	0.0882325	1.01663	1.39005	0.868404	0.0385891
ENSRNA049479040	0.265436	1.12652	0.0944892	1.23159	0.338084	0.506121	0.263347	0	0.516934	0.875468	0.0948272	0.151568	0	0.161198	0	0	1.57948	1.22892	0.543797	0	0.0946581	0.237574	0.283581	0	0	0.362891	0	0	0	0	0	0	0	0.432535	0.27113	0	0.258908	0.319277	0.268749	0.183308	0.0699821	0.0947159	0.0939245	0.688937	0	0.298717	0	0.340219	0
ENSRNA049479045	0	0	0	0	0	0	0	0	0	0	0	0	0	0	0	0	0	0	0	0	0	0	0	0	0	0	0	0	0	0	0	0	0	0	0	0	0	0	0	0	0	0	0	0	0	0	0	0	0
ENSRNA049479053	0	0.373082	0	1.41189	0	0	0.43608	0	0	0	0	0	0	0	0	0	0	0	0	0.380856	0	0	0	0	0	0	0	0	0	0	0	0	0	0	0	0	0.857458	0	0	0.303542	0	0	0	1.46677	0	0	1.01451	0	0
ENSRNA049479057	0	0	0	0	0	0	0	0	0	0	0	0	0	0	0	0	0	0	0	0	0	0	0	0	0	0	0	0	0	0	0	0	0	0	0	0	0	0	0	0	0	0	0	0	0	0	0	0	0
ENSRNA049479065	0	0	0	0	0	0	0	0	0	0	0	0	0	0	0	0	0	0	0	0	0	0	0	0	2.36149	1.34339	0	0	0	0	0	0	0	0	0	0	0	0	0	1.80958	0	0	0	0	0	0	0	0	0
ENSRNA049479077	0	0	0	0	0	0	0.0373439	0	0	0	0.0403409	0	0	0	0	0	0	0	0	0	0	0.168446	0	0	0.135688	0	0	0	0	0	0	0	0	0	0	0	12.5196	0	0	0	0.178628	0	0	0	0	0	0	0	0
ENSRNA049479084	0.602241	0.127796	0	0	0	0.538278	0.597502	0	0.351858	0.372437	4.03409	1.16063	1.58562	1.23437	0.986335	3.50689	0.167983	1.15763	0	1.50028	1.36914	0.0673782	0.965114	1.94916	7.80206	1.31222	3.56344	1.05477	0.118708	0.464777	0	0.739733	2.50467	0.0368013	0.538266	0	0.220286	0.373519	3.08691	2.39145	0	0	0.519439	12.5607	0.794093	2.32977	0.738466	0.607883	0.385891
ENSRNA049479090	0	0.0640042	0.0402638	0.201848	0.828372	0.0269586	0	0.0596169	0	0.139896	0.0808157	0.0322931	0.0324132	0	0	0.180139	0.252393	0.0374049	0	0.0326689	0	0.236215	0	0.0330915	0	0.115977	0.113916	0	0.118905	0	0.223055	0	0.117601	0.0737249	0.0770228	0.458651	0.110326	0.170063	0.419905	0.234334	0	0.484325	0	0.125816	0	0.127289	0.217556	0.202964	0.0386531
ENSRNA049479097	0	0	0	0	0	0	0	0	0	0	0	0	0	0	0	0	0	0	0	0	0	0	0	0	0	0	0	0	0	0	0	0	0	0	0	0	0	0	0	0	0	0	0	0	0	0	0	0	0
ENSRNA049479107	0	0	0	0	0	0	0	0	0	0	0.471077	0	0	0	0	0	0	0	0	0	0	0	0	0	0	0	0	0	0	0	0	0	0	0	0	0	0	0	0	1.51771	0	0	0	2.93354	0	0	0	0	0
ENSRNA049479113	0	0	0	0	0	0	0	0	0	0	0	0	0	0	0	0	0	0	0	0	0	0	0	0	0	0	0	0	0	0	0	0	0	0	0	0	0	0	0	0	0	0	0	0	0	0	0	0	0
ENSRNA049479127	0.667926	0	0	0	0	0	0.662671	0.528078	0	0	0	0.572095	0	0	0	0	0	0	0	1.1575	0.714576	0	0	0.586238	0	2.0546	0	0	0	0	0	0	0	0	0	0.67711	0	0.602557	0.676265	0	0	0	1.41808	0	0	0	0	0.513664	0
ENSRNA049479136	0	2.33648	0.734916	0	0	0	0	1.63224	0	0	0	0	0	0	0	0.821999	0	0	0.704922	0.59629	0.73623	0	0	0	0	0	0	0	0	0	0	0	0.715506	0	2.10879	0	0	0.620816	0	0	0	0	0.730524	0	0	0	0.794191	1.58769	0
ENSRNA049479153	0.688167	0	0	0	0	0	0	0	0	0	0	2.35772	0	0	0	0.821999	0	0	0	0	0	0	0.551407	0.604003	0	0	1.38617	0	0.723438	0	0	0	0.715506	0	0	0	0	0.620816	0	0.475243	1.63292	0.736679	0	0	0	0.774451	0.794191	0	0
ENSRNA049479158	0	0	0	0	0	0	0.682752	1.63224	0	0	0	0	0	0	0	0.821999	0	0	0	0	0.73623	0	0	1.20801	0	0	0	0	0	0	0	0	0	0	0	0	0	0	0	0	0	0	0	1.53097	0	0	0	0	0
ENSRNA049479169	0	0	0	0.736846	0	0	0.682752	0	0.80412	0	0.737545	0	0	0	0	0	4.60682	0	0	0	0	0	0	0	0.62019	1.41124	0.693083	0	0	0.772494	0	0	0	0	0	0	0.671242	0	0	0.475243	0	1.47336	0	0	0	0	1.58838	0	0
ENSRNA049479178	0	1.16824	0	0.736846	0	0	0.682752	0.54408	0	0.85115	0	0	0.591623	0	0	4.11	2.30341	2.0482	0	0.59629	0	1.23186	0	0.604003	0.62019	0.705621	0	0	0	0.772494	0.508915	0	2.14652	0	0	0	1.34248	0	0	0	0	0	0	0	2.41971	0.774451	0.794191	1.05846	0.705518
ENSRNA049479185	0	0	0	0	1.31477	0	0.682752	0	0	0	0	0	0	0	0	2.466	0	0.682734	0	0.59629	0	0	0	0.604003	0	0	0	0	0	0	0	0.711812	0	0	0	0	0	0	0	0	0	0	0	0	1.61314	0	0	0	0
ENSRNA049479186	0	0	0	0	0	0	2.41402	0	0	1.00314	0	0	0	0.738826	0.759042	0	0	0	0	0	3.4708	0	0	0	0	0	2.45054	0	2.55787	0.910439	5.99792	0	0	0	0	0	0	0	0	0	0	0	0	0	0.9506	0	0	0	0
ENSRNA049479211	0	2.26776	0.713301	0.715174	0	0	1.32534	0.528078	0	0.826116	0	0	0	0	0	0.797823	0	0	0	0	0	0	0	0.586238	0	0	0	0	0	0	0.493947	0	0	0	0	0	0	0	0	0	0	0	0	0	0	0	0.770832	0	0
ENSRNA049479219	0	0	0	0	0	0	0	2.19853	0	1.71967	0.745071	0.595446	0	0	0	0	0	0	0.712115	0.602375	0.743742	0	0	0	0	2.13847	0	0	0	3.90188	3.59875	0.719075	0	1.3594	2.13031	2.81899	0	1.2543	0	0	0	0	0	0.773297	0	1.56471	0	0	0
ENSRNA049479257	0	0.0319667	0.0402193	0.120975	0	0.0538576	0	0	0	0.0465803	0.0807263	0.0645148	0	0	0	0.044985	0.0420191	0.0747271	0.0771557	0	0	0.0337077	0	0.198329	0.0339408	0.193081	0.0758598	0	0	0	0.0278511	0.0389549	0	0.110465	0.153875	0	0.293877	0.1359	0.495703	0.286092	0	0	0	0.335138	0.0441406	0.59336	0.217316	0.289628	0
ENSRNA049479261	0	0	0	0	0	0	0	0	0	0	0	0	0	0	0	0	0	0	0	0	0	0	0	0	0	0.153531	0	0	0	0	0	0	0	0	0	0	0	0	0	0	0	0	0	0	0	0	0	0	0
ENSRNA049479266	0	0	0	0.470631	0	0	0	0	0	0	0	0	0	0	0	0	0	0	0	0	0	0	0	0	0	0	0	0	0	0	0	0	0	0	0	0	4.28729	6.74086	5.78533	10.9275	0	0	0	9.28954	0	10.3876	16.2322	5.07036	0
ENSRNA049479276	0	0	0	0	0	0	0	0	0	0	0	0	0	0	0	0	0	0	0	0	0	0	0	0	0	0	0	0	0	0	0	0	0	0	0	0	0	0	0	0	0	0	0	0	0	0	0	0	0
ENSRNA049479284	0	0	0	0	0	0	0	0	0	0	0	0	0	0	0	0	0	0	0	0	0	0	0	0	0	0	0	0	0	0	0	0	0	0	0	0	0	0	0	0	0	0	0	0	0	0	0	0	0
ENSRNA049479292	0	0	0	0	0	0	0	0	0	0	0	0	0	0	0	0	0	0	0	0	0	0	0	0	0	0	0	0	0	0	0	0	0	0	0	0	0	0	0	0	0	0	0	0	0	0	0	0	0
ENSRNA049479303	0	0	0	0	0	0	0	0	0	0	0	0	0	0	0	0	0	0	0	0	0	0	0	0	0	0	0	0	0	0	0	0	0	0	0	0	0	0	0	0	0	0	0	0	0	0	0	0	0
ENSRNA049479317	0	0	0	0	0	0	0	0	0	0	0	0	0	0	0	0	0	0	0	0	0	0	0	0	0	0	0	0	0	0	0	0	0	0	0	0	0	0	0	0	0	0	0	0	0	0	0	0	0
ENSRNA049479365	0.476423	1.61756	0	1.53037	1.36534	0	2.36337	2.26002	0.556699	1.17852	1.02122	2.04034	0.409585	0	1.33761	1.13815	1.06311	1.89065	0.976046	3.71535	0.509698	0	1.52697	0.836311	2.57618	0	0	0.460367	0.500842	0	1.4093	3.44955	0.49535	1.86323	6.32637	0.965947	0.929413	2.14898	0	1.97409	0.376827	1.02002	1.0115	0.529951	1.11679	0.536158	2.1993	0	1.95374
ENSRNA049479370	6.92832	16.1722	22.197	5.56381	2.75768	7.01815	13.1748	8.21653	20.2393	24.9935	8.66303	0.494523	1.48909	9.99294	11.8874	15.8618	20.6136	3.43681	10.0541	18.5103	16.0598	10.8519	13.8786	20.7767	23.4148	18.3521	7.5593	13.9476	19.4225	12.9622	21.7755	31.6515	28.8143	20.8863	2.35899	11.706	10.1369	36.4598	6.43024	1.99361	15.5265	0.618061	10.4193	11.5601	4.73689	9.74627	23.3209	22.2007	11.2464
ENSRNA049479381	0	0	0	0.784384	0	0	0	0	0	0	0	0	0	0	0	0	0	0	0	0	0.783729	0	0	0	0	0	0	0	0	0	0.541748	0	0	0	0	0	0	0	1.48342	0	0	0	0	0	0	0.824415	0.845429	0	0
ENSRNA049479409	0	0	0	0	0	0	0	0	0	0	0	0	0	0	0	0	0	0.785938	0	0	0	0	0	0	0	0	0	0	0	0	0	0	0	0	0	0	0	0	0.802081	0	0	0.848038	0.840952	0	0	0	0	0	0
ENSRNA049479419	0.582295	0.494255	1.2437	0	0	0	0.577713	0.460375	0	0	0	0	0.500604	0	0	0.695538	0	0	0	0	0	0	0.466575	0	1.04955	1.79119	0.586455	0.562671	0.61214	0	0.43062	0	0.605428	0.56932	1.18957	0.590301	0	1.57592	0	0	0	0	1.23627	0	0.682482	1.31061	1.34402	0	0
ENSRNA049479424	3.06195	2.599	5.72244	1.63927	0.731249	0	4.55679	0.605212	5.36683	3.78714	5.74291	1.31132	2.63239	0	2.86559	0	0	4.55667	2.35238	3.31644	2.45686	3.42569	3.06681	9.40615	8.96837	2.35471	0.770957	0.739691	1.60945	0	13.0202	6.33432	11.1426	0	0.781911	10.0882	2.23999	9.66799	0	1.58592	1.21093	1.6389	1.62521	1.70299	4.48598	1.72294	9.71768	4.70954	0
ENSRNA049479432	1.52526	1.29465	3.80072	0	0	1.09062	4.03537	1.20591	4.75271	3.14417	1.08981	0.87095	0	0	0.951634	2.42919	0.567257	3.02645	1.0416	1.76217	2.17572	1.36516	2.85168	6.69361	1.8328	0.521317	2.56027	2.94772	1.06896	0	4.13588	6.83658	7.9293	0.497093	0	3.09247	0.991836	3.6693	1.02954	1.05334	1.20641	0	0	2.82773	1.7877	2.86084	2.93376	2.34599	1.56372
ENSRNA049479442	0	0	0	0	0	0	1.85185	0	1.09052	0	0	0	0	0	0	0	0	0	0	0	1.9969	0.835306	0	0	0	0	0	0	0	1.04763	1.38034	0	0	0	0	0	0.910315	0	0	0	0	0	0	0	0	0	0	0	0
ENSRNA049479449	0	1.66811	0	0	0	0	0	0.517922	0.765461	0	0	0.561093	1.12636	0	0	0	0	1.29982	0	0	0	0	0	0	0.590373	0	0	0	0	0.735355	0.484448	0	0.681107	0	0	0	0	0	0	0	0	1.40252	0	0	1.53558	0	0	0	1.3432
ENSRNA049479456	0.674539	0.572552	0	0.722255	0.644368	0	0	1.06661	0.788197	1.66859	0.72294	1.15552	1.73972	0	0.631282	2.41717	0.752599	2.00764	3.45482	0	1.4433	0	0	0.592042	1.82373	2.07495	0.679359	1.30361	0.709113	0.757197	4.98837	4.1863	3.50669	3.29755	2.75604	2.05144	0	3.65114	0.68296	1.86333	2.66763	1.44418	1.43212	0.750327	0	0	1.55693	4.14999	0
ENSRNA049479461	0.801512	1.36065	0	0	0	0	0	0	1.87313	1.98268	5.15414	0	0	0.730134	0	2.87216	0	0	0	4.16702	0.857491	1.43476	0	0.703485	2.16702	0	0.807238	0	0	0.899728	7.11283	6.63241	4.16677	2.35096	0	8.93785	0.7818	10.123	0	0	0	0	0	1.78313	0	0.902007	4.62499	8.01315	1.64344
ENSRNA049479467	0.801512	1.36065	0	0.858209	2.29698	2.29243	3.18082	0.633693	1.87313	2.97402	2.57707	0	0	0	1.50022	0	2.68279	3.18074	0	7.63953	0.857491	1.43476	1.92668	2.81394	2.88936	1.64368	0.807238	0	1.68519	0	2.37094	7.46146	2.50006	0	0	1.62506	0	0.723068	0.811518	0	0	0	0	0.891565	0.939417	0	0.924999	0.616396	0
ENSRNA049479501	0	0	0	0	0	0	0	0	0	0	0	0	0	0	0	0	0	0	0	0	0	0	0	0	0	0	0	0	0	0	0	0	0	0.653043	0	0	0	0	0	0	0	1.43002	0	0	0	0	0	0	0
ENSRNA049479518	1.54837	0	0	0	2.21868	1.66071	4.60857	0	1.80927	3.83017	1.65948	1.98933	0	0	0	0.924749	0	6.91268	4.75823	1.34165	0.828259	1.38585	1.24067	6.11553	4.18628	0	3.11887	2.24429	1.62774	0	9.16046	5.60552	4.82967	1.51387	0	3.92416	0	4.19051	1.5677	1.60395	0.612343	0	0.82184	2.58351	0	1.74251	2.68039	3.5723	2.38112
ENSRNA049479540	0	0	0	0	0	0	0	0.0297591	0	0	0	0	0	0	0	0	0	0	0	0	0	0	0	0	0	0	0	0	0	0	0	0	0	0	0	0	0	0	0	0	0	0	0	0	0	0	0	0	0
ENSRNA049479546	0.187854	0.265753	0	0.201143	0	0.0447741	0	0	0.219507	0.232345	0.402667	0.160902	0.1615	0	0.0586025	0.224388	0.419187	0.248495	0.320714	0	0	0.168136	0.050174	0	0.112866	0.128413	0.378393	0	0.0658276	0.0702913	0.0463075	0	0.130212	0.0612228	0.0639615	0.0634791	0.855094	0.847346	0.824198	0.864873	0.0495278	0	0.0664723	0.348268	0	0.211408	0.794921	0.433404	0
ENSRNA049479549	0.439539	1.11925	0.938796	0	0	0.62857	0	0.347509	0	1.08728	0.942155	0	1.5115	0.400396	0	0.525019	0.490403	0	1.35072	0	0	0.393402	0	0	0.792243	0.901375	0	0	0	0	0	0.454641	0.457001	0	0.448968	0.891164	42.4442	37.6695	48.9528	24.2834	0.695306	0	0.933186	100.229	0	51.9382	56.3056	15.8871	0
ENSRNA049479556	0	0	0	0	0	0	0	0	0	0	0	0	0	0	0	0	0	0	0	0	0	0	0	0	0	0	0	0	0	0	0	0	0	0	0	0	0	0	0	0	4.60004	0	0	0	0	0	0	0	0
ENSRNA049479574	0	0	0	0	0.0359565	0	0.0746878	0	0	0	0	0	0	0	0	0	0	0	0	0	0	0	0	0.0330366	0	0	0	0	0	0	0.0278357	0	0	0	0	0.114473	0	0	0.0381099	0	0	0	0	0	0	0	0	0	0
ENSRNA049479579	0.189036	0.641818	0.646008	0.809631	0.686206	0.324401	0.150039	0.269021	0.17671	0.514374	0.931959	0.680037	0.260025	0.413283	0.106148	0.135479	0.843646	0.937717	0.619643	0	0.202238	1.11668	0.121175	0.0663665	0	1.24052	1.71348	0.182665	0.119235	0.08488	0.307552	0.743017	0.589637	1.66341	0.926838	0.229962	1.06944	0.852675	1.26321	0.757172	0.119614	0.0809448	0.160537	0.58877	0.487433	0.297833	0.65448	0.814108	0.0387604
ENSRNA049479581	0.474579	2.32743	2.36516	3.50059	1.05782	1.01802	0	0.291832	1.04747	1.56527	2.54316	0.677481	0.861334	0.240176	0.542844	0.62986	3.88299	2.77268	3.56499	0.274146	0.394897	2.17102	0.380266	0.185128	0.0950446	1.8924	2.0712	0.152862	0.388036	0.295963	0.311966	0.490886	0.877215	1.54668	1.66973	0.588017	0.720079	1.04655	1.65507	0.655483	0.875859	0.225793	0.0559767	2.58085	0.247215	1.24619	1.33881	1.37878	0.486545
ENSRNA049479585	0.303468	0.51517	0.567146	1.05604	0.144947	0.0542474	0.07527	0.0599821	0.0886502	0.18767	0.894417	0.324909	0.456564	0.207332	0.0710017	0	1.35434	0.602144	0.699427	0.262952	0.243497	0.475324	0.12158	0	0.205119	0.311165	1.06972	0	0.0797555	0.0851636	0.168316	0.235421	0.78881	1.5577	1.70488	0.53837	6.06809	4.03807	5.14654	5.81564	0.120014	0.0812152	0.24161	5.40102	0.0889203	1.87835	3.152	4.90097	0.544458
ENSRNA049479590	0.353455	0.375018	0.660567	1.04076	0.675291	0.505465	0	0.349312	0.309758	0.218583	1.23116	0.454114	0.227901	0.241484	0.165394	0	2.36615	1.49033	1.53876	0	0.0945353	0.55362	0.708032	0	0	0.634236	0.622966	0.0853859	0.0928929	0.297575	0	0.0913999	0	0.518369	0	0	1.20667	0.637726	1.342	0.732281	0.0698913	0	0.187605	0.982919	0	0.497216	0.9178	0.475688	0
ENSRNA049479595	0	0.463549	0.145805	0.438564	0.260846	0.292871	0.135456	0.215887	0.159535	0.675462	0.292653	0	0	0	0	0	0.15233	0	0.419563	0	0.146066	0.244398	0.109397	0.239664	0	0.139993	0	0	0.143528	0	0	0	0.141954	0	0.278918	0	0.399517	0.369504	1.10588	0.28286	0	0	0	1.06309	0	0.921891	0.157565	0	0
ENSRNA049479607	0.177187	0.827185	1.51379	1.13833	1.3541	0.443432	0.0878965	0.420265	0.310564	0.767031	0.189901	0.379413	0.152329	0.242112	0.165824	0	1.0873	0.791048	1.08901	0.0767656	0.189562	0.475766	0.354937	0	0.159685	0.817567	0.0892266	0	0.0931345	0	0	0	0	0.346478	0.271483	0	0.17283	0.319692	0.717597	0.305911	0	0.0948391	0.0940467	1.18257	0	0.897316	0.306729	0.340661	0
ENSRNA049479611	0	0	0	0	0	0	0	0	0	0	0	0	0	0	0	0	0	0	0	0	0	0	0	0	0	0	0	0	0	0	0	0	0	0	0	0	0	0	0.445026	0	0	0	0	0.977846	0	0.494649	0.507257	0	0
ENSRNA049479615	0	0	0	0	0	0	0	0	0	0	0	0	0	0	0	0	0	0	1.80096	0	0	0	0	0	0	0	0	0	0	0	0	0	0	0	0	0.445582	1.28619	0.396521	0	0.607085	0	0.941048	0	0.488923	0	0	0	0	0
ENSRNA049479622	0	0	0	0	0	0.942855	0	0	0	0	0.471077	0	0	0	0	0	0	0.436069	0	0	0	0.786804	0.704378	0	0	0	0	0	0	0	0	0.454641	0	0	0	0	0.428729	0	0	0	0	0	0	0	0	0	0	0.338024	0
ENSRNA049479627	0	0	0	0	0.161092	0	0	0	0	0	0	0	0	0	0	0	0	0	0	0	0	0.150934	0	0	0	0	0.339679	0	0	0	0	0	0	0	0	0	0	0.152131	0	0.232916	0	0.180523	0	0.187582	0	0	0.389232	0.129687	0
ENSRNA049479633	0	0.223273	0.280914	0.281651	0	0	0	0	0	0.325343	0	0.225304	0	0	0	0	0	0	0	0	0	0	0	0	0	0	0	0	0	0	0	0	0	0	0	0	0.513151	0.2373	0	0.726627	0	0	0	0.585197	0	0.296026	0.303571	0	0
ENSRNA049479649	0	0	0	0	0	0	0	0	0	0	0	0	0	0	0	0	0	0	0	0	0	0	0	0	0	0	0	0	0	0	0	0	0	0	0	0	0	0	0	0	0	0	0	0	0	0	0	0	0
ENSRNA049479657	0	0	0	0	0	0	0	0	0	0	0	0	0	0	0	0	0	0	0	0	0	0	0	0	0	0	0	0	0	0	0	0	0	0	0	0	0	0	0	0	0	0	0	0	0	0	0	0	0
ENSRNA049479663	0	0	0	0	0	0	0	0	0	0	0	0	0	0	0	0	0	0	0	0	0	0	0	0	0	0	0	0	0	0	0	0	0	0	0	0	0	0	0	0	0	0	0	0	0	0	0	0	0
ENSRNA049479675	0	0	0	0	0	0	0	0	0	0	0	0	0	0	0	0	0	0	0	0	0	0	0	0	0	0	0	0	0	0	0	0	0	0	0	0	0	0	0	0	0	0	0	0	0	0	0	0	0
ENSRNA049479684	0	0	0	0	0	0	0	0	0	0	0	0	0	0	0	0	0	0	0	0	0	0	0	0	0	0	0	0	0	0	0	0	0	0	0	0	0	0	0	0	0	0	0	0	0	0	0	0	0
ENSRNA049479692	0	0	0	0	0	0	0	0	0	0	0	0	0	0	0	0	0	0	0	0	0	0	0	0	0	0	0	0	0	0	0	0	0	0	0	0	0	0	0	0.644508	0	0	0	0	0	0	0	0	0
ENSRNA049479700	0	0	0	0	0	0	0	0	0	0	0	0	0	0	0	0	0	0	0	0	0	0	0	0	0	0	0	0	0	0	0	0	0	0	0	0	0	0	0	0	0	0	0	0	0	0	0	0	0
ENSRNA049479709	0	0	0	0	0	0	0	0	0	0	0	0	0	0	0	0	0	0	0	0	0	0	0	0	0	0	0	0	0	0	0	0	0	0	0	0	0	0	0	0	0	0	0	0	0	0	0	0	0
ENSRNA049479717	0	0	0	0	0	0	0	0	0	0	0	0	0	0	0	0	0	0	0	0	0	0	0	0	0	0	0	0	0	0	0	0	0	0	0	0	0	0	0	0	0	0	0	0	0	0	0	0	0
ENSRNA049479725	0	0	0	0	0	0	0	0	0	0	0	0	0	0	0	0	0	0	0	0	0	0	0	0	0	0	0	0	0	0	0	0	0	0	0	0	0	0	0	0	0	0	0	0	0	0	0	0	0
ENSRNA049479731	0	0	0	0	0	0	0	0	0	0	0	0	0	0	0	0	0	0	0	0	0	0	0	0	0	0	0	0	0	0	0	0	0	0	0	0	0	0	0	0	0	0	0	0	0	0	0	0	0
ENSRNA049479739	0	0	0	0	0	0	0	0	0	0	0	0	0	0	0	0	0	0	0	0	0	0	0	0	0	0	0	0	0	0	0	0	0	0	0	0	0	0	0	0	0	0	0	0	0	0	0	0	0
ENSRNA049479745	0	0	0	0	0	0	0	0	0	0	0	0	0	0	0	0	0	0	0	0	0	0	0	0	0	0	0	0	0	0	0	0	0	0	0	0	0	0	0	0	0	0	0	0	0	0	0	0	0
ENSRNA049479751	0	0	0	0	0	0	0	0	0	0	0	0	0	0	0	0	0	0	0	0	0	0	0	0	0	0	0	0	0	0	0	0	0	0	0	0	0	0	0	0	0	0	0	0	0	0	0	0	0
ENSRNA049479761	0	0	0	0	0	0	0	0	0	0	0	0	0	0	0	0	0	0	0	0	0	0	0	0	0	0	0	0	0	0	0	0	0	0	0	0	0	0	0	0	0	0	0	0	0	0	0	0	0
ENSRNA049479768	0	0	0	0	0	0	0	0	0	0	0	0	0	0	0	0	0	0	0	0	0	0	0	0	0	0	0	0	0	0	0	0	0	0	0	0	0	0	0	0	0	0	0	0	0	0	0	0	0
ENSRNA049479776	0	0	0	0	0	0	0	0	0	0	0	0	0	0	0	0	0	0	0	0	0	0	0	0	0	0	0	0	0	0	0	0	0	0	0	0	0	0	0	0	0	0	0	0	0	0	0	0	0
ENSRNA049479781	0	0	0	0	0	0	0	0	0	0	0	0	0	0	0	0	0	0	0	0	0	0	0	0	0	0	0	0	0	0	0	0	0	0	0	0	0	0	0	0	0	0	0	0	0	0	0	0	0
ENSRNA049479790	0	0	0	0	0	0	0	0	0	0	0	0	0	0	0	0	0	0	0	0	0	0	0	0	0	0	0	0	0	0	0	0	0	0	0	0	0	0	0	0	0	0	0	0	0	0	0	0	0
ENSRNA049479804	0	0.310902	1.56466	1.17658	2.44929	0	0.7268	1.73755	0	0.453031	0.785129	1.56865	0.314896	0	0	0.437516	0.408669	0.363391	0.750401	0	0	0.65567	0	0	0	0	0	0	0	0.411166	0	0	0	1.43248	0.74828	0	0	0	0	0.252952	0	0	0	0	0	0	0	0.563373	0.375517
ENSRNA049479810	0	0	0	0	0	0	0	0	0	0	0	0	0	0	0	0	0	0	0	0	0	0	0	0	0	0	0	0	0	0	0	0	0	0	0	0	0	0	0	0	0	0	0	0	0	0	0	0	0
ENSRNA049479819	0.896427	3.04357	9.57325	2.87952	2.56899	0	2.66812	4.25241	1.04747	1.10873	2.88225	0.767811	1.54133	0.816597	0	1.07076	0	0.889351	3.67302	0	0	0.802333	0.71828	0	1.61576	0	0	0	0	1.00627	0	1.85446	0	0	0.915659	0.908753	0	0	0.907618	0	0	0.959622	0	0	0	0	0	1.37878	0.919029
ENSRNA049479822	0	0	0	0	0	0	0	0	0	0	0	0	0	0	0	0	0	0	0	0	0	0	0	0	0	0	0	0	0	0	0	0	0	0	0	0	0	0	0	0	0	0	0	0	0	0	0	0	0
ENSRNA049479827	0	0	0	0	0	0	0	0	0	0	0	0	0	0	0	0	0	0	0	0	0	0	0	0	0	0	0	0	0	0	0	0	0	0	0	0	0	0	0	0	0	0	0	0	0	0	0	0	0
ENSRNA049479831	0	0	0	0	0	0	0	0	0	0	0	0	0	0	0	0	0	0	0	0	0	0	0	0	0	0	0	0	0	0	0	0	0	0	0	0	0	0	0	0	0	0	0	0	0	0	0	0	0
ENSRNA049479848	0	0	0	0	0	0	0	0	0	0	0	0	0	0	0	0	0	0	0	0	0	0	0	0	0	0	0	0	0	0	0	0	0	0	0	0	0	0	0	0	0	0	0	0	0	0	0	0	0
ENSRNA049479871	0.03764	0.0638981	0.120591	0.322421	0.0719129	0.0807417	0.112032	0.148795	0.131947	0.186218	0.0806817	0.0967188	0	0.274305	0	0	0.125988	0.0373429	0.231339	0.456607	0.241614	0.0336891	0.0603196	0.825915	0.033922	0.0771895	0.492816	0	0	0.464777	0	0.1168	0	0.147205	0.0384476	0.0763152	1.17486	0.203738	0.495429	0.623855	0	0	0	0.669905	0	0.677751	0.781905	0.0578936	0.270124
ENSRNA049479875	0.03764	0.0958472	0	0.0403026	0.395521	0	0.149376	0.0595181	0.175929	0.0465546	0	0.0967188	0.064719	0.0685761	0	0.269761	0	0.0373429	0	0.0326148	0.161076	0	0.0301598	0.132146	0.203532	0	0.151636	0	0.118708	0	1.00208	0.155733	0.43049	0.0368013	0	0.0381576	0.0367144	0	0	0	0.0595428	0.201468	0.0799137	0.0837382	0	0.0423595	0.0868783	0	0.0385891
ENSRNA049479884	0	0.203476	0.051201	0.102671	0.0457996	0	0.0475668	0	0	0	0.256921	0.123196	0	0	0	0.0572681	0	0.0951311	0.196446	0	0.102585	0	0.0384161	0.294563	0	0.0983202	0.14486	0.0463283	0	0.0538191	0.0709114	0.0495914	0	0	0	0	0.420885	0.173007	0.728139	0.331098	0.0379213	0	0.0508951	0.106662	0	0.161866	0.276653	0.626807	0.147459
ENSRNA049479889	0	0.208765	0	0.0658373	0	0	0	0	0	0.152101	0.1318	0.0526658	0	0	0	0	0	0.24401	0.12597	0.0532786	0.0657823	0.385236	0	0	0	0.0630474	0.0619271	0	0	0	0.0909432	0.0636005	0	0.0601177	0.0628069	0.124666	0.179927	0.27735	0.622554	0.339705	0	0	0	0.0683963	0	0.0691973	0.283844	0.472867	0
ENSRNA049479895	0	0.102532	0	0	0	0	0	0	0.141149	0.298808	0.129463	0.103464	0.103849	0	0.226097	0	0.539096	0.119842	0	0	0	0	0.0967895	0	0	0.123859	0.243316	0.350173	0	0.135597	0.0893308	0.124946	0.125594	0.708621	0	0	0.235649	0.544865	0.489213	1.16789	0	0	0	0.537468	0.141579	0.951586	0.139406	0	0
ENSRNA049479907	0	0	0	0	0	0	0	0	0	0	0	0	0	0	0	0	0	0	0	0	0	0.222545	0	0	0.224083	0	0.25042	0	0	0	0	0.771562	0	0	0	0	1.45518	0	1.25874	0.686848	0	0	0	0	0	0.27982	0.573904	0.956089	0
ENSRNA049479912	0	0	0	0	0	0	0	0	0	0	0	0	0	0	0	0	0	0	1.80096	0	0	0	0	0	0	0	0	0	0	0	0	0	0	0	0	0	0.428729	0.793043	0	0.303542	0	0	0	0.977846	0	0	0.507257	0.338024	0
ENSRNA049479918	0	0.373082	0	0	0	0.942855	0	0	0	0	0	0	0	4.40436	0.411352	0	0	0	1.35072	0	0.470237	0.393402	0	0.385782	0	1.35206	0	0	0	0	0	0.454641	0	0	0	0	63.8806	74.1495	95.6805	38.5499	0	0	3.73274	136.898	0	87.5529	134.93	33.8024	0
ENSRNA049479921	0	0	0	0	0	0	1.74432	0	0	0	0	0	0	0	0	2.10008	0	0.436069	0	0.380856	1.88095	0	0.352189	0.771565	0	0	0.442679	0	3.69654	3.45379	0	0	0.457001	0	0	0	105.039	83.666	136.178	19.4267	1.04296	0	0	142.277	0	37.5933	50.7257	49.6895	0
ENSRNA049762431	0	0	0	0	0	0	0	0	0	0	0	0	0	0	0	0	0	0	0	0	0	0	0	0	0	0	0	0	0	0	0	0	0	0	0	0	0	0	0	0	0	0	0	0	0	0	0	0	0
ENSRNA049762432	0	0	0	0	0	0	0	0	0	0	0	0	0	0	0	0	0	0	0	0	0	0	0	0	0	0	0	0	0	0	0	0	0	0	0	0	0	0	0	0	0	0	0	0	0	0	0	0	0
ENSRNA049762433	0	0	0	0	0	0	0	0	0	0	0	0	0	0	0	0	0	0	0	0	0	0	0	0	0	0	0	0	0	0	0	0	0	0	0	0	0	0	0	0	0	0	0	0	0	0	0	0	0
ENSRNA049762434	0	0	0	0	0	0	0	0	0	0	0	0	0	0	0	0	0	0	0	0	0	0	0	0	0	0	0	0	0	0	0	0	0	0	0	0	0	0	0	0	0	0	0	0	0	0	0	0	0
ENSRNA049762435	0	0	0	0	0	0	0	0	0	0	0	0	0	0	0	0	0	0	0	0	0	0	0	0	0	0	0	0	0	0	0	0	0	0	0	0	0	0	0	0	0	0	0	0	0	0	0	0	0
ENSRNA049762436	0	0	0	0	0	0	0	0	0	0	0	0	0	0	0	0	0	0	0	0	0	0	0	0	0	0	0	0	0	0	0	0	0	0	0	0	0	0	0	0	0	0	0	0	0	0	0	0	0
ENSRNA049762437	0	0	0	0	0	0	0	0	0	0	0	0	0	0	0	0	0	0	0	0	0	0	0	0	0	0	0	0	0	0	0	0	0	0	0	0	0	0	0	0	0	0	0	0	0	0	0	0	0
ENSRNA049996714	0	0	0	0	0	0	0	0	0	0	0	0	0	0	0	0	0	0	0	0	0	0	0	0	0	0	0	0	0	0	0	0	0	0	0	0	0	0	0	0	0	0	0	0	0	0	0	0	0
ENSRNA049996731	0	0	0	0	0	0	0	0	0	0	0	0	0	0	0	0	0	0	0	0	0	0	0	0	0	0	0	0	0	0	0	0	0	0	0	0	0	0	0	0	0	0	0	0	0	0	0	0	0
ENSRNA049996738	0	0	0	0	0	0	0	0	0	0	0	0	0	0	0	0	0	0	0	0	0	0	0	0	0	0	0	0	0	0	0	0	0	0	0	0	0	0	0	0	0	0	0	0	0	0	0	0	0
ENSRNA049996745	0	0	0	0	0	0	0	0	0	0	0	0	0	0	0	0	0	0	0	0	0	0	0	0	0	0	0	0	0	0	0	0	0	0	0	0	0	0	0	0	0	0	0	0	0	0	0	0	0
ENSRNA049996753	0	0	0	0	0	0	0	0	0	0	0	0	0	0	0	0	0	0	0	0	0	0	0	0	0	0	0	0	0	0	0	0	0	0	0	0	0	0	0	0	0	0	0	0	0	0	0	0	0
ENSRNA049996758	0	0	0	0	0	0	0	0	0	0	0	0	0	0	0	0	0	0	0	0	0	0	0	0	0	0	0	0	0	0	0.438109	0	0	0	0	0.600567	0	0	0	0	0	0	0	0	0	0	0	0	1.21472
ENSRNA049996765	0	0	0	0	0	0	0	0	0	0	0	0	0	0	0	0	0	0	0	0	0	0	0	0	0	0	0	0	0	0	0	0	0	0	0	0	0	0	0	0	0	0	0	0	0	0	0	0	0
ENSRNA049996772	0	0	0	0	0	0	0	0	0	0	0	0	0	0	0	0	0	0	0	0	0	0	0	0	0	0	0	0	0	0	0	0	0	0	0	0	0	0	0	0	0	0	0	0	0	0	0	0	0
ENSRNA049996780	0	0	0	0	0	0	0	0	0	0	0	0	0	0	0	0	0	0	0	0	0	0	0	0	0	0	0	0	0	0	0	0	0	0	0	0	0	0	0	0	0	0	0	0	0	0	0	0	0
ENSRNA049996786	0	0	0	0	0	0	0	0	0	0	0	0	0	0	0	0	0	0	0	0	0	0	0	0	0	0	0	0	0	0	0	0	0	0	0	0	0	0	0	0	0	0	0	0	0	0	0	0	0
ENSRNA049996794	0	0	0	0	0	0	0	0	0	0	0	0	0	0	0	0	0	0	0	0	0	0	0	0	0	0	0	0	0	0	0	0	0	0	0	0	0	0	0	0	0	0	0	0	0	0	0	0	0
ENSRNA049996802	0	0	0	0	0	0	0	0	0	0	0	0	0	0	0	0	0	0	0	0	0	0	0	0	0	0	0	0	0	0	0	0	0	0	0	0	0	0	0	0	0	0	0	0	0	0	0	0	0
ENSRNA049996811	0	0	0	0	0	0	0	0	0	0	0	0	0	0	0	0	0	0	0	0	0	0	0	0	0	0	0	0	0	0	0	0	0	0	0	0	0	0	0	0	0	0	0	0	0	0	0	0	0
ENSRNA049996821	0	0	0	0	0	0	0	0	0	0	0	0	0	0	0	0	0	0	0	0	0	0	0	0	0	0	0	0	0	0	0	0	0	0	0	0	0	0	0	0	0	0	0	0	0	0	0	0	0
ENSRNA049996827	0	0	0	0	0	0	0	0	0	0	0	0	0	0	0	0	0	0	0	0	0	0	0	0	0	0	0	0	0	0	0	0	0	0	0	0	0	0	0	0	0	0	0	0	0	0	0	0	0
ENSRNA049996835	0	0	0	0	0	0	0	0	0	0	0	0	0	0	0	0	0	0	0	0	0	0	0	0	0	0	0	0	0	0	0	0	0	0	0	0	0	0	0	0	0	0	0	0	0	0	0	0	0
ENSRNA049996845	0	0	0	0	0	0	0	0	0	0	0	0	0	0	0	0	0	0	0	0	0	0	0	0	0	0	0	0	0	0	0	0	0	0	0	0	0	0	0	0	0	0	0	0	0	0	0	0	0
ENSRNA049996853	0	0	0	0	0	0	0	0	0	0	0	0	0	0	0	0	0	0	0	0	0	0	0	0	0	0	0	0	0	0	0	0	0	0	0	0	0	0	0	0	0	0	0	0	0	0	0	0	0
ENSRNA049996861	0	0	0	0	0	0	0	0	0	0	0	0	0	0	0	0	0	0	0	0	0	0	0	0	0	0	0	0	0	0	0	0	0	0	0	0	0	0	0	0	0	0	0	0	0	0	0	0	0
ENSRNA049996869	0	0	0	0	0	0	0	0	0	0	0	0	0	0	0	0	0	0	0	0	0	0	0	0	0	0	0	0	0	0	0	0	0	0	0	0	0	0	0	0	0	0	0	0	0	0	0	0	0
ENSRNA049996875	0	0	0	0	0	0	0	0	0	0	0	0	0	0	0	0	0	0	0	0	0	0	0	0	0	0	0	0	0	0	0	0	0	0	0	0	0	0	0	0	0	0	0	0	0	0	0	0	0
ENSRNA049996884	0	0	0	0	0	0	0	0	0	0	0	0	0	0	0	0	0	0	0	0	0	0	0	0	0	0	0	0	0	0	0	0	0	0	0	0	0	0	0	0	0	0	0	0	0	0	0	0	0
ENSRNA049996891	0	0	0	0	0	0	0	0	0	0	0	0	0	0	0	0	0	0	0	0	0	0	0	0	0	0	0	0	0	0	0	0	0	0	0	0	0	0	0	0	0	0	0	0	0	0	0	0	0
ENSRNA049996901	0	0	0	0	0	0	0	0	0	0	0	0	0	0	0	0	0	0	0	0	0	0	0	0	0	0	0	0	0	0	0	0	0	0	0	0	0	0	0	0	0	0	0	0	0	0	0	0	0
ENSRNA049996907	0	0	0	0	0	0	0	0	0	0	0	0	0	0	0	0	0	0	0	0	0	0	0	0	0	0	0	0	0	0	0	0	0	0	0	0	0	0	0	0	0	0	0	0	0	0	0	0	0
ENSRNA049996912	0	0	0	0	0	0	0	0	0	0	0	0	0	0	0	0	0	0	0	0	0	0	0	0	0	0	0	0	0	0	0	0	0	0	0	0	0	0	0	0	0	0	0	0	0	0	0	0	0
ENSRNA049996917	0	0	0	0	0	0	0	0	0	0	0	0	0	0	0	0	0	0	0	0	0	0	0	0	0	0	0	0	0	0	0	0	0	0	0	0	0	0	0	0	0	0	0	0	0	0	0	0	0
ENSRNA049996925	0	0	0	0	0	0	0	0	0	0	0	0	0	0	0	0	0	0	0	0	0	0	0	0	0	0	0	0	0	0	0	0	0	0	0	0	0	0	0	0	0	0	0	0	0	0	0	0	0
ENSRNA049996933	0	0	0	0	0	0	0	0	0	0	0	0	0	0	0	0	0	0	0	0	0	0	0	0	0	0	0	0	0	0	0	0	0	0	0	0	0	0	0	0	0	0	0	0	0	0	0	0	0
ENSRNA049996938	0	0	0	0	0	0	0	0	0	0	0	0	0	0	0	0	0	0	0	0	0	0	0	0	0	0	0	0	0	0	0	0	0	0	0	0	0	0	0	0	0	0	0	0	0	0	0	0	0
ENSRNA049996943	0	0	0	0	0	0	0	0	0	0	0	0	0	0	0	0	0	0	0	0	0	0	0	0	0	0	0	0	0	0	0	0	0	0	0	0	0	0	0	0	0	0	0	0	0	0	0	0	0
ENSRNA049996948	0	0	0	0	0	0	0	0	0	0	0	0	0	0	0	0	0	0	0	0	0	0	0	0	0	0	0	0	0	0	0	0	0	0	0	0	0	0	0	0	0	0	0	0	0	0	0	0	0
ENSRNA049996955	0	0	0	0	0	0	0	0	0	0	0	0	0	0	0	0	0	0	0	0	0	0	0	0	0	0	0	0	0	0	0	0	0	0	0	0	0	0	0	0	0	0	0	0	0	0	0	0	0
ENSRNA049996962	0	0	0	0	0	0	0	0	0	0	0	0	0	0	0	0	0	0	0	0	0	0	0	0	0	0	0	0	0	0	0	0	0	0	0	0	0	0	0	0	0	0	0	0	0	0	0	0	0
ENSRNA049996970	0	0	0	0	0	0	0	0	0	0	0	0	0	0	0	0	0	0	0	0	0	0	0	0	0	0	0	0	0	0	0	0	0	0	0	0	0	0	0	0	0	0	0	0	0	0	0	0	0
ENSRNA049996976	0	0	0	0	0	0	0	0	0	0	0	0	0	0	0	0	0	0	0	0	0	0	0	0	0	0	0	0	0	0	0	0	0	0	0	0	0	0	0	0	0	0	0	0	0	0	0	0	0
ENSRNA049996982	0	0	0	0	0	0	0	0	0	0	0	0	0	0	0	0	0	0	0	0	0	0	0	0	0	0	0	0	0	0	0	0	0	0	0	0	0	0	0	0	0	0	0	0	0	0	0	0	0
ENSRNA049996989	0	0	0	0	0	0	0	0	0	0	0	0	0	0	0	0	0	0	0	0	0	0	0	0	0	0	0	0	0	0	0	0	0	0	0	0	0	0	0	0	0	0	0	0	0	0	0	0	0
ENSRNA049996994	0	0	0	0	0	0	0	0	0	0	0	0	0	0	0	0	0	0	0	0	0	0	0	0	0	0	0	0	0	0	0	0	0	0	0	0	0	0	0	0	0	0	0	0	0	0	0	0	0
ENSRNA049996999	0	0	0	0	0	0	0	0	0	0	0	0	0	0	0	0	0	0	0	0	0	0	0	0	0	0	0	0	0	0	0	0	0	0	0	0	0	0	0	0	0	0	0	0	0	0	0	0	0
ENSRNA049997005	0	0	0	0	0	0	0	0	0	0	0	0	0	0	0	0	0	0	0	0	0	0	0	0	0	0	0	0	0	0	0	0	0	0	0	0	0	0	0	0	0	0	0	0	0	0	0	0	0
ENSRNA049997008	0	0	0	0	0	0	0	0	0	0	0	0	0	0	0	0	0	0	0	0	0	0	0	0	0	0	0	0	0	0	0	0	0	0	0	0	0	0	0	0	0	0	0	0	0	0	0	0	0
ENSRNA049997014	0	0	0	0	0	0	0	0	0	0	0	0	0	0	0	0	0	0	0	0	0	0	0	0	0	0	0	0	0	0	0	0	0	0	0	0	0	0	0	0	0	0	0	0	0	0	0	0	0
ENSRNA049997020	0	0	0	0	0	0	0	0	0	0	0	0	0	0	0	0	0	0	0	0	0	0	0	0	0	0	0	0	0	0	0	0	0	0	0	0	0	0	0	0	0	0	0	0	0	0	0	0	0
ENSRNA049997025	0	0	0	0	0	0	0	0	0	0	0	0	0	0	0	0	0	0	0	0	0	0	0	0	0	0	0	0	0	0	0	0	0	0	0	0	0	0	0	0	0	0	0	0	0	0	0	0	0
ENSRNA049997031	0	0	0	0	0	0	0	0	0	0	0	0	0	0	0	0	0	0	0	0	0	0	0	0	0	0	0	0	0	0	0	0	0	0	0	0	0	0	0	0	0	0	0	0	0	0	0	0	0
ENSRNA049997037	0	0	0	0	0	0	0	0	0	0	0	0	0	0	0	0	0	0	0	0	0	0	0	0	0	0	0	0	0	0	0	0	0	0	0	0	0	0	0	0	0	0	0	0	0	0	0	0	0
ENSRNA049997043	0	0	0	0	0	0	0	0	0	0	0	0	0	0	0	0	0	0	0	0	0	0	0	0	0	0	0	0	0	0	0	0	0	0	0	0	0	0	0	0	0	0	0	0	0	0	0	0	0
ENSRNA049997047	0	0	0	0	0	0	0	0	0	0	0	0	0	0	0	0	0	0	0	0	0	0	0	0	0	0	0	0	0	0	0	0	0	0	0	0	0	0	0	0	0	0	0	0	0	0	0	0	0
ENSRNA049997056	0	0	0	0	0	0	0	0	0	0	0	0	0	0	0	0	0	0	0	0	0	0	0	0	0	0	0	0	0	0	0	0	0	0	0	0	0	0	0	0	0	0	0	0	0	0	0	0	0
ENSRNA049997059	0	0	0	0	0	0	0	0	0	0	0	0	0	0	0	0	0	0	0	0	0	0	0	0	0	0	0	0	0	0	0	0	0	0	0	0	0	0	0	0	0	0	0	0	0	0	0	0	0
ENSRNA049997063	0	0	0	0	0	0	0	0	0	0	0	0	0	0	0	0	0	0	0	0	0	0	0	0	0	0	0	0	0	0	0	0	0	0	0	0	0	0	0	0	0	0	0	0	0	0	0	0	0
ENSRNA049997069	0	0	0	0	0	0	0	0	0	0	0	0	0	0	0	0	0	0	0	0	0	0	0	0	0	0	0	0	0	0	0	0	0	0	0	0	0	0	0	0	0	0	0	0	0	0	0	0	0
ENSRNA049997076	0	0	0	0	0	0	0	0	0	0	0	0	0	0	0	0	0	0	0	0	0	0	0	0	0	0	0	0	0	0	0	0	0	0	0	0	0	0	0	0	0	0	0	0	0	0	0	0	0
ENSRNA049997081	0	0	0	0	0	0	0	0	0	0	0	0	0	0	0	0	0	0	0	0	0	0	0	0	0	0	0	0	0	0	0	0	0	0	0	0	0	0	0	0	0	0	0	0	0	0	0	0	0
ENSRNA049997084	0	0	0	0	0.349899	0	0	0	0	0	0	0	0	0	0	0	0	0	0	0	0	0	0	0.64297	0	0	0	0	0	0	0	0.378867	2.285	0.358121	0	0	0	0	0	0	0	0	0	0	0	0	0.422715	0	0
ENSRNA049997089	0	0	0	0	0	0	0	0	0	0	0	0	0	0	0	0	0	0	0	0	0	0	0	0	0	0	0	0	0	0	0	0	0	0	0	0	0	0	0	0	0	0	0	0	0	0	0	0	0
ENSRNA049997094	0	0	0	0	0	0	0	0	0	0	0	0	0	0	0	0	0	0	0	0	0	0	0	0	0	0	0	0	0	0	0	0	0	0	0	0	0	0	0	0	0	0	0	0	0	0	0	0	0
ENSRNA049997100	0	0	0	0	0	0	0	0	0	0	0	0	0	0	0	0	0	0	0	0	0	0	0	0	0	0	0	0	0	0	0	0	0	0	0	0	0	0	0	0	0	0	0	0	0	0	0	0	0
ENSRNA049997105	0	0	0	0	0	0	0	0	0	0	0	0	0	0	0	0	0	0	0	0	0	0	0	0	0	0	0	0	0	0	0	0	0	0	0	0	0	0	0	0	0	0	0	0	0	0	0	0	0
ENSRNA049997107	0	0	0	0	0	0	0	0	0	0	0	0	0	0	0	0	0	0	0	0	0	0	0	0	0	0	0	0	0	0	0	0	0	0	0	0	0	0	0	0	0	0	0	0	0	0	0	0	0
ENSRNA049997113	0	0	0	0	0	0	0	0	0	0	0	0	0	0	0	0	0	0	0	0	0	0	0	0	0	0	0	0	0	0	0	0	0	0	0	0	0	0	0	0	0	0	0	0	0	0	0	0	0
ENSRNA049997118	0	0	0	0	0	0	0	0	0	0	0	0	0	0	0	0	0	0	0	0	0	0	0	0	0	0	0	0	0	0	0	0	0	0	0	0	0	0	0	0	0	0	0	0	0	0	0	0	0
ENSRNA049997124	0	0	0	0	0	0	0	0	0	0	0	0	0	0	0	0	0	0	0	0	0	0	0	0	0	0	0	0	0	0	0	0	0	0	0	0	0	0	0	0	0	0	0	0	0	0	0	0	0
ENSRNA049997128	0	0	0	0	0	0	0	0	0	0	0	0	0	0	0	0	0	0	0	0	0	0	0	0	0	0	0	0	0	0	0	0	0	0	0	0	0	0	0	0	0	0	0	0	0	0	0	0	0
ENSRNA049997133	0.717142	1.52178	17.2318	0	0	2.82029	0	23.53	0	0	0	0.921374	27.4357	1.95983	0	0.428305	13.2022	11.0279	2.20381	0	0	0	0.287312	2.83245	2.90837	8.82398	0	0.346487	13.1932	0	0	5.56337	2.60971	3.50581	2.19758	3.63501	0.349753	2.58782	1.08914	10.1527	11.6281	5.37388	2.28385	0	0.420265	4.84236	11.173	1.10302	3.67612
ENSRNA049997139	0	0	0	0	0	0	0	0	0	0	0	0	0	0	0	0	0	0	0	0	0	0	0	0	0	0	0	0	0	0	0	0	0	0	0	0	0	0	0	0	0	0	0	0	0	0	0	0	0
ENSRNA049997143	0	0	0	0	0	0	0	0	0	0	0	0	0	0	0	0	0	0	0	0	0	0	0	0	0	0	0	0	0	0	0	0	0	0	0	0	0	0	0	0	0	0	0	0	0	0	0	0	0
ENSRNA049997149	0	0	0	0	0	0	0	0	0	0	0	0	0	0	0	0	0	0	0	0	0	0	0	0	0	0	0	0	0	0	0	0	0	0	0	0	0	0	0	0	0	0	0	0	0	0	0	0	0
ENSRNA049997154	0	0	0	0	0	0	0	0	0	0	0	0	0	0	0	0	0	0	0	0	0	0	0	0	0	0	0	0	0	0	0	0	0	0	0	0	0	0	0	0	0	0	0	0	0	0	0	0	0
ENSRNA049997159	0	0	0	0	0	0	0	0	0	0	0	0	0	0	0	0	0	0	0	0	0	0	0	0	0	0	0	0	0	0	0	0	0	0	0	0	0	0	0	0	0	0	0	0	0	0	0	0	0
ENSRNA049997164	0	0	0	0	0	0	0	0	0	0	0	0	0	0	0	0	0	0	0	0	0	0	0	0	0	0	0	0	0	0	0	0	0	0	0	0	0	0	0	0	0	0	0	0	0	0	0	0	0
ENSRNA049997169	0	0	0	0	0	0	0	0	0	0	0	0	0	0	0	0	0	0	0	0	0	0	0	0	0	0	0	0	0	0	0	0	0	0	0	0	0	0	0	0	0	0	0	0	0	0	0	0	0
ENSRNA049997176	0	0	0	0	0	0	0	0	0	0	0	0	0	0	0	0	0	0	0	0	0	0	0	0	0	0	0	0	0	0	0	0	0	0	0	0	0	0	0	0	0	0	0	0	0	0	0	0	0
ENSRNA049997182	0.276945	0.705217	1.18304	0.593071	0.529115	0	1.09906	1.75167	0	0.342536	0.593634	0	1.19046	0	0.259185	0.992414	0.308994	0	0.283688	0.479941	0.592575	0.495751	0	1.70152	0	0.567939	0.836771	1.60567	0.58228	0	0	0.572921	0	0.270774	0	0	1.35067	0	0	0.382513	0.21905	1.48234	0.881974	0.924184	0.64919	1.55835	0.319613	0	0.283928
ENSRNA049997187	0	0	0	0	0	0	0	0	0	0	0	0	0	0	0	0	0	0	0	0	0	0	0	0	0	0	0	0	0	0	0	0	0	0	0	0	0	0	0	0	0	0	0	0	0	0	0	0	0
ENSRNA049997191	0	0	0	0	0	0	0	0	0	0	0	0	0	0	0	0	0	0	0	0	0	0	0	0	0	0	0	0	0	0	0	0	0	0	0	0	0	0	0	0	0	0	0	0	0	0	0	0	0
ENSRNA049997196	0	0	0	0	0	0	0	0	0	0	0	0	0	0	0	0	0	0	0	0	0	0	0	0	0	0	0	0	0	0	0	0	0	0	0	0	0	0	0	0	0	0	0	0	0	0	0	0	0
ENSRNA049997200	0	0	0	0	0	0	0	0	0	0	0	0	0	0	0	0	0	0	0	0	0	0	0	0	0	0	0	0	0	0	0	0	0	0	0	0	0	0	0	0	0	0	0	0	0	0	0	0	0
ENSRNA049997205	0	0	0	0	0	0	0	0	0	0	0	0	0	0	0	0	0	0	0	0	0	0	0	0	0	0	0	0	0	0	0	0	0	0	0	0	0	0	0	0	0	0	0	0	0	0	0	0	0
ENSRNA049997209	0	0	0	0	0	0	0	0	0	0	0	0	0	0	0	0	0	0	0	0	0	0	0	0	0	0	0	0	0	0	0	0	0	0	0	0	0	0	0	0	0	0	0	0	0	0	0	0	0
ENSRNA049997213	0	0	0	0	0	0	0	0	0	0	0	0	0	0	0	0	0	0	0	0	0	0	0	0	0	0	0	0	0	0	0	0	0	0	0	0	0	0	0	0	0	0	0	0	0	0	0	0	0
ENSRNA049997218	0	0	0	0	0	0	0	0	0	0	0	0	0	0	0	0	0	0	0	0	0	0	0	0	0	0	0	0	0	0	0	0	0	0	0	0	0	0	0	0	0	0	0	0	0	0	0	0	0
ENSRNA049997223	0	0	0	0	0	0	0	0	0	0	0	0	0	0	0	0	0	0	0	0	0	0	0	0	0	0	0	0	0	0	0	0	0	0	0	0	0	0	0	0	0	0	0	0	0	0	0	0	0
ENSRNA049997226	0	0	0	0	0	0	0	0	0	0	0	0	0	0	0	0	0	0	0	0	0	0	0	0	0	0	0	0	0	0	0	0	0	0	0	0	0	0	0	0	0	0	0	0	0	0	0	0	0
ENSRNA049997230	0	0	0	0	0	0	0	0	0	0	0	0	0	0	0	0	0	0	0	0	0	0	0	0	0	0	0	0	0	0	0	0	0	0	0	0	0	0	0	0	0	0	0	0	0	0	0	0	0
ENSRNA049997235	0	0	0	0	0	0	0	0	0	0	0	0	0	0	0	0	0	0	0	0	0	0	0	0	0	0	0	0	0	0	0	0	0	0	0	0	0	0	0	0	0	0	0	0	0	0	0	0	0
ENSRNA049997238	0	0	0	0	0	0	0	0	0	0	0	0	0	0	0	0	0	0	0	0	0	0	0	0	0	0	0	0	0	0	0	0	0	0	0	0	0	0	0	0	0	0	0	0	0	0	0	0	0
ENSRNA049997242	0	0	0	0	0	0	0	0	0	0	0	0	0	0	0	0	0	0	0	0	0	0	0	0	0	0	0	0	0	0	0	0	0	0	0	0	0	0	0	0	0	0	0	0	0	0	0	0	0
ENSRNA049997246	0	0	0	0	0	0	0	0	0	0	0	0	0	0	0	0	0	0	0	0	0	0	0	0	0	0	0	0	0	0	0	0	0	0	0	0	0	0	0	0	0	0	0	0	0	0	0	0	0
ENSRNA049997249	0	0	0	0	0	0	0	0	0	0	0	0	0	0	0	0	0	0	0	0	0	0	0	0	0	0	0	0	0	0	0	0	0	0	0	0	0	0	0	0	0	0	0	0	0	0	0	0	0
ENSRNA049997253	0	0	0	0	0	0	0	0	0	0	0	0	0	0	0	0	0	0	0	0	0	0	0	0	0	0	0	0	0	0	0	0	0	0	0	0	0	0	0	0	0	0	0	0	0	0	0	0	0
ENSRNA049997257	0	0	0	0	0	0	0	0	0	0	0	0	0	0	0	0	0	0	0	0	0	0	0	0	0	0	0	0	0	0	0	0	0	0	0	0	0	0	0	0	0	0	0	0	0	0	0	0	0
ENSRNA049997260	0	0	0	0	0	0	0	0	0	0	0	0	0	0	0	0	0	0	0	0	0	0	0	0	0	0	0	0	0	0	0	0	0	0	0	0	0	0	0	0	0	0	0	0	0	0	0	0	0
ENSRNA049997262	0	0	0	0	0	0	0	0	0	0	0	0	0	0	0	0	0	0	0	0	0	0	0	0	0	0	0	0	0	0	0	0	0	0	0	0	0	0	0	0	0	0	0	0	0	0	0	0	0
ENSRNA049997266	0	0	0	0	0	0	0	0	0	0	0	0	0	0	0	0	0	0	0	0	0	0	0	0	0	0	0	0	0	0	0	0	0	0	0	0	0	0	0	0	0	0	0	0	0	0	0	0	0
ENSRNA049997270	0	0	0	0	0	0	0	0	0	0	0	0	0	0	0	0	0	0	0	0	0	0	0	0	0	0	0	0	0	0	0	0	0	0	0	0	0	0	0	0	0	0	0	0	0	0	0	0	0
ENSRNA049997276	0	0	0	0	0	0	0	0	0	0	0	0	0	0	0	0	0	0	0	0	0.707638	0	0	0	0	0	0	0	0	0	0	0	0	0	0	0	0.645175	0	0	0	0	0	0	0	0	0	0	0	0.678119
ENSRNA049997281	0	0	0	0	0	0	0	0	0	0	0	0	0	0	0	0	0	0	0	0	0	0	0	0	0	0	0	0	0	0	0	0	0	0	0	0	0	0	0	0	0	0	0	0	0	0	0	0	0
ENSRNA049997285	0	0	0	0	0	0	0	0	0	0	0	0	0	0	0	0	0	0	0	0	0	0	0	0	0	0	0	0	0	0	0	0	0	0	0	0	0	0	0	0	0	0	0	0	0	0	0	0	0
ENSRNA049997292	0	0	0	0	0	0	0	0	0	0	0	0	0	0	0	0	0	0	0	0	0	0	0	0	0	0	0	0	0	0	0	0	0	0	0	0	0	0	0	0	0	0	0	0	0	0	0	0	0
ENSRNA049997295	0	0	0	0	0	0	0	0	0	0	0	0	0	0	0	0	0	0	0	0	0	0	0	0	0	0	0	0	0	0	0	0	0	0	0	0	0	0	0	0	0	0	0	0	0	0	0	0	0
ENSRNA049997299	0	0	0	0	0	0	0	0	0	0	0	0	0	0	0	0	0	0	0	0	0	0.791913	0	0	0	0	0	0	1.86027	0	0	0	0	0	0	0	0	0	0	0	1.39964	0	0	0	0	0	0	0	0
ENSRNA049997305	0	0	0	0	0	0	0	0	0	0	0	0	0	0	0	0	0	0	0	0	0	0	0	0	0	0	0	0	0	0	0	0	0	0	0	0	0	0	0	0	0	0	0	0	0	0	0	0	0
ENSRNA049997309	0	0	0	0	0	0	0	0	0	0	0	0	0	0	0	0	0	0	0	0	0	0	0	0	0	0	0	0	0	0	0	0	0	0	0	0	0	0	0	0	0	0	0	0	0	0	0	0	0
ENSRNA049997313	0	0	0	0	0	0	0	0	0	0	0	0	0	0	0	0	0	0	0	0	0	0	0	0	0	0	0	0	0	0	0	0	0	0	0	0	0	0	0	0	0	0	0	0	0	0	0	0	0
ENSRNA049997317	0	0	0	0	0	0	0	0	0	0	0	0	0	0	0	0	0	0	0	0	0	0	0	0	0	0	0	0	0	0	0	0	0	0	0	0	0	0	0	0	0	0	0	0	0	0	0	0	0
ENSRNA049997321	0	0	0	0	0	0	0	0	0	0	0	0	0	0	0	0	0	0	0	0	0	0	0	0	0	0	0	0	0	0	0	0	0	0	0	0	0	0	0	0	0	0	0	0	0	0	0	0	0
ENSRNA049997326	0	0	0	0	0	0	0	0	0	0	0	0	0	0	0	0	0	0	0	0	0	0	0	0	0	0	0	0	0	0	0	0	0	0	0	0	0	0	0	0	0	0	0	0	0	0	0	0	0
ENSRNA049997330	0	0	0	0	0	0	0	0	0	0	0	0	0	0	0	0	0	0	0	0	0	0	0	0	0	0	0	0	0	0	0	0	0	0	0	0	0	0	0	0	0	0	0	0	0	0	0	0	0
ENSRNA049997333	0	0	0	0	0	0	0	0	0	0	0	0	0	0	0	0	0	0	0	0	0	0	0	0	0	0	0	0	0	0	0	0	0	0	0	0	0	0	0	0	0	0	0	0	0	0	0	0	0
ENSRNA049997336	0	0	0	0	0	0	0	0	0	0	0	0	0	0	0	0	0	0	0	0	0	0	0	0	0	0	0	0	0	0	0	0	0	0	0	0	0	0	0	0	0	0	0	0	0	0	0	0	0
ENSRNA049997340	0	0	0	0	0	0	0	0	0	0	0	0	0	0	0	0	0	0	0	0	0	0	0	0	0	0	0	0	0	0	0	0	0	0	0	0	0	0	0	0	0	0	0	0	0	0	0	0	0
ENSRNA049997345	0	0	0	0	0	0	0	0	0	0	0	0	0	0	0	0	0	0	0	0	0	0	0	0	0	0	0	0	0	0	0	0	0	0	0	0	0	0	0	0	0	0	0	0	0	0	0	0	0
ENSRNA049997348	0	0	0	0	0	0	0	0	0	0	0	0	0	0	0	0	0	0	0	0	0	0	0	0	0	0	0	0	0	0	0	0	0	0	0	0	0	0	0	0	0	0	0	0	0	0	0	0	0
ENSRNA049997353	0	0	0	0	0	0	0	0	0	0	0	0	0	0	0	0	0	0	0	0	0	0	0	0	0	0	0	0	0	0	0	0	0	0	0	0	0	0	0	0	0	0	0	0	0	0	0	0	0
ENSRNA049997356	0	0	0	0	0	0	0	0	0	0	0	0	0	0	0	0	0	0	0	0	0	0	0	0	0	0	0	0	0	0	0	0	0	0	0	0	0	0	0	0	0	0	0	0	0	0	0	0	0
ENSRNA049997360	0	0	1.69202	0	0.756758	1.69933	0	0	0	0	0	0.678531	0.681054	0	0	0.946255	0	0	0.81148	0	0.84752	0	0	0.695305	0	0	0	2.29648	0	1.77853	2.92922	0.819411	2.47099	0	0.809187	0	0	2.85864	0	0	0.626584	0	1.6819	0.881198	0.928493	0	0	0.609229	0
ENSRNA049997364	0	0	0	0	0	0	0	0	0	0	0	0	0	0	0	0	0	0	0	0	0	0	0	0	0	0	0	0	0	0	0	0	0	0	0	0	0	0	0	0	0	0	0	0	0	0	0	0	0
ENSRNA049997368	0	0	0	0	0	0	0	0	0	0	0	0	0	0	0	0	0	0	0	0	0	0	0	0	0	0	0	0	0	0	0	0	0	0	0	0	0	0	0	0	0	0	0	0	0	0	0	0	0
ENSRNA049997372	0	0	0	0	0	0	0	0	0	0	0	0	0	0	0	0	0	0	0	0	0	0	0	0	0	0	0	0	0	0	0	0	0	0	0	0	0	0	0	0	0	0	0	0	0	0	0	0	0
ENSRNA049997376	0	0	0	0	0	0	0	0	0	0	0	0	0	0	0	0	0	0	0	0	0	0	0	0	0	0	0	0	0	0	0	0	0	0	0	0	0	0	0	0	0	0	0	0	0	0	0	0	0
ENSRNA049997380	0	0	0	0	0	0	0	0	0	0	0	0	0	0	0	0	0	0	0	0	0	0	0	0	0	0	0	0	0	0	0	0	0	0	0	0	0	0	0	0	0	0	0	0	0	0	0	0	0
ENSRNA049997384	0	0	0	0	0	0	0	0	0	0	0	0	0	0	0	0	0	0	0	0	0	0	0	0	0	0	0	0	0	0	0	0	0	0	0	0	0	0	0	0	0	0	0	0	0	0	0	0	0
ENSRNA049997389	0	0	0	0	0	0	0	0	0	0	0	0	0	0	0	0	0	0	0	0	0	0	0	0	0	0	0	0	0	0	0	0	0	0	0	0	0	0	0	0	0	0	0	0	0	0	0	0	0
ENSRNA049997394	0	0	0	0	0	0	0	0	0	0	0	0	0	0	0	0	0	0	0	0	0	0	0	0	0	0	0	0	0	0	0	0	0	0	0	0	0	0	0	0	0	0	0	0	0	0	0	0	0
ENSRNA049997399	0	0	0	0	0	0	0	0	0	0	0	0	0	0	0	0	0	0	0	0	0	0	0	0	0	0	0	0	0	0	0	0	0	0	0	0	0	0	0	0	0	0	0	0	0	0	0	0	0
ENSRNA049997403	0	0	0	0	0	0	0	0	0	0	0	0	0	0	0	0	0	0	0	0	0	0	0	0	0	0	0	0	0	0	0	0	0	0	0	0	0	0	0	0	0	0	0	0	0	0	0	0	0
ENSRNA049997407	0	0	0	0	0	0	0	0	0	0	0	0	0	0	0	0	0	0	0	0	0	0	0	0	0	0	0	0	0	0	0	0	0	0	0	0	0	0	0	0	0	0	0	0	0	0	0	0	0
ENSRNA049997411	0	0	0	0	0	0	0	0	0	0	0	0	0	0	0	0	0	0	0	0	0	0	0	0	0	0	0	0	0	0	0	0	0	0	0	0	0	0	0	0	0	0	0	0	0	0	0	0	0
ENSRNA049997414	0	0	0	0	0	0	0	0	0	0	0	0	0	0	0	0	0	0	0	0	0	0	0	0	0	0	0	0	0	0	0	0	0	0	0	0	0	0	0	0	0	0	0	0	0	0	0	0	0
ENSRNA049997418	0	0	0	0	0	0	0	0	0	0	0	0	0	0	0	0	0	0	0	0	0	0	0	0	0	0	0	0	0	0	0	0	0	0	0	0	0	0	0	0	0	0	0	0	0	0	0	0	0
ENSRNA049997422	0	0	0	0	0	0	0	0	0	0	0	0	0	0	0	0	0	0	0	0	0	0	0	0	0	0	0	0	0	0	0	0	0	0	0	0	0	0	0	0	0	0	0	0	0	0	0	0	0
ENSRNA049997426	0	0	0	0	0	0	0	0	0	0	0	0	0	0	0	0	0	0	0	0	0	0	0	0	0	0	0	0	0	0	0	0	0	0	0	0	0	0	0	0	0	0	0	0	0	0	0	0	0
ENSRNA049997429	0	0	0	0	0	0	0	0	0	0	0	0	0	0	0	0	0	0	0	0	0	0	0	0	0	0	0	0	0	0	0	0	0	0	0	0	0	0	0	0	0	0	0	0	0	0	0	0	0
ENSRNA049997433	0	0	0	0	0	0	0	0	0	0	0	0	0	0	0	0	0	0	0	0	0	0	0	0	0	0	0	0	0	0	0	0	0	0	0	0	0	0	0	0	0	0	0	0	0	0	0	0	0
ENSRNA049997437	0	0	0	0	0	0	0	0	0	0	0	0	0	0	0	0	0	0	0	0	0	0	0	0	0	0	0	0	0	0	0	0	0	0	0	0	0	0	0	0	0	0	0	0	0	0	0	0	0
ENSRNA049997441	0	0	0	0	0	0	0	0	0	0	0	0	0	0	0	0	0	0	0	0	0	0	0	0	0	0	0	0	0	0	0	0	0	0	0	0	0	0	0	0	0	0	0	0	0	0	0	0	0
ENSRNA049997443	0	0	0	0	0	0	0	0	0	0	0	0	0	0	0	0	0	0	0	0	0	0	0	0	0	0	0	0	0	0	0	0	0	0	0	0	0	0	0	0	0	0	0	0	0	0	0	0	0
ENSRNA049997447	0	0	0	0	0	0	0	0	0	0	0	0	0	0	0	0	0	0	0	0	0	0	0	0	0	0	0	0	0	0	0	0	0	0	0	0	0	0	0	0	0	0	0	0	0	0	0	0	0
ENSRNA049997451	0	0	0	0	0	0	0	0	0	0	0	0	0	0	0	0	0	0	0	0	0	0	0	0	0	0	0	0	0	0	0	0	0	0	0	0	0	0	0	0	0	0	0	0	0	0	0	0	0
ENSRNA049997454	0	0	0	0	0	0	0	0	0	0	0	0	0	0	0	0	0	0	0	0	0	0	0	0	0	0	0	0	0	0	0	0	0	0	0	0	0	0	0	0	0	0	0	0	0	0	0	0	0
ENSRNA049997458	0	0	0	0	0	0	0	0	0	0	0	0	0	0	0	0	0	0	0	0	0	0	0	0	0	0	0	0	0	0	0	0	0	0	0	0	0	0	0	0	0	0	0	0	0	0	0	0	0
ENSRNA049997462	0	0	0	0	0	0	0	0	0	0	0	0	0	0	0	0	0	0	0	0	0	0	0	0	0	0	0	0	0	0	0	0	0	0	0	0	0	0	0	0	0	0	0	0	0	0	0	0	0
ENSRNA049997466	0	0	0	0	0	0	0	0	0	0	0	0	0	0	0	0	0	0	0	0	0	0	0	0	0	0	0	0	0	0	0	0	0	0	0	0	0	0	0	0	0	0	0	0	0	0	0	0	0
ENSRNA049997469	0	0	0	0	0	0	0	0	0	0	0	0	0	0	0	0	0	0	0	0	0	0	0	0	0	0	0	0	0	0	0	0	0	0	0	0	0	0	0	0	0	0	0	0	0	0	0	0	0
ENSRNA049997473	0	0	0	0	0	0	0	0	0	0	0	0	0	0	0	0	0	0	0	0	0	0	0	0	0	0	0	0	0	0	0	0	0	0	0	0	0	0	0	0	0	0	0	0	0	0	0	0	0
ENSRNA049997478	0	0	0	0	0	0	0	0	0	0	0	0	0	0	0	0	0	0	0	0	0	0	0	0	0	0	0	0	0	0	0	0	0	0	0	0	0	0	0	0	0	0	0	0	0	0	0	0	0
ENSRNA049997483	0	0	0	0	0	0	0	0	0	0	0	0	0	0	0	0	0	0	0	0	0	0	0	0	0	0	0	0	0	0	0	0	0	0	0	0	0	0	0	0	0	0	0	0	0	0	0	0	0
ENSRNA049997487	0	0	0	0	0	0	0	0	0	0	0	0	0	0	0	0	0	0	0	0	0	0	0	0	0	0	0	0	0	0	0	0	0	0	0	0	0	0	0	0	0	0	0	0	0	0	0	0	0
ENSRNA049997490	0	0	0	0	0	0	0	0	0	0	0	0	0	0	0	0	0	0	0	0	0	0	0	0	0	0	0	0	0	0	0	0	0	0	0	0	0	0	0	0	0	0	0	0	0	0	0	0	0
ENSRNA049997494	0	0	0	0	0	0	0	0	0	0	0	0	0	0	0	0	0	0	0	0	0	0	0	0	0	0	0	0	0	0	0	0	0	0	0	0	0	0	0	0	0	0	0	0	0	0	0	0	0
ENSRNA049997498	0	0	0	0	0	0	0	0	0	0	0	0	0	0	0	0	0	0	0	0	0	0	0	0	0	0	0	0	0	0	0	0	0	0	0	0	0	0	0	0	0	0	0	0	0	0	0	0	0
ENSRNA049997501	0	0	0	0	0	0	0	0	0	0	0	0	0	0	0	0	0	0	0	0	0	0	0	0	0	0	0	0	0	0	0	0	0	0	0	0	0	0	0	0	0	0	0	0	0	0	0	0	0
ENSRNA049997505	0	0	0	0	0	0	0	0	0	0	0	0	0	0	0	0	0	0	0	0	0	0	0	0	0	0	0	0	0	0	0	0	0	0	0	0	0	0	0	0	0	0	0	0	0	0	0	0	0
ENSRNA049997508	0	0	0	0	0	0	0	0	0	0	0	0	0	0	0	0	0	0	0	0	0	0	0	0	0	0	0	0	0	0	0	0	0	0	0	0	0	0	0	0	0	0	0	0	0	0	0	0	0
ENSRNA049997513	0	0	0	0	0	0	0	0	0	0	0	0	0	0	0	0	0	0	0	0	0	0	0	0	0	0	0	0	0	0	0	0	0	0	0	0	0	0	0	0	0	0	0	0	0	0	0	0	0
ENSRNA049997515	0	0	0	0	0	0	0	0	0	0	0	0	0	0	0	0	0	0	0	0	0	0	0	0	0	0	0	0	0	0	0	0	0	0	0	0	0	0	0	0	0	0	0	0	0	0	0	0	0
ENSRNA049997522	0	0	0	0	0	0	0	0	0	0	0	0	0	0	0	0	0	0	0	0	0	0	0	0	0	0	0	0	0	0	0	0	0	0	0	0	0	0	0	0	0	0	0	0	0	0	0	0	0
ENSRNA049997525	0	0	0	0	0	0	0	0	0	0	0	0	0	0	0	0	0	0	0	0	0	0	0	0	0	0	0	0	0	0	0	0	0	0	0	0	0	0	0	0	0	0	0	0	0	0	0	0	0
ENSRNA049997529	0	0	0	0	0	0	0	0	0	0	0	0	0	0	0	0	0	0	0	0	0	0	0	0	0	0	0	0	0	0	0	0	0	0	0	0	0	0	0	0	0	0	0	0	0	0	0	0	0
ENSRNA049997533	0	0	0	0	0	0	0	0	0	0	0	0	0	0	0	0	0	0	0	0	0	0	0	0	0	0	0	0	0	0	0	0	0	0	0	0	0	0	0	0	0	0	0	0	0	0	0	0	0
ENSRNA049997537	0	0	0	0	0	0	0	0	0	0	0	0	0	0	0	0	0	0	0	0	0	0	0	0	0	0	0	0	0	0	0	0	0	0	0	0	0	0	0	0	0	0	0	0	0	0	0	0	0
ENSRNA049997541	0	0	0	0	0	0	0	0	0	0	0	0	0	0	0	0	0	0	0	0	0	0	0	0	0	0	0	0	0	0	0	0	0	0	0	0	0	0	0	0	0	0	0	0	0	0	0	0	0
ENSRNA049997545	0	0	0	0	0	0	0	0	0	0	0	0	0	0	0	0	0	0	0	0	0	0	0	0	0	0	0	0	0	0	0	0	0	0	0	0	0	0	0	0	0	0	0	0	0	0	0	0	0
ENSRNA049997548	0	0	0	0	0	0	0	0	0	0	0	0	0	0	0	0	0	0	0	0	0	0	0	0	0	0	0	0	0	0	0	0	0	0	0	0	0	0	0	0	0	0	0	0	0	0	0	0	0
ENSRNA049997551	0	0	0	0	0	0	0	0	0	0	0	0	0	0	0	0	0	0	0	0	0	0	0	0	0	0	0	0	0	0	0	0	0	0	0	0	0	0	0	0	0	0	0	0	0	0	0	0	0
ENSRNA049997555	0	0	0	0	0	0	0	0	0	0	0	0	0	0	0	0	0	0	0	0	0	0	0	0	0	0	0	0	0	0.592844	0	0	0	0	0	0	0	0	0	0	0	0	0	0	0	0	0	0	0
ENSRNA049997559	0	0	0	0	0	0	0	0	0	0	0	0	0	0	0	0	0	0	0	0	0	0	0	0	0	0	0	0	0	0	0	0	0	0	0	0	0	0	0	0	0	0	0	0	0	0	0	0	0
ENSRNA049997563	0	0	0	0	0	0	0	0	0	0	0	0	0	0	0	0	0	0	0	0	0	0	0	0	0	0	0	0	0	0	0	0	0	0	0	0	0	0	0	0	0	0	0	0	0	0	0	0	0
ZeamMp002	0	0	0	0	0	0	0	0	0	0	0	0	0	0	0	0	0	0	0	0	0	0	0	0	0	0.201316	0	0	0	0	0	0	0	0	0	0	0	0	0	0	0	0	0	0	0	0	0	0	0
ZeamMp003	0	0.0866983	0	0	0.0487865	0	0	0	0	0	0.0547354	0.0437434	0	0.0930456	0	0	0	0.0506676	0	0	0.0546377	0	0	0	0	0.0523662	0.0514357	0	0	0.114658	0.037768	0.0528256	0.0530998	0	0	0	0	0	0	0.0352692	0.0403945	0	0	0.113618	0	0	0.0589392	0	0
ZeamMp004	0	0.0497229	0.0625595	0	0	0	0.116238	0.0463146	0	0	0.0627833	0.0501751	0.0503617	0	0	0	0	0	0.120013	0	0	0	0	0.154247	0	0	0	0.0566058	0	0	0	0	0	0.286373	0.0598367	0	0	0.105694	0	0	0	0	0.186557	0	0	0.0659249	0	0	0
ZeamMp005	0	0	0.0990336	0	0.0295287	0	0	0.0244392	0	0	0	0	0.0265747	0	0	0	0	0	0	0	0.0330702	0	0	0	0.0278579	0.095086	0.0622643	0	0	0.0346991	0	0	0	0	0.0315744	0.0626726	0	0	0	0	0.0244493	0	0	0	0	0	0	0	0
ZeamMp006	0	0	0	0	0	0	0	0	0	0	0	0	0	0	0	0	0	0	0	0	0	0	0	0	0	0	0	0	0	0	0	0	0	0	0	0	0	0	0	0	0	0	0	0	0	0	0	0	0
ZeamMp007	0	0	0	0	0	0	0	0	0	0	0	0	0	0	0	0	0	0	0	0	0	0	0	0	0	0	0	0	0	0	0	0	0	0	0	0	0	0	0	0	0	0	0	0	0	0	0	0	0
ZeamMp008	0	0	0.135235	0.203386	0	0	0	0	0	0.0783121	0	0	0	0.115356	0	0	0	0.251266	0	0	0	0	0	0	0	0	0.0637688	0	0	0	0	0	0	0	0	0	0	0	0	0	0	0	0	0	0	0	0	0	0
ZeamMp009	0	0	0	0	0	0	0	0	0	0	0	0	0	0	0	0	0	0	0	0	0	0	0	0	0	0	0.197738	0	0	0	0	0	0	0	0	0	0	0	0	0	0	0	0	0	0	0	0	0	0
ZeamMp010	0	0	0	0	0	0	0	0	0	0	0	0	0	0	0	0	0	0	0	0	0	0	0	0	0	0	0	0	0	0	0	0	0	0	0	0	0	0	0	0	0	0	0	0	0	0	0	0	0
ZeamMp011	0	0	0	0	0	0	0	0	0	0	0	0	0	0	0	0	0	0	0	0	0	0	0	0	0	0	0	0	0	0	0	0	0	0	0	0	0	0	0	0	0	0	0	0	0	0	0	0	0
ZeamMp012	0	0.191483	0	0	0	0.161305	0	0	0	0.279019	0.241778	0.193224	0	0	0.211124	0	0	0	0	0	0	0	0	0	0	0	0	0	0	0	0	0	0.234553	0	0	0	0.220043	0	0	0	0	0	0	0	0	0	0	0	0
ZeamMp013	0	0	0	0	0	0	0	0	0	0	0	0	0	0	0	0	0	0	0	0	0	0	0	0	0	0	0	0	0	0	0	0	0	0	0	0	0	0	0	0	0	0	0	0	0	0	0	0	0
ZeamMp014	0	0	0	0	0	0	0	0	0	0	0	0	0	0	0	0	0	0	0	0	0	0	0	0	0	0	0	0	0.376949	0	0	0	0	0	0	0	0	0	0	0	0	0	0	0	0	0	0	0	0
ZeamMp015	0	0	0	0	0	0	0	0	0	0	0	0	0	0	0	0	0	0	0	0	0	0	0	0	0	0	0	0	0	0	0	0	0	0	0	0	0	0	0	0	0	0	0.191835	0	0	0	0	0	0
ZeamMp018	0	0.193404	0	0	0	0	0	0.360294	0	0	0	0	0.195889	0	0	0	0.254222	0.226056	0	0	0	0	0	0	0	0	0	0	0	0.255776	0	0	0	0	0	0	0	0.205555	0	0	0.180221	0	0	0	0	0	0	0	0
ZeamMp020	0	0	0	0	0	0	0	0	0	0	0	0	0	0	0	0	0	0	0	0	0	0	0.182573	0	0	0	0	0	0	0	0	0	0	0.222777	0	0	0	0	0	0	0	0	0	0	0	0	0	0	0
ZeamMp021	0	0	0	0	0	0	0.142001	0	0	0	0.153397	0	0	0	0	0	0	0	0	0	0	0	0	0	0.128989	0	0	0	0	0	0	0	0.148813	0	0.146198	0	0	0	0	0	0	0	0	0	0	0	0	0	0
ZeamMp022	0	0.105718	0.0798062	0.186704	0.0237957	0.0178114	0	0.177249	0	0.0308094	0.160183	0.0213359	0.0428305	0.0226916	0	0.0297543	0.0833775	0.123566	0.0255164	0.107921	0.0266496	0.0445904	0	0.0437267	0	0.0510834	0.0250878	0	0.0523732	0.167774	0.0921071	0	0.051799	0.121774	0.0508885	0.0252524	0.145784	0.11236	0	0	0.0394049	0	0	0.110834	0.175175	0	0.086243	0	0
ZeamMp023	0	0	0	0	0	0	0	0	0	0	0	0	0.152926	0	0	0	0	0	0.182212	0	0	0	0	0	0	0	0.179152	0	0	0	0.131547	0	0	0	0	0	0	0	0	0	0	0	0.18883	0	0	0	0	0	0
ZeamMp024	0.0580476	0.049271	0.123982	0.0207179	0.166354	0	0	0.0458937	0.0452189	0	0.186638	0.0828652	0	0	0	0.0231122	0.107942	0.0383929	0.0792812	0	0.0414012	0.0346364	0.0775196	0	0.0174379	0.0991998	0.389748	0.13088	0	0.0217202	0.0572366	0.020014	0.0201179	0.529705	0.118586	0	0	0.0174555	0	0.0400873	0	0	0	0	0	0	0	0	0
ZeamMp025	0	0	0	0	0	0	0	0	0	0	0	0	0	0	0	0	0	0	0	0	0	0	0	0	0	0	0	0	0	0	0	0	0	0	0	0	0	0	0	0	0	0	0	0	0	0	0	0	0
ZeamMp026	0	0	0	0	0	0	0	0	0	0	0	0	0	0	0	0	0	0	0	0	0	0	0	0	0	0	0	0	0	0	0	0	0	0	0	0	0	0	0	0	0	0	0	0	0	0	0	0	0
ZeamMp027	0	0	0	0	0	0	0	0	0	0	0	0	0	0	0	0	0	0	0	0	0	0	0	0	0	0	0	0	0	0	0	0	0	0	0	0	0	0	0	0	0	0	0	0	0	0	0	0	0
ZeamMp028	0	0	0	0	0	0	0	0	0.235526	0	0	0	0	0	0	0	0	0	0	0	0	0	0	0	0	0	0	0	0	0	0	0	0	0	0	0	0	0	0	0	0	0	0	0	0	0	0	0	0
ZeamMp029	0	0	0	0	0	0	0	0	0	0	0	0	0	0	0	0	0	0	0	0	0	0	0	0	0	0	0	0	0	0	0	0	0	0	0	0	0	0	0	0	0	0	0	0	0	0	0	0	0
ZeamMp030	0	0	0	0	0	0	0	0	0	0	0	0	0	0	0	0	0	0	0	0	0	0	0	0	0	0	0	0	0	0	0	0	0	0	0	0	0	0	0	0	0	0	0	0	0	0	0	0	0
ZeamMp032	0.0693302	0.261546	0.312614	0.395917	0.139817	0.0440653	0.061142	0.158352	0.0630094	0.25725	0.470598	0.204541	0.092717	0.0350867	0.0793028	0.0552089	0.206275	0.084068	0.291964	0.0867735	0.115379	0.186159	0.0617246	0.101418	0.0624819	0.458127	0.28706	0.0967687	0.0890801	0.0951205	0.0569681	0.0717124	0.112132	0.376585	0.409168	0.0624742	0.0901669	0.0208483	0.0311981	0.0265994	0.0426508	0.0329856	0.016355	0.0599821	0.0180575	0.0606846	0.0711216	0.0355452	0.0394879
ZeamMp033	0.118536	0.150921	0.0316471	0.126921	0.113234	0	0.0294008	0.0937171	0	0.0733048	0.127041	0.380733	0.0254766	0	0.277336	0	0.264506	0.2646	0.2732	0	0	0.0265234	0.0949792	0.0260097	0	0.0607712	0.0298457	0	0	0	0.021915	0	0.184868	0.231789	0.0908091	0	0	0	0	0	0.023439	0.031723	0	0	0	0.0666991	0	0.0911591	0
ZeamMp034	0	0	0	0	0	0	0	0	0	0	0	0.18946	0	0	0	0	0	0	0	0	0	0	0	0	0	0	0	0	0	0.248302	0	0	0	0	0.225942	0	0	0	0	0	0	0	0	0	0	0	0	0	0
ZeamMp035	0	0	0	0	0	0	0	0	0	0	0	0	0	0	0	0	0	0	0	0	0	0	0	0	0	0	0	0	0	0	0	0	0	0	0	0	0	0	0	0	0	0	0	0	0	0	0	0	0
ZeamMp036	0	0	0	0	0.341335	0	0	0.282503	0	0	0	0	0	0	0.111468	0.142269	0.132889	0.118165	0.244012	0	0	0.213207	0	0	0	0	0.35987	0	0	0.133701	0.0880814	0	0	0.465807	0.121661	0.120743	0	0	0	0	0	0.127502	0.126437	0	0	0	0.137456	0	0
ZeamMp037	0	0	0	0	0	0	0	0	0	0	0	0	0	0	0	0	0	0	0	0	0	0	0	0	0	0	0	0	0	0	0	0	0	0	0	0	0	0	0	0	0	0	0	0	0	0	0	0	0
ZeamMp038	0	0	0	0	0	0	0	0	0	0	0	0	0	0	0	0	0	0	0	0	0	0	0	0	0	0	0	0	0	0	0	0	0	0	0	0	0	0	0	0	0	0	0	0	0	0	0	0	0
ZeamMp039	0	0	0	0	0	0	0	0	0	0	0	0	0	0	0	0	0	0	0	0	0	0	0	0	0	0	0	0	0	0	0	0	0	0	0	0	0	0	0	0	0	0	0	0	0	0	0	0	0
ZeamMp040	0	0	0	0	0	0	0	0	0	0	0	0	0	0	0	0	0	0	0	0	0	0	0	0	0	0	0	0	0	0	0	0	0	0	0	0	0	0	0	0	0	0	0	0	0	0	0	0	0
ZeamMp041	0	0	0	0	0	0	0	0	0	0	0	0	0	0	0	0	0	0	0	0	0	0	0	0	0	0	0	0	0	0	0	0	0	0	0	0	0	0	0	0	0	0	0	0	0	0	0	0	0
ZeamMp042	0	0	0	0	0	0	0	0	0.251129	0	0	0	0	0	0	0	0	0	0	0	0	0	0	0	0	0	0	0	0	0	0	0	0	0	0	0	0	0	0	0	0	0	0	0	0	0	0	0	0
ZeamMp043	0	0	0	0	0	0	0	0	0	0	0	0	0	0	0	0	0	0	0	0	0	0	0	0	0	0	0	0	0	0	0	0	0	0	0	0	0	0	0	0	0	0	0	0	0	0	0	0	0
ZeamMp044	0	0.568798	0.477093	0.239173	1.70705	0	0	0.353206	0	0	0.4788	0.191323	0.38407	0	0	0.266813	0.747664	0	0.686433	0.19355	0	0.799702	0.357962	0.392107	0.201308	0.687113	0	0.215844	0	0.250744	0.165189	1.15524	0.232246	0.655184	1.59715	0.226443	0.435757	0	0.226161	0	0.353352	0.478238	0.237121	0	0	0	0	0.68713	0
ZeamMp045	0	0	0	0	0	0	0	0	0	0	0	0	0	0	0	0	0	0	0	0	0	0	0	0	0	0	0	0	0	0	0	0	0	0	0	0	0	0	0	0	0	0	0	0	0	0	0	0	0
ZeamMp046	0	0	0	0	0	0	0	0	0	0	0	0	0	0	0	0	0	0	0	0	0	0	0	0	0	0	0	0	0	0	0	0	0	0	0	0	0	0	0	0	0	0	0	0	0	0	0	0	0
ZeamMp047	0	0	0	0	0	0	0	0	0	0	0	0	0	0.207563	0	0	0	0	0	0	0	0	0	0	0	0.233634	0	0	0	0	0	0	0	0	0	0	0	0	0	0	0	0	0	0	0	0	0	0	0
ZeamMp049	0	0	0	0	0	0	0	0	0.783029	0	0	0	0	0	0	0	0	0	0	0	0	0	0	0	0	0	0	0	0	0	0	0	0	0	0	0	0	0	0	0	0	0	0	0	0	0	0	0	0
ZeamMp050	4.55709	7.15595	7.54334	10.4908	6.31222	3.74724	2.9388	5.58455	3.19497	8.45456	13.9196	13.0759	4.50544	2.49076	3.41188	1.36083	6.60978	9.94645	7.70228	1.7769	1.95015	9.99294	8.0332	2.59984	2.46417	12.3826	5.96654	0.660527	0.239533	1.53465	1.68504	1.4141	4.26432	2.67333	6.74954	4.15777	1.77801	1.23333	0.922796	1.25884	2.5231	1.70742	0.483759	1.01382	1.33529	0.769271	0.788879	0.525689	0.467199
ZeamMp051	1.86087	3.94879	7.0659	4.98126	8.39439	1.10882	2.46164	4.41373	1.32881	8.95063	8.97477	4.25034	1.77756	2.6369	3.87008	0.987896	3.11432	5.6411	4.34185	1.16453	1.88023	6.56963	2.4851	1.9055	2.04973	10.7064	3.74833	0.699283	0.326041	1.1605	1.83487	1.17627	3.00969	5.86253	3.90718	1.88646	0.907552	0.466319	0.628033	1.2851	0.654157	0.774687	0.987704	0.459988	0.484676	0.349032	0.477238	1.11307	0.741918
ZeamMp052	0	0.16108	0	0.609591	0.543854	0	0.18828	0.150039	0	0	0.81356	0.487635	0	0	0.177603	0.453359	0	0	0.194394	0	0	0.849266	0.304118	0.166563	0	0.972932	1.52903	0	0	0	0	0	0.591937	0	0.387688	0	0	0	0	0	0	0	0	0	0	0	0	0	0
ZeamMp053	0	0	0	0	0	0	0	0	0	0	0	0	0	0	0	0	0	0	0	0	0	0	0	0	0	0	0	0	0	0	0	0	0	0	0.628826	0	0	0.185123	0	0	0	0	0	0	0	0	0	0	0
ZeamMp054	0	0.186541	0	0	0	0	0	0	0	0	0	0	0	0	0	0	0	0	0	0	0	0	0	0	0	0	0	0	0	0	0	0	0	0	0	0	0	0	0	0	0	0	0	0	0	0	0	0	0
ZeamMp055	0	0	0	0	0	0	0	0	0	0	0	0	0	0	0	0	0	0	0	0	0	0	0	0	0	0	0	0	0	0	0	0	0	0	0	0	0	0	0	0	0	0	0	0	0	0	0	0	0
ZeamMp056	0	0	0	0	0	0.152232	0	0	0	0	0	0	0	0	0	0	0	0	0	0	0	0	0	0	0	0	0.643268	0	0	0	0.157445	0	0.22136	0	0	0	0	0	0	0	0	0	0	0	0	0	0	0	0
ZeamMp057	0	0	0.261245	0	0.233685	0	0	0	0	0	0.524359	0.314293	0	0	0.114469	0	0.955274	0	0	0.31795	0	0.218949	0.0980059	0	0	0.250831	0.369561	0	0	0.137301	0.0904534	0	0.381518	0.358763	0.749624	0.123995	0	0	0	0	0	0	0	0	0.143358	0	0	0	0
ZeamMp058	0	0.175768	0	0	0.197815	0	0	0	0	0	0	0	0	0	0	0	0	0	0	0	0	0	0	0.181752	0	0	0	0	0	0	0.153138	0	0	1.82217	0	0	0	0	0	0	0	0	0	0	0	0	0	0	0
ZeamMp059	0	0	0	0	0	0	0	0	0	0	0	0	0	0	0	0	0	0	0	0	0	0	0	0	0	0	0	0.173243	0	0	0	0	0	0	0	0	0	0	0	0	0	0	0	0	0	0	0	0	0
ZeamMp060	0	0	0	0	0	0	0	0	0	0	0	0	0	0	0	0	0	0	0	0	0	0	0	0	0	0	0	0	0	0	0	0	0	0	0	0	0	0	0	0	0	0	0	0	0	0	0	0	0
ZeamMp061	0	0	0	0	0	0	0	0	0	0	0	0	0	0	0	0	0	0	0	0	0	0	0	0	0	0	0	0	0	0	0	0	0	0	0	0	0	0	0	0	0	0	0	0	0	0	0	0	0
ZeamMp062	0	0	0	0	0	0	0	0	0	0	0	0	0	0	0	0	0	0	0	0	0	0	0	0	0	0	0	0	0	0	0	0	0	0	0	0	0	0	0	0	0	0	0	0	0	0	0	0	0
ZeamMp063	0	0	0	0	0	0	0	0	0	0	0	0	0	0	0	0	0	0	0	0	0	0	0	0	0	0	0	0	0	0	0	0	0	0	0	0	0	0	0	0	0	0	0	0	0	0	0	0	0
ZeamMp064	0	0	0	0	0	0	0	0	0	0	0	0	0	0	0	0	0	0	0	0	0	0	0	0	0	0	0	0	0	0	0	0	0	0	0	0	0	0	0	0	0	0	0	0	0	0	0	0	0
ZeamMp065	0	0	0	0	0	0	0	0	0	0	0.189163	0	0	0.160781	0	0	0.196924	0	0	0	0	0	0	0	0	0	0	0	0	0	0	0	0	0	0	0.178925	0	0	0	0	0	0	0	0	0	0	0	0	0
ZeamMp066	0	0.119975	0.301895	0	0	0	0	0	0	0.174821	0	0.121066	0	0	0	0	0.157702	0	0.579148	0	0	0	0.113256	0	0	0.144931	0	0	0	0	0	0	0	0	0	0	0	0	0	0	0	0	0.150045	0	0	0	0	0	0
ZeamMp067	0	0	0	0	0	0	0	0	0.191365	0	0.175522	0	0	0.149186	0	0	0	0.974865	0.335516	0	0.525626	0.29316	0	0	0	0.167924	0	0.316502	0	0	0	0	0	0.160121	0.334568	0	0	0	0	0	0	0	0	0.182171	0	0	0.378004	0	0
ZeamMp068	0.214916	0.91211	1.14758	0.230119	0.61591	0	0.639676	1.69918	0	0	2.07304	0.552243	0	0	0	0	1.19894	0.21322	0.660448	0.186223	0.229927	0.384715	0.172206	0.188632	0.387374	1.10184	0.649355	0	0	0	0.158936	0	0.223455	0.630383	1.53669	0	0	0	0	0.29684	0	0.230067	0	0.478127	0	0	0	0	0
ZeamMp069	1.03797	0.961127	2.92236	1.21243	1.89294	0.0674712	1.0298	1.79049	0.771822	1.05038	3.13508	0.969867	0.405614	0.515746	1.05971	0.112712	0.736963	1.31062	1.44988	0.654102	0.706658	1.68912	1.20973	0.0828203	0.59528	2.3221	1.14042	0	0	0.105924	0.34891	0.195206	0.686767	0.738066	2.02409	0.0956582	0.0920402	0	0.191078	0	0.149269	0.303038	0.300506	0.209925	0	0.212384	0.108899	0.0725674	0
ZeamMp070	0.632772	0	0.450506	0	0	0	0.627793	0.166761	0	0.260879	0	0	0	0	0	0.503888	0.705998	0	0.21606	0	0	0.377568	0.169007	0	0	0.432548	1.06216	0.407632	0	0	0	0	0	0	0.646347	0	0	0	0	0	0	0	0	0	0	0	0	0	0
ZeamMp073	0	0.182422	2.29516	0.920476	3.28486	0	0.426451	1.01951	0	0.531633	1.15169	0.736324	0.739062	0	0.201134	0.256713	1.19894	0.852879	1.54104	0.931115	0	1.15414	0.688824	0	0.387374	2.20368	2.16452	0	0.451864	0.482504	0.317871	0.666902	0.223455	1.68102	2.19527	0.217871	0.628893	0.581648	0	0	0.169988	0	0	0.478127	0	0.241863	0	0.16528	0
ZeamMp074	0	0	0	0	0	0	0	0	0	0	0	0	0	0	0	0	0	0	0	0	0	0	0	0	0	0	0	0	0	0	0	0	0	0	0	0	0	0	0	0	0	0	0	0	0	0	0	0	0
ZeamMp075	0	0	0	0	0	0	0	0	0	0	0	0	0	0	0	0	0	8.18203	0	0	0	0	0	0	0	0.183833	0.180566	0	5.08882	0	0	0	0	0	0	0	0	0	0	5.44779	1.41806	0	0	0	0	0	0	0	0
ZeamMp076	0	0	0	0	0	0	0	0	0	0	0	0	0	0.592943	0.203056	0	0	0	0	0	0	0	0.173851	0	0	0	0	0	0	0	0	0	0	0	0	0	0	0	0	0	0	0	0	0	0	0	0	0	0
ZeamMp077	0	0	0	0	0	0	0	0	0	0	0	0	0	0	0	0	0	0	0	0	0	0	0	0	0	0	0	0	0	0	0	0	0	0	0	0	0	0	0	0	0	0	0	0	0	0	0	0	0
ZeamMp078	0	0	0	0	0	0	0	0	0	0	0	0	0	0	0	0	0	0	0	0	0	0	0	0	0	0	0	0	0	0	0	0	0	0	0	0	0	0	0	0	0	0	0	0	0	0	0	0	0
ZeamMp079	0	0	0	0	0.143351	0	0	0	0	0	0	0	0	0	0	0	0	0	0	0	0	0	0	0	0	0	0	0	0	0	0	0	0	0	0	0	0	0	0	0	0	0	0	0	0	0	0	0	0
ZeamMp080	0	0	0	0	0	0	0	0	0	0	0	0	0	0	0	0	0	0	0	0	0	0	0	0	0	0	0	0	0	0	0	0	0	0.339849	0	0	0	0.156788	0	0	0	0	0	0	0	0	0	0	0
ZeamMp081	0	0	0.157824	0.316476	0.282348	0.105671	0.293243	0	0	0	0.158388	0.126581	0.254103	0	0	0	0	0	0	0.128054	0	0	0	0	0	0.303065	0	0	0	0	0	0	0	0	0.905728	0	0	0	0	0	0	0	0	0	0	0	0	0	0
ZeamMp082	0	0	0	0	0	0	0	0	0	0	0	0	0	0	0	0	0	0	0	0	0	0	0	0	0	0	0	0	0	0	0	0	0	0	0	0	0	0	0	0	0	0	0	0	0	0	0	0	0
ZeamMp083	0	0	0	0	0	0	0	0	0	0	0	0	0	0	0	0	0	0	0	0	0	0	0	0.163825	0	0	0	0	0	0	0	0	0	0	0	0	0	0	0	0	0	0	0	0	0	0	0	0	0
ZeamMp084	0	0	0	0	0	0	0.117552	0	0	0	0	0	0	0	0	0	0	0	0	0	0	0	0	0	0	0	0	0	0	0	0	0	0	0	0	0.120113	0	0	0	0	0	0	0	0	0	0	0	0	0
ZeamMp085	0	0	0	0	0	0	0	0	0	0	0	0	0	0	0	0	0	0	0	0	0	0	0	0	0	0	0	0	0	0	0	0	0	0	0	0	0	0	0	0	0	0	0	0	0	0	0	0	0
ZeamMp086	0	0.0289284	0.0121322	0.0243281	0	0	0	0.0359272	0	0.014051	0.0121756	0.0583829	0	0.0103487	0	0	0.0380253	0	0.0232741	0.00984371	0	0	0.00910276	0	0	0.0232972	0	0	0	0	0.00840129	0	0.0354353	0.0444292	0	0	0	0	0	0	0.00898553	0	0.0241194	0	0	0	0	0	0
ZeamMp087	0	0	0	0	0	0	0.194791	0	0	0	0	0	0	0	0	0	0	0.194786	0	0	0	0	0	0	0	0	0	0	0	0	0	0	0	0	0	0	0	0	0	0	0	0	0	0	0	0	0	0	0
ZeamMp088	0.274159	0.265951	0.33461	0.608073	0.430258	0.0140024	0.0582861	0.495443	0.251707	0.7024	1.59508	0.184504	0.18519	0.0891943	0.348212	0.0467824	0.0436979	0.407992	0.341013	0.20362	0.230455	0.368072	0.203984	0.137502	0.10589	0.261033	0.552235	0.0946141	0.041173	0.263789	0.188265	0.0810225	0.223968	0.516954	0.76011	0.0794081	0.0382024	0.14133	0.0198272	0.0811424	0.046467	0.0209633	0.103941	0.021783	0.0459042	0.0440762	0.135599	0.13554	0
ZeamMp089	0.392671	0	0	0	0	0	0	0	0	0	0	0	0	0	0	0	0	0	0	0	0	0	0	0	0	0.201316	0	0	0	0	0	0	0	0.191961	0	0	0	0	0	0	0	0	0	0	0	0	0	0	0.201286
ZeamMp090	0	0	0	0	0	0	0	0.130738	0	0.102262	0	0.212453	0	0	0.077378	0	0	0.246082	0.0846933	0.0716416	0.0884548	0	0	0	0	0	0.249813	0	0	0	0	0	0	0	0	0	0	0	0	0.0570984	0	0	0	0	0	0	0	0	0
ZeamMp091	1.76957	0.536436	2.15975	1.75941	3.50159	0.271136	1.75565	2.69819	0.443087	0.469001	2.30295	1.40742	0.325996	1.03628	0.354877	0.452938	1.6923	0.1254	1.94213	0.328568	0.676129	1.4707	0.101279	0.110939	0.797388	3.62891	3.30982	0.244276	0	1.41887	0.373897	0.261482	0.657097	1.60656	2.7113	0.128136	0.246579	0.228055	0	0.0872896	0.299923	0	0.268356	0.140599	0	0	0	0	0
ZeamMp092	1.08427	2.60762	4.05276	1.74146	1.2084	1.93823	1.43432	5.715	1.68929	0.223511	5.22933	5.10788	2.48576	0.823096	1.86036	2.37442	1.41137	2.33071	1.11067	1.25268	0.966668	2.74964	4.63357	0.634443	0.97717	3.89121	4.00407	0.174622	0.379949	1.42	1.87097	0.560764	1.87892	3.88708	3.87637	1.83197	0.528804	0.489078	0.731873	0.998389	1.71521	1.35416	1.72652	0.603048	0.211805	0.20337	0.625662	0.694876	0.741074
ZeamMp093	0.574116	0.162438	1.63498	0.204909	1.82812	0.136838	0.379733	0.453909	0	0.710088	0.410208	0.819574	0.329049	0.17433	0.537299	0.22859	0.427036	0.189861	0.588095	0	0	0.685138	0.306681	0	0	0.392452	0.578218	0.184923	0	0	0	0.395895	0.198975	0.93554	1.7593	0	0	0.172643	0	0	0	0.204863	0	0.212874	0	0	0	0.147173	0
ZeamMp094	0.322884	0	0.862046	1.55576	0.925325	0.692619	0	1.02112	0.377289	0.599032	1.38421	0.829673	0.555172	0	0.302178	0.192839	0.900622	1.28134	1.65373	0.979216	0.863587	0.577984	0.388075	0	0	1.98644	0.812976	0	0	0.181225	0.59695	0	0.503567	1.89414	1.15434	0.490985	0.314943	0.145642	0.163457	0.222981	0	0.691291	0.171379	0.179581	0	0	0	0	0
ZeamMp095	0.303393	0.772563	1.29601	1.69646	0.869467	0.024104	0.468231	1.01278	0.354513	0.625412	1.51742	0.86621	0.376754	0.337791	0.220839	0.201331	0.827449	0.535107	1.13953	0.233677	0.396712	1.05601	0.621253	0.207112	0.151902	1.17522	1.42595	0.130297	0.141752	0.0378411	0.224366	0.627634	0.981387	2.20826	1.89384	0.136695	0.0986437	0.182467	0	0.116401	0	0.10826	0.143141	0	0.118531	0.075874	0.272328	0.0777739	0.172801
ZeamMp096	0.792192	0.336208	0.423004	0	0	0	0.392979	1.09607	0.462837	0.734859	0.636776	1.35706	0.340527	0.180411	0.370695	0	0	0.392969	0.20287	0	0.63564	0.531779	0	0	0	0.203071	0.598389	0	0	0	0.146461	0.204853	1.44141	2.90452	1.01148	0	0	0	0	0	0	0	0.420476	0	0	0	0	0.152307	0
ZeamMp097	1.44674	1.89782	3.09005	2.67569	0.879476	0.470214	0.521949	2.49563	0.46105	2.44007	2.96015	2.47834	0.678425	0.838668	1.35397	0.785501	1.46742	2.21823	1.48197	0.227926	0.140708	2.00119	1.37	0.115437	0	0.944007	1.19216	0	0	0.147639	1.26443	0.544165	1.77771	3.98634	2.1495	0.266661	0.641438	0.2373	0.266328	0.54497	0.624165	0.281588	0.279235	0.292599	0.154151	0.296026	0.455357	0.202292	0.269677
ZeamMp098	0.548833	0.341625	0.859639	2.11556	0.978665	0.183136	0.399311	2.11174	0.299278	0.678817	1.80386	0.532767	0.377469	0.399966	0.890304	0.56816	0.571522	1.089	0.674636	0.380447	0.195722	0.785959	1.11407	0.032114	0.362721	1.53819	0.552754	0.212135	0.153857	0.0410724	0.568224	0.454153	0.913019	2.11064	1.23334	0.222552	0.107067	0.264064	0.111137	0.151608	0.1447	0.156673	0.271887	0.122099	0.0428842	0.329412	0.126678	0.253246	0.187557
ZeamMp101	0	0.262854	0	0	0	0	0	0.244836	0	0	0.829738	0	0.133115	0	0	0	0.518267	0	0	0	0	0	0	0	0	0.158765	0	0	0	0	0	0	0	0.151387	0	0	0	0	0	0	0	0	0	0	0	0	0	0	0
ZeamMp102	0	0.373082	0	0.235315	0	0	0	0	0	0	0	0	0.188938	0	0	0	0.490403	0	0	0	0	0	0	0	0	0	0	0	0	0.2467	0	0	0	0	0	0	0	0	0	0	0	0	0	0	0	0	0	0	0
ZeamMp103	0	0	0	0	0	0	0	0	0	0	0	0	0	0	0	0	0	0	0	0	0	0	0	0	0	0	0.152818	0	0	0	0	0	0	0	0	0	0	0	0	0	0	0	0	0	0	0	0	0	0
ZeamMp104	0	0	0	0	0	0	0	0.268648	0	0	0	0	0	0	0	0	0	0	0	0	0	0	0	0	0	0.174206	0	0	0	0	0	0	0	0	0.173541	0	0	0	0	0	0.13438	0	0	0	0	0	0	0	0
ZeamMp105	0.179285	0	0.191465	0	0	0	0	0	0	0	0	0	0	0	0	0	0	0	0	0	0	0	0	0	0	0	0	0	0	1.20753	0	0	0	0	0	0	0	0	0	0	0	0	0	0	0	0	0	0	0.367612
ZeamMp106	0	0	0.229516	0	0	0	0	0	0	0	0	0	0	0	0	0.770138	0	0	0	0	0	0	0	0.188632	0	0	0	0	0	0	0	0	0	0	0.219527	0	0	0	0	0	0	0	0	0	0	0	0	0	0
ZeamMp107	0	0	0	0	0	0	0	0	0	0	0	0	0	0	0	0	0	0	0	0	0	0	0	0	0	0	0	0	0	0	0	0	0	0	0	0	0	0	0	0	0	0	0	0	0	0	0	0	0
ZeamMp108	0	0	0	0	0	0	0	0	0	0	0	0	0	0	0	1.81647	0	0	0	0	0	0	0	0	0	0	0	0	0.319734	0	0	0	0	0	0	0	0	0	0	0	0	0	0	0	0	0	0	0	0
ZeamMp109	0	0	0	0	0	0	0	0	0	0	0	0	0	0	0	0.47729	0	0	0	0	0	0	0	0	0	0	0	0	0	0	0	0	0	0.195338	0	0	0	0	0	0	0	0	0	0	0	0	0	0	0
ZeamMp110	0	0	0	0	0	0	0	0	0	0	0	0	0	0	0	0	0	0	0	0	0	0	0	0	0	0	0	0	0	0	0	0	0	0	0	0	0	0	0	0	0	0	0	0	0	0	0	0	0
ZeamMp111	0	0	0	0	0	0	0	0	0	0	0	0	0	0	0	0	0	0	0	0	0	0	0	0	0	0	0	0	0	0	0	0	0	0	0	0	0	0	0	0	0	0	0	0	0	0	0	0	0
ZeamMp112	0	0	0	0	0	0	0	0	0	0	0	0	0	0	0	0	0	0	0	0	0	0	0	0	0	0	0	0	0	0	0	0	0	0	0	0	0	0	0	0	0	0	0	0	0	0	0	0	0
ZeamMp113	0	0	0.187196	0.187687	0.111632	0.125337	0	0.0461955	0.0682744	0.0722674	0.250487	0.350322	0.100464	0.0532259	0.0546822	0	0.0651908	0.231872	0.179556	0.0506284	0.18753	0.0522962	0.0468176	0.0512832	0.0526577	0.239645	0	0.22584	0	0	0.129629	0.0604368	0.121501	0.114255	0.179048	0	0.0569923	0.0527108	0	0.0807017	0.0924292	0.0625482	0.248103	0	0	0	0.202294	0	0
ZeamMp114	0	0	0	0	0	0	0	0	0	0	0	0	0	0	0	0	0	0	0	0	0	0	0	0	0	0	0	0	0	0	0	0	0	0	0	0	0	0	0	0	0	0	0	0	0	0	0	0	0
ZeamMp115	0	0	0	0	0	0	0	0	0	0	0	0	0	0	0	0	0	0	0	0	0	0	0	0	0	0	0	0	0	0	0	0	0	0	0	0	0	0	0	0	0	0	0	0	0	0	0	0	0
ZeamMp116	0	0	0	0	0	0	0	0	0	0	0	0	0	0	0	0	0	0	0	0	0	0	0	0	0	0	0	0	0	0	0	0	0	0	0	0	0	0	0	0	0	0	0	0	0	0	0	0	0
ZeamMp117	0	0	0	0	0	0	0	0	0	0	0	0	0	0	0	0	0	0	0	0	0	0	0	0	0	0	0	0	0	0	0	0	0	0	0	0	0	0	0	0	0	0	0	0	0	0	0	0	0
ZeamMp118	0	0	0	0	0	0	0	0	0	0	0	0	0	0	0	0	0	0	0	0	0	0	0	0	0	0	0	0	0	0	0	0	0	0	0	0	0	0	0	0	0	0	0	0	0	0	0	0	0
ZeamMp119	0	0	0	0	0	0	0	0	0	0	0	0	0	0	0	0	0	0	0	0	0	0	0	0	0	0	0	0	0	0	0	0	0	0	0	0	0	0	0	0	0	0	0	0	0	0	0	0	0
ZeamMp120	0	0	0	0	0	0	0	0	0	0	0	0	0	0	0	0	0	0	0	0	0	0	0	0	0	0	0	0	0	0	0	0	0	0	0	0	0	0	0	0	0	0	0	0	0	0	0	0	0
ZeamMp121	0	0	0	0	0	0	0	0	0	0	0	0	0	0	0	0	0	0	0	0	0	0	0	0	0	0	0	0.166665	0	0	0	0	0	0	0	0	0	0	0	0	0	0	0.183093	0	0	0	0	0	0
ZeamMp122	0	0	0	0	0	0	0	0	0	0	0	0	0	0	0	0	0.501733	0.446143	0	0.194827	0	0	0	0	0	0	0	0	0	0	0	0	0	0	0	0.227938	0	0	0	0	0	0	0	0	0	0	0	0	0
ZeamMp123	0	0	0	0.172047	0	0	0	0	0	0	0	0.137627	0	0	0	0	0.179275	0	0	0	0	0	0	0	0	0	0	0	0	0	0	0	0	0	0	0	0	0	0	0	0	0	0	0	0	0	0	0	0
ZeamMp124	0	0	0	0	0	0	0	0	0	0	0	0	0	0	0	0	0	0	0	0	0	0	0	0	0	0	0	0	0	0	0	0	0	0	0	0	0	0	0	0	0	0	0	0	0	0	0	0	0
ZeamMp125	0	0	0	0	0	0	0.16983	0	0	0	0	0	0	0	0	0	0	0	0.35069	0	0	0	0.274318	0	0	0	0	0	0	0	0	0	0	0	0	0	0	0	0	0	0	0	0	0	0	0	0	0	0
ZeamMp126	0	0	0	0	0	0	0	0	0	0	0.196811	0	0	0	0	0	0	0	0	0	0	0	0	0	0	0	0	0	0	0	0.135802	0	0	0	0	0	0	0	0	0	0	0	0	0	0	0	0	0	0
ZeamMp127	0.219769	0	0	0.235315	0.10497	0	0.10902	0.0868773	0.3852	0.271819	0	0	0.0944688	0	0.822703	0.131255	0.245202	0	0.562801	0	0.352678	0	0.0880472	0	0.0990304	0.788703	0.553349	0	0	0	0	0.22732	0	0.214872	0.224484	0.111396	0	0	0	0	0	0.235262	0	0	0	0	0	0	0
ZeamMp128	0	0	0	0	0	0	0	0	0	0	0	0	0	0	0.337352	0	0	0.715245	0	0	0	0	0	0	0	0	0.363043	0	0	0	0	0	0	0	0	0	0	0.32519	0	0	0	0	0.382656	0	0	0	0.416005	0	0
ZeamMp129	0	0	0	0	0	0	0	0	0	0	0	0	0	0	0	0	0	0	0	0	0	0	0	0	0	0	0	0	0	0	0	0	0	0	0	0	0	0	0	0	0	0	0	0	0	0	0	0	0
ZeamMp130	0	0	0	0	0	0	0	0	0	0	0.0498069	0	0	0	0	0	0	0	0	0	0	0	0	0	0	0	0	0	0	0	0	0	0	0	0	0	0	0	0	0	0	0	0	0	0	0	0	0	0
ZeamMp131	0	0	0	0	0	0	0	0	0	0	0	0	0	0	0	0	0	0	0	0	0	0	0	0	0	0	0	0	0	0	0	0	0	0	0	0	0	0	0	0	0	0	0	0	0	0	0	0	0
ZeamMp132	0	0	0	0	0	0	0	0	0	0	0	0	0	0	0	0	0	0	0	0	0	0	0	0	0	0	0	0	0	0	0	0	0	0	0	0	0	0	0	0	0	0	0	0	0	0	0	0	0
ZeamMp133	0	0	0	0	0	0	0	0	0	0	0	0	0	0	0	0	0	0	0	0	0	0	0	0	0	0	0	0	0	0	0	0.512504	0	0	0	0	0	0	0	0	0	0	0	0	0	0.278802	0	0	0
ZeamMp134	0.0480794	0.04081	0.0513456	0.0514804	0	0	0	0.0760253	0	0.237865	0.206117	0	0	0	0.0449961	0	0	0	0	0	0	0.0430327	0	0.0421992	0	0.246494	0.435806	0	0	0	0.0711116	0.0497314	0.099979	0.0470081	0.0982217	0	0	0	0	0.0332033	0	0	0	0	0	0	0	0	0
ZeamMp135	0	0	0	0	0	0	0	0	0	0	0	0	0	0	0	0	0	0	0	0	0	0	0	0	0.151977	0	0.16984	0	0	0	0	0	0	0	0	0	0	0	0.17074	0	0	0	0	0	0	0	0	0	0
ZeamMp136	1.50347	2.00538	3.5782	3.03566	4.34969	1.0136	1.74735	2.64904	0.752912	2.55023	5.70877	2.53872	0.997105	1.68262	1.28645	1.18013	2.20465	2.42917	2.81613	0.558317	0.827214	3.19112	2.03075	0.414728	0.735547	4.36053	1.90357	0.373577	0.361263	0.86796	0.857711	0.399889	1.51853	2.93993	2.63266	1.08867	0.544697	0.426273	0.434924	0.504309	0.747476	0.551813	0.820803	0.38226	0.251735	0.821816	0.34702	0.198211	0.57251
ZeamMp137	3.84472	2.74127	4.92709	2.47001	4.26039	0.76975	1.06805	2.43178	0.898509	3.99445	6.42813	3.02965	1.71878	0.840561	1.43927	1.10218	2.05903	3.6618	4.56847	0.79954	1.48077	2.20234	1.8484	0.809882	0.277196	4.88838	1.2391	1.04024	0	0.517902	0.454922	0.159073	0.639595	3.45833	1.88506	1.40313	0.300014	0.416213	0.155709	0.531028	0.243279	0.658521	1.14278	0.513204	0.720997	0.346143	0.177483	0.473081	0.472999
ZeamMp138	0	0	0	0	0	0	0	0	0	0	0	0	0	0	0	0	0	0	0	0	0	0	0.0435669	0	0	0	0	0	0	0	0	0	0	0	0	0	0	0	0	0	0	0	0	0	0	0.122379	0	0	0
ZeamMp139	0	0	0	0	0	0	0	0	0	0	0	0	0	0	0	0	0	0	0	0	0	0	0	0	0	0	0	0	0	0	0	0	0	0	0	0	0	0	0	0	0	0	0	0	0	0	0	0	0
ZeamMp140	0	0	0	0	0.20149	0	0	0	0	0	0	0.180662	0.181333	0	0	0	0	0.209259	0	0	0	0	0	0	0	0.216274	0	0	0	0	0.155983	0	0	0	0	0	0	0	0	0	0	0.451587	0	0	0	0	0	0	0
ZeamMp141	0	0	0.368388	0	0.164763	0.246654	0	0	0	0	0	0	0	0	0	0	0	0.513347	0.53003	0	0	0	0.276401	0	0	0	0	0	0	0.193612	0	0	0	0	0.176177	0	0	0	0	0	0	0	0	0	0	0	0	0	0
ZeamMp142	0	0.163818	0	0	0.368732	0	0	0	0	0	0	0.165308	0.165923	0	0	0.230532	1.07666	0.38295	0	0	0	0.345481	0	0.338789	0	0.197894	0.194377	0.186494	0	0	0	0	0	0	0.197139	0	0.188252	0	0	0	0	0.206604	0	0.429366	0	0	0	0	0
ZeamMp143	0	0	0.225253	0.225844	0	0	0	0.333523	0	0	0	0.180662	0	0	0	0	0	0	0	0.182764	0	0	0	0	0	0.216274	0	0	0	0	0	0	0	0.206224	0	0	0	0	0	0.145663	0	0	0	0	0	0	0.243421	0	0
ZeamMp144	0	0.580212	0.243333	0	0	0	0.226062	0.360294	0	0	0.244204	0.585488	0	0	0	0	0.254222	0	0	0	0.243768	0	0.182573	0	0	0.934535	0	0.220176	0.239533	0	0.337007	0	0.473813	0	1.6292	0.230987	0	0	0	0	0	0.487834	0	0	0	0	0	0	0
ZeamMp145	0	0	0.37407	0	0	0	0	0.138468	0	0	0.938522	0.150009	0	0	0	0	0	0.173755	0	0	0.18737	0	0.701662	0	0	0.538739	0.881944	0	0	0	0	0	0.546286	0	0.894474	0	0	0	0	0	0	0	0	0	0	0.197097	0	0	0
ZeamMp146	0	0	0.469398	0	0	0	0	0	0	0	0	0	0	0	0	0	0	0	0	0	0	0.196701	0	0	0	0	0	0	0	0	0	0	0	0	0	0	0	0	0	0	0.347653	0	0	0	0	0	0	0	0
ZeamMp147	0	0	0	0	0	0	0	0	0	0	0	0	0	0	0	0	0	0	0	0	0	0	0	0	0	0	0	0	0	0	0	0	0	0	0	0	0	0	0	0	0	0	0	0	0	0	0	0	0
ZeamMp148	0	0	0.213363	0	0	0.285714	0	0.157959	0	0	0.856504	0.34225	0	0	0	0	0	0	0.204655	0	0.213744	0	0.320172	0	0	0	0	0	0	0	0.147749	0	0	0	0	0	0	0	0.202284	0	0	0	0	0	0	0	0	0	0
ZeamMp149	0.169896	0	0	0	0.324595	0	0	0.537296	0	0.840537	0	0.14552	0	0	0	0	0	0	0.174033	0	0	0	0	0	0	0.174206	0	0	0	0	0	0	0	0	0	0	0	0	0	0	0	0	0	0	0	0	0	0	0
ZeamMp150	0	0	0	0.166928	0	0	0	0	0	0	0.167087	0.133532	0	0	0	0	0	0	0	0	0.166789	0	0	0	0	0	0	0	0	0	0	0	0	0	0.477735	0	0	0.140643	0	0	0	0	0.165496	0	0	0	0	0	0
ZeamMp151	0	0	0	0	0	0	0	0	0	0	0	0	0	0	0	0	0	0	0	0	0	0	0	0	0	0	0	0	0	0	0	0	0	0	0	0	0	0	0	0	0	0	0	0	0	0	0	0	0
ZeamMp152	0	0	0	0.473687	0	0	0	0.699531	0	0	0	0.18946	0	0	0	0	0	0	0	0	0	0	0	0	0	0	0	0	0	0	0	0	0	0	0	0	0	0	0	0	0	0	0	0	0	0	0	0	0.226774
ZeamMp153	0	0	0	0	0	0	0	0	0	0.563638	0.244204	0	0	0	0	0	0	0	0	0	0	0	0	0	0	0.233634	0	0	0	0	0	0	0	0.445555	0	0	0	0	0	0	0	0	0	0	0	0	0	0	0
ZeamMp154	0	0	0.148181	0.297139	0	0	0	0	0	0	0	0	0	0	0	0	0	0	0	0.12023	0	0	0	0	0	0.284548	0	0	0	0	0	0	0	0.135663	0.141731	0.140662	0	0	0	0	0	0	0.147295	0	0	0	0	0.106708	0
ZeamMp155	0	0	0	0	0	0	0	0	0	0	0	0	0	0	0	0	0	0	0	0	0	0	0	0	0	0	0	0	0	0	0	0	0	0	0	0	0	0	0	0	0	0	0	0	0	0	0	0	0
ZeamMp156	0	0	0	0	0	0	0	0	0	0	0	0	0	0	0	0	0	0	0	0	0	0	0	0	0	0	0	0	0	0	0	0	0	0	0	0	0	0	0	0	0	0	0	0	0	0	0	0	0
ZeamMp157	0	0	0	0	0	0	0	0	0	0	0	0	0	0	0	0	0	0	0	0	0	0.0487819	0	0	0	0	0	0	0	0	0	0	0	0	0	0	0	0.147506	0	0.0376393	0	0	0	0	0	0.245346	0.1887	0.25149	0
ZeamMp158	0	0	0	0	0	0	0	0	0	0	0	0	0	0	0	0	0	0	0	0	0	0	0	0	0	0	0	0	0	0	0	0	0	0	0	0	0	0	0	0	0	0	0	0	0	0	0	0	0
ZeamMp159	1.98581	2.72283	3.26263	2.94408	2.33475	0.436899	1.36397	1.44925	0.356986	1.70039	4.42031	1.30838	1.0506	1.53066	0.857751	0.912309	3.57906	5.3042	3.5989	0.13236	0.817116	2.46097	2.57035	0.536289	0.137666	2.03618	1.84615	0	0.642335	0.685891	0.225931	0.474009	0.476469	0.149351	0.780158	0.464564	0.148998	0.551218	0.309323	0.632947	0.604105	0.163523	0	0.849586	0	0.859536	0	0.469899	0.313212
ZeamMp160	0	0	0	0	0.159905	0	0	0.132344	0	0	0.358806	0	0	0	0	0	0.373526	0	0.514403	0	0	0	0	0	0	0	0.168588	0	0	0	0	0	0	0	0.512949	0	0	0	0	0	0	0	0	0	0	0	0	0	0
ZeamMp161	2.82088	3.48273	9.49397	7.68834	8.98235	1.34468	2.20502	5.87975	2.99653	6.4493	13.3758	11.495	4.33585	2.41393	3.75997	1.42947	2.09821	5.08838	5.604	1.4073	2.74354	3.5959	2.94522	2.32583	1.38667	13.0598	12.8277	0.826004	0.629037	0.863604	2.14932	3.71357	6.04365	8.5248	7.59641	1.12653	0.583652	1.0025	0.952031	1.65292	1.28461	0.64055	1.17965	1.52137	1.20226	0.96199	1.18381	0.262955	0.438182
ZeamMp162	0	0	0	0	0	0	0	0	0	0	0	0	0	0	0	0	0	0.320335	0	0	0	0	0	0	0	0	0	0	0	0	0.23878	0	0	0	0	0	0	0	0	0	0	0	0	0	0	0	0	0	0
ZeamMp163	0	0.07579	0.190712	0.0478032	0.127945	0	0.0442939	0.105892	0.0521677	3.47878	0.191394	0.0382396	0.0383818	0.0813387	0	0	0	3.27766	0.0914644	0	0.0477633	0.0399589	0.0715456	0	0	0.137333	0.0449641	0.0431406	0	0.0501159	0	0	0.139256	0.174601	2.14334	0.814662	0	0	0	0	0	0	0	0.0496612	0.0523266	0.0502429	0	0	0
ZeamMp164	0	0.0995315	0	0	0	0	0.465352	0	0	0.145032	0.125675	0	0.10081	0	0	0	0	1.51236	0	0	0	0	0	0.10292	0	0	0	0	0	0	0	0	0	0	0.838435	0.237746	0	0	0	0	0	0	0	0	0	0	0	0	0
ZeamMp165	0	0	0	0	0	0	0	0	0	0	0	0	0	0	0	0	0	0	0	0	0	0	0	0	0	0	0	0	0	0	0	0	0	0	0	0	0	0	0	0	0	0	0	0	0	0	0	0	0
ZeamMp166	0	0	0	0	0	0	0	0	0	0	0	0	0	0	0	0	0	0	0	0	0	0	0	0	0	0	0	0	0	0	0	0	0	0	0	0	0	0	0	0	0	0	0	0	0	0	0	0	0
ZeamMp167	0.0427138	0	0.0456155	0	0	0	0	0	0	0	0.0457787	0	0	0.03891	0	0.0510206	0	0	0.0437538	0	0.045697	0.0382303	0	0	0	0.0875944	0	0	0	0	0	0	0	0	0.0436301	0.173204	0	0.0385334	0	0	0.0337845	0.0457249	0	0	0	0	0	0	0.0437907
ZeamMp168	0	0	0	0	0	0	0	0	0	0.263324	0	0	0	0	0	0	0	0	0	0	0	0	0	0	0	0	0	0	0	0	0	0	0	0	0	0	0	0	0	0	0	0	0	0	0	0	0	0	0
ZeamMp169	0	0	0.40533	0	0.543854	0	0	0	0	0	0	0	0	0	0	0	0	0	0.194394	0	0	0	0	0	0	0	0.191129	0	0	0	0	0	0	0	0	0	0	0	0	0	0	0	0	0	0	0	0	0	0
ZeamMp170	0	0	0	0	0	0	0	0.198272	0	0	0	0.0715996	0	0.076149	0	0	0	0	0	0	0	0	0	0	0	0	0	0	0	0	0	0	0.173828	0	0	0	0	0	0	0	0	0	0	0	0	0	0	0	0
ZeamMp171	0	0	0	0	0	0	0	0	0	0	0	0	0	0	0	0	0	0	0	0	0	0	0	0	0	0	0	0	0	0	0	0	0	0	0	0	0	0	0	0	0	0	0	0	0	0	0	0	0
ZeamMp172	0	0	0	0	0	0	0	0	0	0.265816	0	0.184081	0	0	0	0	0	0	0	0	0	0	0.172206	0.188632	0	0	0	0	0	0	0	0	0	0.210128	0	0	0	2.32659	0	0	0	0	0	0	0	0	0	0	0
ZeamMp173	0.192999	0	0.20611	0	0	0	0.19148	0	0	0.238708	0.206847	0	0	0	0	0	0.430666	0	0	0.334463	0	0	0	0	0	0	0	0	0	0	0	0	0	0	0.394278	0	0	0	0.195408	0	0.152652	0	0	0	0	0	0	0	0
ZeamMp174	0	0	0	0	0	0	0	0	0	0	0	0	0	0	0	0	0	0	0	0	0	0	0	0	0	0	0	0	0	0	0	0	0	0	0	0	0	0	0	0	0	0	0	0	0	0	0	0	0
ZeamMp175	0	0	0	0	0	0	0	0.0961855	0	0	0	0	0	0	0	0	0	0	0	0	0.130155	0	0	0	0	0	0	0	0	0	0.0899689	0	0	0	0	0	0	0	0	0	0	0	0	0	0	0	0	0	0
ZeamMp176	0	0	0	3.15501	0	0	0	0	0	0	1.10052	0	0	0	0	0	5.92758	0	0	0.0386846	0	0	0	0	0	0	0	0	0	0	0	0	0	0	0	0	0	0.161103	0	0	0	0	0	0.446951	0	0	0	0	0
ZeamMp177	0	0	0	0	0	0	0	0	0	1.45032	0	0	0	0	0	0	1.43913	0	0	0.101605	0	0	0	0	0	0	0	0	0	0	0	0	0	0	0	0	0	0	0	0	0	0	0	0	0	0	0	0	0
ZeamMp178	0	0	0	0	0.135586	0	0	0	0	0	0.304237	0	0	0	0.265665	0	0	0	0.14539	0.122985	0	0.254072	0.113728	0	0	0.145534	0	0.137151	0	0	0	0	0	0	3.76946	0	0	0	0	0	0	0	0	0.157881	0	0	0	0	0
ZeamMp179	0.0864575	0.330235	0.553985	0.324006	0.660723	0.06182	0.257332	0.341776	0.555639	0.641603	1.0656	0.555397	0.111492	0.157516	0.202283	0.258179	0.38585	0.428875	0.265688	0.149829	0.0924959	0.889897	0	0.265592	0	0.354602	0.0870751	0.125316	0.136333	0.24263	0.0639373	0.178856	0.134838	0.422655	1.45715	0.131469	0	0.038998	0.175074	0.119414	0.205151	0.0462762	0.0458895	0.0480857	0	0	0.0498889	0.0997342	0.0443187
ZeamMp180	0.410413	1.91598	1.97232	1.31833	0.980139	0.586918	0.203592	0.486722	0.479566	0.76142	1.53951	1.05458	0.176418	0.186932	0	0.245114	1.60267	0.610759	1.05101	0.889047	0	0.367333	0.164426	0	0.184936	1.05206	0.826689	0	0.215724	0.460704	0.455264	0.212257	0.640076	2.40761	1.25765	0.416056	0	0.555369	0	0	0	0	0	0.228262	0	0	0	0	0
ZeamMp181	0	0	0.398667	0	0	0	0	0	0	0	0	0	0	0	0.174684	0	0	0	0	0	0	0	0	0	0	0	0	0	0	0.209526	0	0	0	0	0.571973	0	0	0	0	0	0	0	0	0	0	0	0	0	0
ZeamMp182	0.165897	0.187753	0.118112	0.296054	1.37347	0.316326	0.27432	0.349766	0.258467	0.615564	0.474136	0.615745	0.237706	0.0503745	0.776292	0.330268	0	0.493763	0.453164	0.143748	0.177484	0.346462	0.576023	0.145608	0.0996734	0.226807	0.278471	0.106871	0.0581334	0	0.24537	0.0571991	0.057496	0.540669	0.508369	0.168178	0	0.049887	0.0559894	0.114568	0.787299	0	0.117406	0	0.0648137	0.186698	0.191457	0.127582	0.17008
ZeamMp183	0	0	0	0	0	0	0	0.148795	0	0	0	0	0	0	0	0	0	0	0	0	0	0	0	0	0	0	0	0	0	0	0	0.194667	0	0	0	0	0	0	0	0	0	0	0	0	0	0	0	0	0
ZeamMp184	0	0	0	0	0	0	0	0	0	0	0	0	0	0	0	0	0	0	0.155428	0	0	0	0	0	0	0	0	0	0.319022	0	0	0	0	0	0	0	0	0	0	0	0	0	0	0	0	0	0	0	0
ZeamMp185	0	0	0	0	0	0	0	0	0	0.127287	0	0.0881475	0	0	0.385254	0	0	0.102101	0	0	0	0.0921107	0	0	0	0.105523	0.103648	0	0.108188	0.115524	0	0	0	0	0	0	0	0	0	0	0.406996	0	0	0	0	0	0	0	0
ZeamMr001	0	0	0	0	0	0	0	0.0361503	0	0	0	0	0	0	0	0	0	0	0	0	0	0	0	0	0	0	0	0	0	0	0	0	0	0	0	0	0.0445993	0	0	0.0315766	0	0	0	0	0	0	0	0	0
ZeamMr002	8.44172	18.2228	32.7825	42.9757	25.1821	7.33937	9.93614	15.7906	10.2004	27.2653	45.9363	20.1962	7.8677	9.76973	9.0495	5.45422	27.4424	21.2803	24.5071	6.1676	5.39826	19.1638	9.02391	5.84323	8.85278	47.7055	21.6222	3.37412	2.82367	3.79046	5.02265	8.23565	17.3348	33.8773	28.8472	7.35192	38.9623	34.8411	32.7315	30.0897	2.80736	3.24504	3.76783	36.3656	3.2156	49.2497	27.0792	43.836	3.0881
ZeamMr003	0.545028	0	1.16411	0	0.52065	0	0	0	0	0	0	0	0	0	0	0	0.6081	0	0.558299	0	0	0.487818	0.436714	0	0	0	0	0	0	0	0	0	1.13336	0	1.11344	0	0	0	0	0	0	0	0	0	0	0	0	0	0
ZeamMr004	1.17761	1.82274	2.62619	3.04103	1.91902	0.8668	0.790354	0.903665	1.41651	2.27045	2.22726	1.18665	0.297767	0.567923	0.713121	0.496459	2.24134	1.99301	2.62545	0.330127	0.592876	2.07701	0.915834	0.334397	0.780361	1.66917	1.77904	0.535496	0.254877	0.27216	0.537892	0.465735	1.36845	2.84457	2.72417	1.50981	13.9865	12.9358	12.1336	13.3469	0.219161	0.704471	0.551514	14.91	0.24357	15.3575	10.3128	13.6378	0.461617
ZeamMt001	0	0	0	0	0	0	0	0	0	0	0	0	0	0	0	0	0	0	0	0	0	0	0	0	0	0	0	0	0	0	0	0	0	0	0	0	0	0	0	0	0	0	0	0	0	0	0	0	0
ZeamMt002	0	0	0	0	0	0	0	0	0	0	0	0	0	0	0	0	0	0	0	0	0	0	0	0	0	0	0	0	0	0	0	0	0	0	0	0	0	0	0	0	0	0	0	0	0	0	0	0	0
ZeamMt003	0	0	0	0	0	0	0	0	0	0	0	0	0	0	0	0	0	0	0	0	0	0	0	0	0	0	0	0	0	0	0	0	0	0	0	0	0.910315	0	0	0	0	0	0	0	0	0	0	0	0
ZeamMt004	0	0	0	0	0	0	0	0	0	0	0	0	0	0	0	0	0	0	0	0	0	0	0	0	0	0	0	0	0	0	0	0	0	0	0	0	0	0	0	0	0	0	0	0	0	0	0	0	0
ZeamMt005	0	0	0	0	0	0	0	0	0	0	0	0	0	0	0	0	2.05439	0	0	0	0	0	0	0	0	0	0.927233	0	0	0	0	0	0	0.900141	0	0	0	0	0	0	0	0	0	0	0	0	0	0.708023	0
ZeamMt007	1.89246	0.803164	1.01051	0	0	0	3.75514	1.49622	1.10567	0	0	3.24187	0	1.72393	1.7711	1.13025	3.16719	0.938759	0.969268	0	1.01232	2.54072	0.758184	0	0	0.97023	0	0	0	0	0	0	1.96764	0	2.89959	0	0	0	0	0	0	1.01293	0	0	0	0	0	0	0
ZeamMt008	0	0	0	0	0	0	0	0	0	0	0	0	0	0	0	0	1.04127	0	0	0	0	0	0	0	0	0	0	0	0	0	0	0	0	0	0	0	0	0	0	0	0	0	0	0	0	0	0	0	0
ZeamMt009	0	0	0	0	0	0	0	0	0	0	0	0	0	0	0	0	0	0	0	0	0	0	0	0	0	0	0	0	0	0	0	0	0	0	0	0	0	0	0	0	0	0	0	0	0	0	0	0	0
ZeamMt010	0	0	0	0	0	0	0	0	0	0	0	0	0	0	0	0	0	0	0.98292	0	0	0	0	0	0	0	0	0	0	0	0	0	0	0	0.980142	0	0	0	0	0	0.758961	0	1.01862	0	0	0	0	0	0
ZeamMt011	0	0	0	0	0	0	0	0	0	0	0	0	0	0	0	0	0	0	0	0	0	0	0	0	0	0	0	0	0	0	0	0	0	0	0	0	0	0	0	0	0	0	0	0	0	0	0	0	0
ZeamMt012	0	0	0	0	0	0	0	0	0	0	0	0	0	0	0	0	0	0	0	0	0	0	0	0	0	0	0	0	0	0	0	0	0	0	0	0	0	0	0	0	0	0	0	0	0	0	0	0	0
ZeamMt013	0	0	0	0	0	0	0	0	0	0	0	0	0	0	0	0	0	0	0	0	0	0	0	0	0	0	0	0	0	0	0	0	0	0	0	0	0	0	0	0	0	0	0	0	0	0	0	0	0
ZeamMt014	0	0	0	0	0	0	0	0	0	0	0	0	0	0	0	0	0	0	0	0	0	0	0	0	0	0	0	0	0	0	0	0	0	0	0	0	0	0	0	0	0	0	0	0	0	0	0	0	0
ZeamMt015	0	0	0	0	0	0	0	0	0	0	0	0	0	0	0	0	0	0	0	0	0	0	0	0	0	0	0	0	0	0	0	0	0	0	0	0	0	0	0	0	0	0	0	0	0	0	0	0	0
ZeamMt016	0	0	0	0	0	0	0	0	0	0	0	0	0	0	0	0	0	0	0	0	0	0	0	0	0	0	0	0	0	0	0	0	0	0	0	0	0	0	0	0	0	0	0	0	0	0	0	0	0
ZeamMt017	0	0.814476	0	1.02743	0	0	0.952006	2.27594	0	2.37363	0	0.821883	0	0	0	0	0	0	3.93168	0	0	1.71767	0	0	0	4.91947	0	0	0	0	0	0	0.997677	0	1.96028	0	0	0	0	0	0	0	0	0	0	0	0	0	0
ZeamMt018	0	0	0	0	0	0	0	0	0	0	0	0	0	0	0	0	0	0	0	0	0	0	0	0	0	0	0	0	0	0	0	0	0	0	0	0	0	0	0	0	0	0	0	0	0	0	0	0	0
ZeamMt019	0	0	0	0	0	0	0	0	0	0	0	0	0	0	0	0	0	0	0	0	0	0	0	0	0	0	0	0	0	0	0	0	0	0	0	0	0	0	0	0	0	0	0	0	0	0	0	0	0
ZeamMt020	0	0	1.03938	0	1.85946	0	0	0	1.13726	0	0	0	0	0.886591	0	0	0	1.93116	0	0	0	0	0	0	0	0	0	0	0	0	0	0	0	1.90315	0	0	0	0	0	0	0	0	0	0	0	0	0	0	0
ZeamMt021	0	0	0	0	0	0	0	0	0	0.720204	0	0.997499	0.500604	0	0	0	0	0	0	0	1.86889	0	0	0	0	0	0	0	0	0	0	0	1.21086	2.27728	0.594787	0	0	0	0	0	0	0	0	0	0	0	0	0	0
ZeamMt022	0	0	0	0	4.48836	0	0.776924	0	0	0	0	0.670732	0	0.713349	0	1.87076	0	0	0	0	0	0	0	0	0	0.802949	0.788681	0	0	0	0	0	0.814197	3.06255	4.79932	0	0	0	0	0	0	0	0	0	0	0	0	0	0
ZeamMt023	0	0	0	0	0	0	0	0	0	0	0	0	0	0	0	0	0	0	0	0	0	0	0	0	0	0	0	0	0	0	0	0	0	0	0	0	0	0	0	0	0	0	0	0	0	0	0	0	0
ZeamMt024	0	0	0	0	0	0	0	0	0	0	0	0	0	0	0	0	0	0	0	0	0	0	0	0	0	0	0	0	0	0	0	0	0	0	0	0	0	0	0	0	0	0	0	0	0	0	0	0	0
ZeamMt025	0	0	0	0	0	0	0	0	0	0	0	0	0	0	0	0	0	0	0	0	0	0.0596647	0	0	0	0	0	0	0	0	0	0	0	0	0	0	0	0	0	0	0	0	0	0	0	0	0	0	0
ZeamMt026	0	0	0	0	0	0	0	0	0	0	0	0	0	0	0	0	0	0	0	0	0	0	0	0	0	0	0	0	0	0	0	0	0	0	0	0	0	0	0	0	0	0	0	0	0	0	0	0	0
ZeamMt027	0	0	0	0	0	0	0	0	0	0	0	0	0	0	0	0	0	0	0	0	0	0	0	0	0	0	0	0	0	0	0	0	0	0	0	0	0	0	0	0	0	0	0	0	0	0	0	0	0
ZeamMt028	0	0	0	0	0	0	0	0	0	0	0	0	0	0	0	0	0	0	0	0	0	0	0	0	0	0	0	0	0	0	0	0	0	0	0	0	0	0	0	0	0	0	0	0	0	0	0	0	0
ZeamMt029	0	0	0	0	0.756758	0	0	0	0	0	0	0	0	0	0	0	0	0	0	0	0	0	0	0	0	0	0	0	0	0.889266	0	0	0	0	0.809187	0	0	0	0	0	0	0	0	0	0	0	0	1.21846	0
ZeamMt030	0	0	0	0	0	0	0	0	0	0	0	0	0	0	0	0	0	0	0	0	0	0	0	0	0	0	0	0	0	0	0	0	0	0	0	0	0	0	0	0	0	0	0	0	0	0	0	0	0
ZemaCp002	0	0.599534	0	0.0687538	0	0	0	0	0	0	0	0.0549987	0	0	0	0	0	0	0	0	0	0	0	0	0	0	0	0	0	0.07208	0	0	0	0	0	0	0	0	0	0	0	0	0	0	0	0	0	0	0
ZemaCp003	0.0442106	0.562892	0.708209	0.426041	0.54903	0.15806	0.0438627	0.559262	0.15498	0.164044	1.27934	0.378674	0.152033	0.281914	0.165502	0	0.14798	0.131585	0.634018	0.0766161	0.28379	0.27699	0.106274	0.116411	0.159374	0.453319	0.62337	0	0.0464766	0.0496281	0.0653894	0.0457296	0	0.994185	0.270954	0	0	0.279186	0.0447625	0.0610631	0	0.0473272	0	0	0.0518173	0.0995076	0.102044	0	0.181301
ZemaCp004	0	0	0	0	0	0	0	0	0	0	0	0	0	0	0	0	0	0	0	0	0	0	0	0	0	0	0	0	0	0	0	0	0	0	0	0	0	0	0	0	0	0	0	0	0	0	0	0	0
ZemaCp005	0	0	0	0	0	0	0	0	0	0	0	0	0	0	0	0	0	0	0	0	0	0	0	0	0	0	0	0	0	0	0	0	0	0	0	0	0	0	0	0	0	0	0	0	0	0	0	0	0
ZemaCp006	0	0	0	0	0	0	0	0	0	0	0	0	0	0	0	0	0	0	0	0	0	0	0	0	0	0	0	0	0	0	0	0	0	0	0	0	0	0	0	0	0	0	0	0	0	0	0	0	0
ZemaCp007	0	0	0	0	0	0	0	0	0	0	0	0	0	0	0	0	0	0	0	0	0	0	0	0	0	0	0	0	0	0	0	0	0	0	0	0	0	0	0	0	0	0	0	0	0	0	0	0	0
ZemaCp008	0	0	0	0	0	0	0	0	0	0	0	0	0	0	0	0	0	0	0	0	0	0	0	0	0	0	0	0	0	0	0	0	0	0	0	0	0	0	0	0	0	0	0	0	0	0	0	0	0
ZemaCp009	0	0	0	0	0	0	0	0	0	0	0	0	0	0	0	0	0	0	0	0	0	0	0	0	0	0	0	0	0	0	0	0	0	0	0	0	0	0	0	0	0	0	0	0	0	0	0	0	0
ZemaCp010	0	0	0	0	0	0	0	0	0	0	0	0	0	0	0	0	0	0	0	0	0	0	0	0	0	0	0	0	0	0	0	0	0	0	0	0	0	0	0	0	0	0	0	0	0	0	0	0	0
ZemaCp011	0	0	0	0	0	0	0	0	0	0	0	0	0	0	0	0	0	0	0	0	0	0	0	0	0	0	0	0	0	0	0	0	0	0	0	0	0	0	0	0	0	0	0	0	0	0	0	0	0
ZemaCp012	0	0	0	0	0	0	0	0	0	0	0	0	0	0	0	0	0	0	0	0	0	0	0	0	0	0	0	0	0	0	0	0	0	0	0	0	0	0	0	0	0	0	0	0	0	0	0	0	0
ZemaCp013	0	0	0	0	0	0	0	0	0	0	0	0	0	0	0	0	0	0	0	0	0	0	0	0	0	0	0	0	0	0	0	0	0	0	0	0.0214023	0	0	0	0	0	0	0	0	0	0	0	0	0
ZemaCp014	0	0	0	0	0	0	0	0	0	0	0	0	0	0	0	0	0	0	0	0	0	0	0	0	0	0	0	0	0	0	0	0	0	0	0	0	0	0	0	0	0	0	0	0	0	0	0	0	0
ZemaCp015	0	0	0	0	0	0	0	0	0	0	0.0159321	0	0	0	0.0139122	0	0	0	0	0	0	0	0	0	0	0	0	0	0	0	0	0	0	0	0	0	0	0	0	0	0	0	0	0	0	0	0	0	0
ZemaCp016	0	0	0	0.102743	0	0	0	0	0	0	0	0	0	0	0	0	0	0	0	0.0831447	0	0	0	0	0	0	0	0	0	0	0	0	0	0	0	0	0	0	0	0	0	0	0	0	0	0	0	0	0
ZemaCp017	0	0	0	0	0	0	0	0	0	0	0	0	0	0	0	0	0	0	0	0	0	0	0	0	0	0	0	0	0	0	0	0	0	0	0	0	0	0	0	0	0	0	0	0	0	0	0	0	0
ZemaCp018	0	0	0	0	0	0	0	0	0	0	0.298028	0	0	0	0	0	0	0	0	0	0	0	0	0	0	0	0	0	0	0	0	0	0	0	0	0	0	0	0	0	0	0	0	0	0	0	0	0	0
ZemaCp019	0	0	0	0	0	0	0	0	0	0	0	0	0	0	0	0	0	0	0	0	0	0	0	0	0	0	0	0	0	0	0	0	0	0	0	0.0499748	0	0	0	0	0	0	0	0.164507	0	0	0	0	0
ZemaCp020	0	0	0.047772	0	0	0	0	0	0	0	0	0	0	0	0	0	0	0	0	0	0	0	0	0	0	0	0	0	0	0	0	0	0	0	0	0	0	0	0	0	0	0	0	0	0	0	0	0	0
ZemaCp021	0	0	0	0	0	0	0	0	0	0	0	0	0	0	0	0	0	0	0	0	0	0	0	0	0	0	0	0	0	0	0	0	0	0	0	0	0	0	0	0	0	0	0	0	0	0	0	0	0
ZemaCp022	0	0.026202	0	0	0	0	0	0	0	0	0	0	0	0	0	0	0	0	0	0	0.0330253	0	0	0	0	0	0	0	0	0	0	0	0	0	0	0	0	0	0	0	0	0	0	0	0	0	0	0	0
ZemaCp023	0	0	0	0	0	0	0	0.0478365	0	0	0	0.0259119	0	0	0	0	0	0	0	0	0	0	0	0	0	0	0	0	0	0	0	0	0	0	0	0	0	0	0	0	0	0	0	0	0	0	0	0	0
ZemaCp024	0	0	0	0	0	0	0	0.0272177	0	0	0.0368959	0	0	0	0	0	0	0	0	0	0	0	0	0	0	0	0	0	0	0	0	0	0	0	0	0.0697981	0	0	0	0	0	0	0	0	0	0	0	0	0
ZemaCp026	0	0	0	0.24115	0	0	0	0	0	0	0	0	0	0	0	0	0	0	0	0	0	0	0	0.0988368	0	0	0	0	0	0	0	0	0	0	0	0	0	0	0	0	0	0	0	0	0	0	0	0	0
ZemaCp027	0	0	0	0	0	0	0	0	0	0	0	0	0	0	0	0	0	0	0	0	0	0	0	0	0	0	0	0	0	0	0	0	0	0	0	0	0	0	0	0	0	0	0	0	0	0	0	0	0
[truncated: 44,432 more rows]
[truncated: 12 more columns]

## Sheet: Table S5
Table S5. Gene expression levels in maize endosperm at 20 days after pollination (DAP) for PA subpopulation lines
ID	A279	A152	A162	A163	A236	A239	A242	A245	A246	A258	A276	A277	A284	A295	A153	A158	A160	A161	A173	A181	A190	A206	A151	A174	A180	A249	A178	A179	A244	A362	A172	A250	A146	A177	A185	A368	A286	A256	A043	A012	A031	A038	A002	A004	A003	A035	A037	A041	A257
ENSRNA049437471	0	0	0	0	0	0	0	0	0	0	0	0	0	0	0	0	0	0	0	0	0	0	0	0	0	0	0	0	0	0	0	0	0	0	0	0	0	0	0	0	0	0	0	0	0	0	0	0	0
ENSRNA049437473	0	0	0	0	0	0	0	0	0	0	0	0	0	0	0	0	0	0	0	0	0	0	0	0	0	0	0	0	0	0	0	0	0	0	0	0	0	0	0	0	0	0	0	0	0	0	0	0	0
ENSRNA049437518	0	0	0	0	0	0	0	0	0	0	0	0	0	0	0	0	0	0	0	0	0	0	0	0	0	0	0	0	0	0	0	0	0	0	0	0	0	0	0	0	0	0	0	0	0	0	0	0	0
ENSRNA049437607	0	0	0	0	0	0	0	0	0	0	0	0	0	0	0	0	0	0	0	0	0	0	0	0	0	0	0	0	0	0	0	0	0	0	0	0	0	0	0	0	0	0	0	0	0	0	0	0	0
ENSRNA049437614	0	0	0	0	0	0	0	0	0	0	0	0	0	0	0	0	0	0	0	0	0	0	0	0	0	0	0	0	0	0	0	0	0	0	0	0	0	0	0	0	0	0	0	0	0	0	0	0	0
ENSRNA049437658	0	0	0	0	0	0	0	0	0	0	0	0	0	0	0	0	0	0	0	0	0	0	0	0	0	0	0	0	0	0	0	0	0	0	0	0	0	0	0	0	0	0	0	0	0	0	0	0	0
ENSRNA049437881	0	0	0	0	0	0	0	0	0	0	0	0	0	0	0	0	0	0	0	0	0	0	0	0	0	0	0	0	0	0	0	0	0	0	0	0	0	0	0	0	0	0	0	0	0	0	0	0	0
ENSRNA049437912	0	0	0	0	0	0	0	0	0	0	0	0	0	0	0	0	0	0	0	0	0	0	0	0	0	0	0	0	0	0	0	0	0	0	0	0	0	0	0	0	0	0	0	0	0	0	0	0	0
ENSRNA049437967	0	0	0	0	0	0	0	0	0	0	0	0	0	0	0	0	0	0	0	0	0	0	0	0	0	0	0	0	0	0	0	0	0	0	0	0	0	0	0	0	0	0	0	0	0	0	0	0	0
ENSRNA049438083	0	0	0	0	0	0	0	0	0	0	0	0	0	0	0	0	0	0	0	0	0	0	0	0	0	0	0	0	0	0	0	0	0	0	0	0	0	0	0	0	0	0	0	0	0	0	0	0	0
ENSRNA049438128	0	0	0	0	0	0	0	0	0	0	0	0	0	0	0	0	0	0	0	0	0	0	0	0	0	0	0	0	0	0	0	0	0	0	0	0	0	0	0	0	0	0	0	0	0	0	0	0	0
ENSRNA049438140	0	0	0	0	0	0	0	0	0	0	0	0	0	0	0	0	0	0	0	0	0	0	0	0	0	0	0	0	0	0	0	0	0	0	0	0	0	0	0	0	0	0	0	0	0	0	0	0	0
ENSRNA049438262	0	0	0	0	0	0	0	0	0	0	0	0	0	0	0	0	0	0	0	0	0	0	0	0	0	0	0	0	0	0	0	0	0	0	0	0	0	0	0	0	0	0	0	0	0	0	0	0	0
ENSRNA049438276	0	0	0	0	0	0	0	0	0	0	0	0	0	0	0	0	0	0	0	0	0	0	0	0	0	0	0	0	0	0	0	0	0	0	0	0	0	0	0	0	0	0	0	0	0	0	0	0	0
ENSRNA049438309	0	0	0	0	0	0	0	0	0	0	0	0	0	0	0	0	0	0	0	0	0	0	0	0	0	0	0	0	0	0	0	0	0	0	0	0	0	0	0	0	0	0	0	0	0	0	0	0	0
ENSRNA049438321	0	0	0	0	0	0	0	0	0	0	0	0	0	0	0	0	0	0	0	0	0	0	0	0	0	0	0	0	0	0	0	0	0	0	0	0	0	0	0	0	0	0	0	0	0	0	0	0	0
ENSRNA049438363	0	0	0	0	0	0	0	0	0	0	0	0	0	0	0	0	0	0	0	0	0	0	0	0	0	0	0	0	0	0	0	0	0	0	0	0	0	0	0	0	0	0	0	0	0	0	0	0	0
ENSRNA049438404	0	0	0	0	0	0	0	0	0	0	0	0	0	0	0	0	0	0	0	0	0	0	0	0	0	0	0	0	0	0	0	0	0	0	0	0	0	0	0	0	0	0	0	0	0	0	0	0	0
ENSRNA049438418	0	0	0	0	0	0	0	0	0	0	0	0	0	0	0	0	0	0	0	0	0	0	0	0	0	0	0	0	0	0	0	0	0	0	0	0	0	0	0	0	0	0	0	0	0	0	0	0	0
ENSRNA049438546	0	0	0	0	0	0	0	0	0	0	0	0	0	0	0	0	0	0	0	0	0	0	0	0	0	0	0	0	0	0	0	0	0	0	0	0	0	0	0	0	0	0	0	0	0	0	0	0	0
ENSRNA049438552	0	0	0	0	0	0	0	0	0	0	0	0	0	0	0	0	0	0	0	0	0	0	0	0	0	0	0	0	0	0	0	0	0	0	0	0	0	0	0	0	0	0	0	0	0	0	0	0	0
ENSRNA049438664	0	0	0	0	0	0	0	0	0	0	0	0	0	0	0	0	0	0	0	0	0	0	0	0	0	0	0	0	0	0	0	0	0	0	0	0	0	0	0	0	0	0	0	0	0	0	0	0	0
ENSRNA049438710	0	0	0	0	0	0	0	0	0	0	0	0	0	0	0	0	0	0	0	0	0	0	0	0	0	0	0	0	0	0	0	0	0	0	0	0	0	0	0	0	0	0	0	0	0	0	0	0	0
ENSRNA049438763	0	0	0	0	0	0	0	0	0	0	0	0	0	0	0	0	0	0	0	0	0	0	0	0	0	0	0	0	0	0	0	0	0	0	0	0	0	0	0	0	0	0	0	0	0	0	0	0	0
ENSRNA049438777	0	0	0	0	0	0	0	0	0	0	0	0	0	0	0	0	0	0	0	0	0	0	0	0	0	0	0	0	0	0	0	0	0	0	0	0	0	0	0	0	0	0	0	0	0	0	0	0	0
ENSRNA049438795	0	0	0	0	0	0	0	0	0	0	0	0	0	0	0	0	0	0	0	0	0	0	0	0	0	0	0	0	0	0	0	0	0	0	0	0	0	0	0	0	0	0	0	0	0	0	0	0	0
ENSRNA049438847	0	0	0	0	0	0	0	0	0	0	0	0	0	0	0	0	0	0	0	0	0	0	0	0	0	0	0	0	0	0	0	0	0	0	0	0	0	0	0	0	0	0	0	0	0	0	0	0	0
ENSRNA049438855	0	0	0	0	0	0	0	0	0	0	0	0	0	0	0	0	0	0	0	0	0	0	0	0	0	0	0	0	0	0	0	0	0	0	0	0	0	0	0	0	0	0	0	0	0	0	0	0	0
ENSRNA049438872	0	0	0	0	0	0	0	0	0	0	0	0	0	0	0	0	0	0	0	0	0	0	0	0	0	0	0	0	0	0	0	0	0	0	0	0	0	0	0	0	0	0	0	0	0	0	0	0	0
ENSRNA049438884	0	0	0	0	0	0	0	0	0	0	0	0	0	0	0	0	0	0	0	0	0	0	0	0	0	0	0	0	0	0	0	0	0	0	0	0	0	0	0	0	0	0	0	0	0	0	0	0	0
ENSRNA049438894	0	0	0	0	0	0	0	0	0	0	0	0	0	0	0	0	0	0	0	0	0	0	0	0	0	0	0	0	0	0	0	0	0	0	0	0	0	0	0	0	0	0	0	0	0	0	0	0	0
ENSRNA049438906	0	0	0	0	0	0	0	0	0	0	0	0	0	0	0	0	0	0	0	0	0	0	0	0	0	0	0	0	0	0	0	0	0	0	0	0	0	0	0	0	0	0	0	0	0	0	0	0	0
ENSRNA049438956	0	0	0	0	0	0	0	0	0	0	0	0	0	0	0	0	0	0	0	0	0	0	0	0	0	0	0	0	0	0	0	0	0	0	0	0	0	0	0	0	0	0	0	0	0	0	0	0	0
ENSRNA049438965	0	0	0	0	0	0	0	0	0	0	0	0	0	0	0	0	0	0	0	0	0	0	0	0	0	0	0	0	0	0	0	0	0	0	0	0	0	0	0	0	0	0	0	0	0	0	0	0	0
ENSRNA049439000	0	0	0	0	0	0	0	0	0	0	0	0	0	0	0	0	0	0	0	0	0	0	0	0	0	0	0	0	0	0	0	0	0	0	0	0	0	0	0	0	0	0	0	0	0	0	0	0	0
ENSRNA049439015	0	0	0	0	0	0	0	0	0	0	0	0	0	0	0	0	0	0	0	0	0	0	0	0	0	0	0	0	0	0	0	0	0	0	0	0	0	0	0	0	0	0	0	0	0	0	0	0	0
ENSRNA049439029	0	0	0	0	0	0	0	0	0	0	0	0	0	0	0	0	0	0	0	0	0	0	0	0	0	0	0	0	0	0	0	0	0	0	0	0	0	0	0	0	0	0	0	0	0	0	0	0	0
ENSRNA049439064	0	0	0	0	0	0	0	0	0	0	0	0	0	0	0	0	0	0	0	0	0	0	0	0	0	0	0	0	0	0	0	0	0	0	0	0	0	0	0	0	0	0	0	0	0	0	0	0	0
ENSRNA049439167	0	0	0	0	0	0	0	0	0	0	0	0	0	0	0	0	0	0	0	0	0	0	0	0	0	0	0	0	0	0	0	0	0	0	0	0	0	0	0	0	0	0	0	0	0	0	0	0	0
ENSRNA049439213	0	0	0	0	0	0	0	0	0	0	0	0	0	0	0	0	0	0	0	0	0	0	0	0	0	0	0	0	0	0	0	0	0	0	0	0	0	0	0	0	0	0	0	0	0	0	0	0	0
ENSRNA049439227	0	0	0	0	0	0	0	0	0	0	0	0	0	0	0	0	0	0	0	0	0	0	0	0	0	0	0	0	0	0	0	0	0	0	0	0	0	0	0	0	0	0	0	0	0	0	0	0	0
ENSRNA049439244	0	0	0	0	0	0	0	0	0	0	0	0	0	0	0	0	0	0	0	0	0	0	0	0	0	0	0	0	0	0	0	0	0	0	0	0	0	0	0	0	0	0	0	0	0	0	0	0	0
ENSRNA049439289	0	0	0	0	0	0	0	0	0	0	0	0	0	0	0	0	0	0	0	0	0	0	0	0	0	0	0	0	0	0	0	0	0	0	0	0	0	0	0	0	0	0	0	0	0	0	0	0	0
ENSRNA049439300	0	0	0	0	0	0	0	0	0	0	0	0	0	0	0	0	0	0	0	0	0	0	0	0	0	0	0	0	0	0	0	0	0	0	0	0	0	0	0	0	0	0	0	0	0	0	0	0	0
ENSRNA049439367	0	0	0	0	0	0	0	0	0	0	0	0	0	0	0	0	0	0	0	0	0	0	0	0	0	0	0	0	0	0	0	0	0	0	0	0	0	0	0	0	0	0	0	0	0	0	0	0	0
ENSRNA049439420	0	0	0	0	0	0	0	0	0	0	0	0	0	0	0	0	0	0	0	0	0	0	0	0	0	0	0	0	0	0	0	0	0	0	0	0	0	0	0	0	0	0	0	0	0	0	0	0	0
ENSRNA049439530	0	0	0	0	0	0	0	0	0	0	0	0	0	0	0	0	0	0	0	0	0	0	0	0	0	0	0	0	0	0	0	0	0	0	0	0	0	0	0	0	0	0	0	0	0	0	0	0	0
ENSRNA049439609	0	0	0	0	0	0	0	0	0	0	0	0	0	0	0	0	0	0	0	0	0	0	0	0	0	0	0	0	0	0	0	0	0	0	0	0	0	0	0	0	0	0	0	0	0	0	0	0	0
ENSRNA049439691	0	0	0	0	0	0	0	0	0	0	0	0	0	0	0	0	0	0	0	0	0	0	0	0	0	0	0	0	0	0	0	0	0	0	0	0	0	0	0	0	0	0	0	0	0	0	0	0	0
ENSRNA049439730	0	0	0	0	0	0	0	0	0	0	0	0	0	0	0	0	0	0	0	0	0	0	0	0	0	0	0	0	0	0	0	0	0	0	0	0	0	0	0	0	0	0	0	0	0	0	0	0	0
ENSRNA049439764	0	0	0	0	0	0	0	0	0	0	0	0	0	0	0	0	0	0	0	0	0	0	0	0	0	0	0	0	0	0	0	0	0	0	0	0	0	0	0	0	0	0	0	0	0	0	0	0	0
ENSRNA049439777	0	0	0	0	0	0	0	0	0	0	0	0	0	0	0	0	0	0	0	0	0	0	0	0	0	0	0	0	0	0	0	0	0	0	0	0	0	0	0	0	0	0	0	0	0	0	0	0	0
ENSRNA049439822	0	0	0	0	0	0	0	0	0	0	0	0	0	0	0	0	0	0	0	0	0	0	0	0	0	0	0	0	0	0	0	0	0	0	0	0	0	0	0	0	0	0	0	0	0	0	0	0	0
ENSRNA049439996	0	0	0	0	0	0	0	0	0	0	0	0	0	0	0	0	0	0	0	0	0	0	0	0	0	0	0	0	0	0	0	0	0	0	0	0	0	0	0	0	0	0	0	0	0	0	0	0	0
ENSRNA049440072	0	0	0	0	0	0	0	0	0	0	0	0	0	0	0	0	0	0	0	0	0	0	0	0	0	0	0	0	0	0	0	0	0	0	0	0	0	0	0	0	0	0	0	0	0	0	0	0	0
ENSRNA049440088	0	0	0	0	0	0	0	0	0	0	0	0	0	0	0	0	0	0	0	0	0	0	0	0	0	0	0	0	0	0	0	0	0	0	0	0	0	0	0	0	0	0	0	0	0	0	0	0	0
ENSRNA049440136	0	0	0	0	0	0	0	0	0	0	0	0	0	0	0	0	0	0	0	0	0	0	0	0	0	0	0	0	0	0	0	0	0	0	0	0	0	0	0	0	0	0	0	0	0	0	0	0	0
ENSRNA049440167	0	0	0	0	0	0	0	0	0	0	0	0	0	0	0	0	0	0	0	0	0	0	0	0	0	0	0	0	0	0	0	0	0	0	0	0	0	0	0	0	0	0	0	0	0	0	0	0	0
ENSRNA049440219	0	0	0	0	0	0	0	0	0	0	0	0	0	0	0	0	0	0	0	0	0	0	0	0	0	0	0	0	0	0	0	0	0	0	0	0	0	0	0	0	0	0	0	0	0	0	0	0	0
ENSRNA049440232	0	0	0	0	0	0	0	0	0	0	0	0	0	0	0	0	0	0	0	0	0	0	0	0	0	0	0	0	0	0	0	0	0	0	0	0	0	0	0	0	0	0	0	0	0	0	0	0	0
ENSRNA049440238	0	0	0	0	0	0	0	0	0	0	0	0	0	0	0	0	0	0	0	0	0	0	0	0	0	0	0	0	0	0	0	0	0	0	0	0	0	0	0	0	0	0	0	0	0	0	0	0	0
ENSRNA049440259	0	0	0	0	0	0	0	0	0	0	0	0	0	0	0	0	0	0	0	0	0	0	0	0	0	0	0	0	0	0	0	0	0	0	0	0	0	0	0	0	0	0	0	0	0	0	0	0	0
ENSRNA049440276	0	0	0	0	0	0	0	0	0	0	0	0	0	0	0	0	0	0	0	0	0	0	0	0	0	0	0	0	0	0	0	0	0	0	0	0	0	0	0	0	0	0	0	0	0	0	0	0	0
ENSRNA049440360	0	0	0	0	0	0	0	0	0	0	0	0	0	0	0	0	0	0	0	0	0	0	0	0	0	0	0	0	0	0	0	0	0	0	0	0	0	0	0	0	0	0	0	0	0	0	0	0	0
ENSRNA049440434	0	0	0	0	0	0	0	0	0	0	0	0	0	0	0	0	0	0	0	0	0	0	0	0	0	0	0	0	0	0	0	0	0	0	0	0	0	0	0	0	0	0	0	0	0	0	0	0	0
ENSRNA049440447	0	0	0	0	0	0	0	0	0	0	0	0	0	0	0	0	0	0	0	0	0	0	0	0	0	0	0	0	0	0	0	0	0	0	0	0	0	0	0	0	0	0	0	0	0	0	0	0	0
ENSRNA049440535	0	0	0	0	0	0	0	0	0	0	0	0	0	0	0	0	0	0	0	0	0	0	0	0	0	0	0	0	0	0	0	0	0	0	0	0	0	0	0	0	0	0	0	0	0	0	0	0	0
ENSRNA049440572	0	0	0	0	0	0	0	0	0	0	0	0	0	0	0	0	0	0	0	0	0	0	0	0	0	0	0	0	0	0	0	0	0	0	0	0	0	0	0	0	0	0	0	0	0	0	0	0	0
ENSRNA049440629	0	0	0	0	0	0	0	0	0	0	0	0	0	0	0	0	0	0	0	0	0	0	0	0	0	0	0	0	0	0	0	0	0	0	0	0	0	0	0	0	0	0	0	0	0	0	0	0	0
ENSRNA049440693	0	0	0	0	0	0	0	0	0	0	0	0	0	0	0	0	0	0	0	0	0	0	0	0	0	0	0	0	0	0	0	0	0	0	0	0	0	0	0	0	0	0	0	0	0	0	0	0	0
ENSRNA049440749	0	0	0	0	0	0	0	0	0	0	0	0	0	0	0	0	0	0	0	0	0	0	0	0	0	0	0	0	0	0	0	0	0	0	0	0	0	0	0	0	0	0	0	0	0	0	0	0	0
ENSRNA049440843	0	0	0	0	0	0	0	0	0	0	0	0	0	0	0	0	0	0	0	0	0	0	0	0	0	0	0	0	0	0	0	0	0	0	0	0	0	0	0	0	0	0	0	0	0	0	0	0	0
ENSRNA049440873	0	0	0	0	0	0	0	0	0	0	0	0	0	0	0	0	0	0	0	0	0	0	0	0	0	0	0	0	0	0	0	0	0	0	0	0	0	0	0	0	0	0	0	0	0	0	0	0	0
ENSRNA049440883	0	0	0	0	0	0	0	0	0	0	0	0	0	0	0	0	0	0	0	0	0	0	0	0	0	0	0	0	0	0	0	0	0	0	0	0	0	0	0	0	0	0	0	0	0	0	0	0	0
ENSRNA049440947	0	0	0	0	0	0	0	0	0	0	0	0	0	0	0	0	0	0	0	0	0	0	0	0	0	0	0	0	0	0	0	0	0	0	0	0	0	0	0	0	0	0	0	0	0	0	0	0	0
ENSRNA049440969	0	0	0	0	0	0	0	0	0	0	0	0	0	0	0	0	0	0	0	0	0	0	0	0	0	0	0	0	0	0	0	0	0	0	0	0	0	0	0	0	0	0	0	0	0	0	0	0	0
ENSRNA049441024	0	0	0	0	0	0	0	0	0	0	0	0	0	0	0	0	0	0	0	0	0	0	0	0	0	0	0	0	0	0	0	0	0	0	0	0	0	0	0	0	0	0	0	0	0	0	0	0	0
ENSRNA049441066	0	0	0	0	0	0	0	0	0	0	0	0	0	0	0	0	0	0	0	0	0	0	0	0	0	0	0	0	0	0	0	0	0	0	0	0	0	0	0	0	0	0	0	0	0	0	0	0	0
ENSRNA049441166	0	0	0	0	0	0	0	0	0	0	0	0	0	0	0	0	0	0	0	0	0	0	0	0	0	0	0	0	0	0	0	0	0	0	0	0	0	0	0	0	0	0	0	0	0	0	0	0	0
ENSRNA049441180	0	0	0	0	0	0	0	0	0	0	0	0	0	0	0	0	0	0	0	0	0	0	0	0	0	0	0	0	0	0	0	0	0	0	0	0	0	0	0	0	0	0	0	0	0	0	0	0	0
ENSRNA049441214	0	0	0	0	0	0	0	0	0	0	0	0	0	0	0	0	0	0	0	0	0	0	0	0	0	0	0	0	0	0	0	0	0	0	0	0	0	0	0	0	0	0	0	0	0	0	0	0	0
ENSRNA049441235	0	0	0	0	0	0	0	0	0	0	0	0	0	0	0	0	0	0	0	0	0	0	0	0	0	0	0	0	0	0	0	0	0	0	0	0	0	0	0	0	0	0	0	0	0	0	0	0	0
ENSRNA049441268	0	0	0	0	0	0	0	0	0	0	0	0	0	0	0	0	0	0	0	0	0	0	0	0	0	0	0	0	0	0	0	0	0	0	0	0	0	0	0	0	0	0	0	0	0	0	0	0	0
ENSRNA049441281	0	0	0	0	0	0	0	0	0	0	0	0	0	0	0	0	0	0	0	0	0	0	0	0	0	0	0	0	0	0	0	0	0	0	0	0	0	0	0	0	0	0	0	0	0	0	0	0	0
ENSRNA049441288	0	0	0	0	0	0	0	0	0	0	0	0	0	0	0	0	0	0	0	0	0	0	0	0	0	0	0	0	0	0	0	0	0	0	0	0	0	0	0	0	0	0	0	0	0	0	0	0	0
ENSRNA049441297	0	0	0	0	0	0	0	0	0	0	0	0	0	0	0	0	0	0	0	0	0	0	0	0	0	0	0	0	0	0	0	0	0	0	0	0	0	0	0	0	0	0	0	0	0	0	0	0	0
ENSRNA049441317	0	0	0	0	0	0	0	0	0	0	0	0	0	0	0	0	0	0	0	0	0	0	0	0	0	0	0	0	0	0	0	0	0	0	0	0	0	0	0	0	0	0	0	0	0	0	0	0	0
ENSRNA049441369	0	0	0	0	0	0	0	0	0	0	0	0	0	0	0	0	0	0	0	0	0	0	0	0	0	0	0	0	0	0	0	0	0	0	0	0	0	0	0	0	0	0	0	0	0	0	0	0	0
ENSRNA049441413	0	0	0	0	0	0	0	0	0	0	0	0	0	0	0	0	0	0	0	0	0	0	0	0	0	0	0	0	0	0	0	0	0	0	0	0	0	0	0	0	0	0	0	0	0	0	0	0	0
ENSRNA049441496	0	0	0	0	0	0	0	0	0	0	0	0	0	0	0	0	0	0	0	0	0	0	0	0	0	0	0	0	0	0	0	0	0	0	0	0	0	0	0	0	0	0	0	0	0	0	0	0	0
ENSRNA049441530	0	0	0	0	0	0	0	0	0	0	0	0	0	0	0	0	0	0	0	0	0	0	0	0	0	0	0	0	0	0	0	0	0	0	0	0	0	0	0	0	0	0	0	0	0	0	0	0	0
ENSRNA049441594	0	0	0	0	0	0	0	0	0	0	0	0	0	0	0	0	0	0	0	0	0	0	0	0	0	0	0	0	0	0	0	0	0	0	0	0	0	0	0	0	0	0	0	0	0	0	0	0	0
ENSRNA049441606	0	0	0	0	0	0	0	0	0	0	0	0	0	0	0	0	0	0	0	0	0	0	0	0	0	0	0	0	0	0	0	0	0	0	0	0	0	0	0	0	0	0	0	0	0	0	0	0	0
ENSRNA049441657	0	0	0	0	0	0	0	0	0	0	0	0	0	0	0	0	0	0	0	0	0	0	0	0	0	0	0	0	0	0	0	0	0	0	0	0	0	0	0	0	0	0	0	0	0	0	0	0	0
ENSRNA049441695	0	0	0	0	0	0	0	0	0	0	0	0	0	0	0	0	0	0	0	0	0	0	0	0	0	0	0	0	0	0	0	0	0	0	0	0	0	0	0	0	0	0	0	0	0	0	0	0	0
ENSRNA049441729	0	0	0	0	0	0	0	0	0	0	0	0	0	0	0	0	0	0	0	0	0	0	0	0	0	0	0	0	0	0	0	0	0	0	0	0	0	0	0	0	0	0	0	0	0	0	0	0	0
ENSRNA049441754	0	0	0	0	0	0	0	0	0	0	0	0	0	0	0	0	0	0	0	0	0	0	0	0	0	0	0	0	0	0	0	0	0	0	0	0	0	0	0	0	0	0	0	0	0	0	0	0	0
ENSRNA049441770	0	0	0	0	0	0	0	0	0	0	0	0	0	0	0	0	0	0	0	0	0	0	0	0	0	0	0	0	0	0	0	0	0	0	0	0	0	0	0	0	0	0	0	0	0	0	0	0	0
ENSRNA049441819	0	0	0	0	0	0	0	0	0	0	0	0	0	0	0	0	0	0	0	0	0	0	0	0	0	0	0	0	0	0	0	0	0	0	0	0	0	0	0	0	0	0	0	0	0	0	0	0	0
ENSRNA049441904	0	0	0	0	0	0	0	0	0	0	0	0	0	0	0	0	0	0	0	0	0	0	0	0	0	0	0	0	0	0	0	0	0	0	0	0	0	0	0	0	0	0	0	0	0	0	0	0	0
ENSRNA049441950	0	0	0	0	0	0	0	0	0	0	0	0	0	0	0	0	0	0	0	0	0	0	0	0	0	0	0	0	0	0	0	0	0	0	0	0	0	0	0	0	0	0	0	0	0	0	0	0	0
ENSRNA049442036	0	0	0	0	0	0	0	0	0	0	0	0	0	0	0	0	0	0	0	0	0	0	0	0	0	0	0	0	0	0	0	0	0	0	0	0	0	0	0	0	0	0	0	0	0	0	0	0	0
ENSRNA049442047	0	0	0	0	0	0	0	0	0	0	0	0	0	0	0	0	0	0	0	0	0	0	0	0	0	0	0	0	0	0	0	0	0	0	0	0	0	0	0	0	0	0	0	0	0	0	0	0	0
ENSRNA049442071	0	0	0	0	0	0	0	0	0	0	0	0	0	0	0	0	0	0	0	0	0	0	0	0	0	0	0	0	0	0	0	0	0	0	0	0	0	0	0	0	0	0	0	0	0	0	0	0	0
ENSRNA049442135	0	0	0	0	0	0	0	0	0	0	0	0	0	0	0	0	0	0	0	0	0	0	0	0	0	0	0	0	0	0	0	0	0	0	0	0	0	0	0	0	0	0	0	0	0	0	0	0	0
ENSRNA049442148	0	0	0	0	0	0	0	0	0	0	0	0	0	0	0	0	0	0	0	0	0	0	0	0	0	0	0	0	0	0	0	0	0	0	0	0	0	0	0	0	0	0	0	0	0	0	0	0	0
ENSRNA049442171	0	0	0	0	0	0	0	0	0	0	0	0	0	0	0	0	0	0	0	0	0	0	0	0	0	0	0	0	0	0	0	0	0	0	0	0	0	0	0	0	0	0	0	0	0	0	0	0	0
ENSRNA049442230	0	0	0	0	0	0	0	0	0	0	0	0	0	0	0	0	0	0	0	0	0	0	0	0	0	0	0	0	0	0	0	0	0	0	0	0	0	0	0	0	0	0	0	0	0	0	0	0	0
ENSRNA049442300	0	0	0	0	0	0	0	0	0	0	0	0	0	0	0	0	0	0	0	0	0	0	0	0	0	0	0	0	0	0	0	0	0	0	0	0	0	0	0	0	0	0	0	0	0	0	0	0	0
ENSRNA049442311	0	0	0	0	0	0	0	0	0	0	0	0	0	0	0	0	0	0	0	0	0	0	0	0	0	0	0	0	0	0	0	0	0	0	0	0	0	0	0	0	0	0	0	0	0	0	0	0	0
ENSRNA049442349	0	0	0	0	0	0	0	0	0	0	0	0	0	0	0	0	0	0	0	0	0	0	0	0	0	0	0	0	0	0	0	0	0	0	0	0	0	0	0	0	0	0	0	0	0	0	0	0	0
ENSRNA049442419	0	0	0	0	0	0	0	0	0	0	0	0	0	0	0	0	0	0	0	0	0	0	0	0	0	0	0	0	0	0	0	0	0	0	0	0	0	0	0	0	0	0	0	0	0	0	0	0	0
ENSRNA049442454	0	0	0	0	0	0	0	0	0	0	0	0	0	0	0	0	0	0	0	0	0	0	0	0	0	0	0	0	0	0	0	0	0	0	0	0	0	0	0	0	0	0	0	0	0	0	0	0	0
ENSRNA049442482	0	0	0	0	0	0	0	0	0	0	0	0	0	0	0	0	0	0	0	0	0	0	0	0	0	0	0	0	0	0	0	0	0	0	0	0	0	0	0	0	0	0	0	0	0	0	0	0	0
ENSRNA049442494	0	0	0	0	0	0	0	0	0	0	0	0	0	0	0	0	0	0	0	0	0	0	0	0	0	0	0	0	0	0	0	0	0	0	0	0	0	0	0	0	0	0	0	0	0	0	0	0	0
ENSRNA049442509	0	0	0	0	0	0	0	0	0	0	0	0	0	0	0	0	0	0	0	0	0	0	0	0	0	0	0	0	0	0	0	0	0	0	0	0	0	0	0	0	0	0	0	0	0	0	0	0	0
ENSRNA049442590	0	0	0	0	0	0	0	0	0	0	0	0	0	0	0	0	0	0	0	0	0	0	0	0	0	0	0	0	0	0	0	0	0	0	0	0	0	0	0	0	0	0	0	0	0	0	0	0	0
ENSRNA049442601	0	0	0	0	0	0	0	0	0	0	0	0	0	0	0	0	0	0	0	0	0	0	0	0	0	0	0	0	0	0	0	0	0	0	0	0	0	0	0	0	0	0	0	0	0	0	0	0	0
ENSRNA049442624	0	0	0	0	0	0	0	0	0	0	0	0	0	0	0	0	0	0	0	0	0	0	0	0	0	0	0	0	0	0	0	0	0	0	0	0	0	0	0	0	0	0	0	0	0	0	0	0	0
ENSRNA049442640	0	0	0	0	0	0	0	0	0	0	0	0	0	0	0	0	0	0	0	0	0	0	0	0	0	0	0	0	0	0	0	0	0	0	0	0	0	0	0	0	0	0	0	0	0	0	0	0	0
ENSRNA049442661	0	0	0	0	0	0	0	0	0	0	0	0	0	0	0	0	0	0	0	0	0	0	0	0	0	0	0	0	0	0	0	0	0	0	0	0	0	0	0	0	0	0	0	0	0	0	0	0	0
ENSRNA049442682	0	0	0	0	0	0	0	0	0	0	0	0	0	0	0	0	0	0	0	0	0	0	0	0	0	0	0	0	0	0	0	0	0	0	0	0	0	0	0	0	0	0	0	0	0	0	0	0	0
ENSRNA049442701	0	0	0	0	0	0	0	0	0	0	0	0	0	0	0	0	0	0	0	0	0	0	0	0	0	0	0	0	0	0	0	0	0	0	0	0	0	0	0	0	0	0	0	0	0	0	0	0	0
ENSRNA049442711	0	0	0	0	0	0	0	0	0	0	0	0	0	0	0	0	0	0	0	0	0	0	0	0	0	0	0	0	0	0	0	0	0	0	0	0	0	0	0	0	0	0	0	0	0	0	0	0	0
ENSRNA049442725	0	0	0	0	0	0	0	0	0	0	0	0	0	0	0	0	0	0	0	0	0	0	0	0	0	0	0	0	0	0	0	0	0	0	0	0	0	0	0	0	0	0	0	0	0	0	0	0	0
ENSRNA049442735	0	0	0	0	0	0	0	0	0	0	0	0	0	0	0	0	0	0	0	0	0	0	0	0	0	0	0	0	0	0	0	0	0	0	0	0	0	0	0	0	0	0	0	0	0	0	0	0	0
ENSRNA049442750	0	0	0	0	0	0	0	0	0	0	0	0	0	0	0	0	0	0	0	0	0	0	0	0	0	0	0	0	0	0	0	0	0	0	0	0	0	0	0	0	0	0	0	0	0	0	0	0	0
ENSRNA049442753	0	0	0	0	0	0	0	0	0	0	0	0	0	0	0	0	0	0	0	0	0	0	0	0	0	0	0	0	0	0	0	0	0	0	0	0	0	0	0	0	0	0	0	0	0	0	0	0	0
ENSRNA049442759	0	0	0	0	0	0	0	0	0	0	0	0	0	0	0	0	0	0	0	0	0	0	0	0	0	0	0	0	0	0	0	0	0	0	0	0	0	0	0	0	0	0	0	0	0	0	0	0	0
ENSRNA049442767	0	0	0	0	0	0	0	0	0	0	0	0	0	0	0	0	0	0	0	0	0	0	0	0	0	0	0	0	0	0	0	0	0	0	0	0	0	0	0	0	0	0	0	0	0	0	0	0	0
ENSRNA049442774	0	0	0	0	0	0	0	0	0	0	0	0	0	0	0	0	0	0	0	0	0	0	0	0	0	0	0	0	0	0	0	0	0	0	0	0	0	0	0	0	0	0	0	0	0	0	0	0	0
ENSRNA049442786	0	0	0	0	0	0	0	0	0	0	0	0	0	0	0	0	0	0	0	0	0	0	0	0	0	0	0	0	0	0	0	0	0	0	0	0	0	0	0	0	0	0	0	0	0	0	0	0	0
ENSRNA049442798	0	0	0	0	0	0	0	0	0	0	0	0	0	0	0	0	0	0	0	0	0	0	0	0	0	0	0	0	0	0	0	0	0	0	0	0	0	0	0	0	0	0	0	0	0	0	0	0	0
ENSRNA049442804	0	0	0	0	0	0	0	0	0	0	0	0	0	0	0	0	0	0	0	0	0	0	0	0	0	0	0	0	0	0	0	0	0	0	0	0	0	0	0	0	0	0	0	0	0	0	0	0	0
ENSRNA049442814	0	0	0	0	0	0	0	0	0	0	0	0	0	0	0	0	0	0	0	0	0	0	0	0	0	0	0	0	0	0	0	0	0	0	0	0	0	0	0	0	0	0	0	0	0	0	0	0	0
ENSRNA049442822	0	0	0	0	0	0	0	0	0	0	0	0	0	0	0	0	0	0	0	0	0	0	0	0	0	0	0	0	0	0	0	0	0	0	0	0	0	0	0	0	0	0	0	0	0	0	0	0	0
ENSRNA049442831	0	0	0	0	0	0	0	0	0	0	0	0	0	0	0	0	0	0	0	0	0	0	0	0	0	0	0	0	0	0	0	0	0	0	0	0	0	0	0	0	0	0	0	0	0	0	0	0	0
ENSRNA049442838	0	0	0	0	0	0	0	0	0	0	0	0	0	0	0	0	0	0	0	0	0	0	0	0	0	0	0	0	0	0	0	0	0	0	0	0	0	0	0	0	0	0	0	0	0	0	0	0	0
ENSRNA049442848	0	0	0	0	0	0	0	0	0	0	0	0	0	0	0	0	0	0	0	0	0	0	0	0	0	0	0	0	0	0	0	0	0	0	0	0	0	0	0	0	0	0	0	0	0	0	0	0	0
ENSRNA049442855	0	0	0	0	0	0	0	0	0	0	0	0	0	0	0	0	0	0	0	0	0	0	0	0	0	0	0	0	0	0	0	0	0	0	0	0	0	0	0	0	0	0	0	0	0	0	0	0	0
ENSRNA049442862	0	0	0	0	0	0	0	0	0	0	0	0	0	0	0	0	0	0	0	0	0	0	0	0	0	0	0	0	0	0	0	0	0	0	0	0	0	0	0	0	0	0	0	0	0	0	0	0	0
ENSRNA049442884	0	0	0	0	0	0	0	0	0	0	0	0	0	0	0	0	0	0	0	0	0	0	0	0	0	0	0	0	0	0	0	0	0	0	0	0	0	0	0	0	0	0	0	0	0	0	0	0	0
ENSRNA049442894	0	0	0	0	0	0	0	0	0	0	0	0	0	0	0	0	0	0	0	0	0	0	0	0	0	0	0	0	0	0	0	0	0	0	0	0	0	0	0	0	0	0	0	0	0	0	0	0	0
ENSRNA049442905	0	0	0	0	0	0	0	0	0	0	0	0	0	0	0	0	0	0	0	0	0	0	0	0	0	0	0	0	0	0	0	0	0	0	0	0	0	0	0	0	0	0	0	0	0	0	0	0	0
ENSRNA049442915	0	0	0	0	0	0	0	0	0	0	0	0	0	0	0	0	0	0	0	0	0	0	0	0	0	0	0	0	0	0	0	0	0	0	0	0	0	0	0	0	0	0	0	0	0	0	0	0	0
ENSRNA049442934	0	0	0	0	0	0	0	0	0	0	0	0	0	0	0	0	0	0	0	0	0	0	0	0	0	0	0	0	0	0	0	0	0	0	0	0	0	0	0	0	0	0	0	0	0	0	0	0	0
ENSRNA049442941	0	0	0	0	0	0	0	0	0	0	0	0	0	0	0	0	0	0	0	0	0	0	0	0	0	0	0	0	0	0	0	0	0	0	0	0	0	0	0	0	0	0	0	0	0	0	0	0	0
ENSRNA049442949	0	0	0	0	0	0	0	0	0	0	0	0	0	0	0	0	0	0	0	0	0	0	0	0	0	0	0	0	0	0	0	0	0	0	0	0	0	0	0	0	0	0	0	0	0	0	0	0	0
ENSRNA049442959	0	0	0	0	0	0	0	0	0	0	0	0	0	0	0	0	0	0	0	0	0	0	0	0	0	0	0	0	0	0	0	0	0	0	0	0	0	0	0	0	0	0	0	0	0	0	0	0	0
ENSRNA049442971	0	0	0	0	0	0	0	0	0	0	0	0	0	0	0	0	0	0	0	0	0	0	0	0	0	0	0	0	0	0	0	0	0	0	0	0	0	0	0	0	0	0	0	0	0	0	0	0	0
ENSRNA049442979	0	0	0	0	0	0	0	0	0	0	0	0	0	0	0	0	0	0	0	0	0	0	0	0	0	0	0	0	0	0	0	0	0	0	0	0	0	0	0	0	0	0	0	0	0	0	0	0	0
ENSRNA049442989	0	0	0	0	0	0	0	0	0	0	0	0	0	0	0	0	0	0	0	0	0	0	0	0	0	0	0	0	0	0	0	0	0	0	0	0	0	0	0	0	0	0	0	0	0	0	0	0	0
ENSRNA049443000	0	0	0	0	0	0	0	0	0	0	0	0	0	0	0	0	0	0	0	0	0	0	0	0	0	0	0	0	0	0	0	0	0	0	0	0	0	0	0	0	0	0	0	0	0	0	0	0	0
ENSRNA049443007	0	0	0	0	0	0	0	0	0	0	0	0	0	0	0	0	0	0	0	0	0	0	0	0	0	0	0	0	0	0	0	0	0	0	0	0	0	0	0	0	0	0	0	0	0	0	0	0	0
ENSRNA049443014	0	0	0	0	0	0	0	0	0	0	0	0	0	0	0	0	0	0	0	0	0	0	0	0	0	0	0	0	0	0	0	0	0	0	0	0	0	0	0	0	0	0	0	0	0	0	0	0	0
ENSRNA049443029	0	0	0	0	0	0	0	0	0	0	0	0	0	0	0	0	0	0	0	0	0	0	0	0	0	0	0	0	0	0	0	0	0	0	0	0	0	0	0	0	0	0	0	0	0	0	0	0	0
ENSRNA049443039	0	0	0	0	0	0	0	0	0	0	0	0	0	0	0	0	0	0	0	0	0	0	0	0	0	0	0	0	0	0	0	0	0	0	0	0	0	0	0	0	0	0	0	0	0	0	0	0	0
ENSRNA049443050	0	0	0	0	0	0	0	0	0	0	0	0	0	0	0	0	0	0	0	0	0	0	0	0	0	0	0	0	0	0	0	0	0	0	0	0	0	0	0	0	0	0	0	0	0	0	0	0	0
ENSRNA049443058	0	0	0	0	0	0	0	0	0	0	0	0	0	0	0	0	0	0	0	0	0	0	0	0	0	0	0	0	0	0	0	0	0	0	0	0	0	0	0	0	0	0	0	0	0	0	0	0	0
ENSRNA049443070	0	0	0	0	0	0	0	0	0	0	0	0	0	0	0	0	0	0	0	0	0	0	0	0	0	0	0	0	0	0	0	0	0	0	0	0	0	0	0	0	0	0	0	0	0	0	0	0	0
ENSRNA049443077	0	0	0	0	0	0	0	0	0	0	0	0	0	0	0	0	0	0	0	0	0	0	0	0	0	0	0	0	0	0	0	0	0	0	0	0	0	0	0	0	0	0	0	0	0	0	0	0	0
ENSRNA049443081	0	0	0	0	0	0	0	0	0	0	0	0	0	0	0	0	0	0	0	0	0	0	0	0	0	0	0	0	0	0	0	0	0	0	0	0	0	0	0	0	0	0	0	0	0	0	0	0	0
ENSRNA049443083	0	0	0	0	0	0	0	0	0	0	0	0	0	0	0	0	0	0	0	0	0	0	0	0	0	0	0	0	0	0	0	0	0	0	0	0	0	0	0	0	0	0	0	0	0	0	0	0	0
ENSRNA049443089	0	0	0	0	0	0	0	0	0	0	0	0	0	0	0	0	0	0	0	0	0	0	0	0	0	0	0	0	0	0	0	0	0	0	0	0	0	0	0	0	0	0	0	0	0	0	0	0	0
ENSRNA049443220	0	0	0	0	0	0	0	0	0	0	0	0	0	0	0	0	0	0	0	0	0	0	0	0	0	0	0	0	0	0	0	0	0	0	0	0	0	0	0	0	0	0	0	0	0	0	0	0	0
ENSRNA049443234	0	0	0	0	0	0	0	0	0	0	0	0	0	0	0	0	0	0	0	0	0	0	0	0	0	0	0	0	0	0	0	0	0	0	0	0	0	0	0	0	0	0	0	0	0	0	0	0	0
ENSRNA049443253	0	0	0	0	0	0	0	0	0	0	0	0	0	0	0	0	0	0	0	0	0	0	0	0	0	0	0	0	0	0	0	0	0	0	0	0	0	0	0	0	0	0	0	0	0	0	0	0	0
ENSRNA049443270	0	0	0	0	0	0	0	0	0	0	0	0	0	0	0	0	0	0	0	0	0	0	0	0	0	0	0	0	0	0	0	0	0	0	0	0	0	0	0	0	0	0	0	0	0	0	0	0	0
ENSRNA049443287	0	0	0	0	0	0	0	0	0	0	0	0	0	0	0	0	0	0	0	0	0	0	0	0	0	0	0	0	0	0	0	0	0	0	0	0	0	0	0	0	0	0	0	0	0	0	0	0	0
ENSRNA049443307	0	0	0	0	0	0	0	0	0	0	0	0	0	0	0	0	0	0	0	0	0	0	0	0	0	0	0	0	0	0	0	0	0	0	0	0	0	0	0	0	0	0	0	0	0	0	0	0	0
ENSRNA049443319	0	0	0	0	0	0	0	0	0	0	0	0	0	0	0	0	0	0	0	0	0	0	0	0	0	0	0	0	0	0	0	0	0	0	0	0	0	0	0	0	0	0	0	0	0	0	0	0	0
ENSRNA049443354	0	0	0	0	0	0	0	0	0	0	0	0	0	0	0	0	0	0	0	0	0	0	0	0	0	0	0	0	0	0	0	0	0	0	0	0	0	0	0	0	0	0	0	0	0	0	0	0	0
ENSRNA049443370	0	0	0	0	0	0	0	0	0	0	0	0	0	0	0	0	0	0	0	0	0	0	0	0	0	0	0	0	0	0	0	0	0	0	0	0	0	0	0	0	0	0	0	0	0	0	0	0	0
ENSRNA049443391	0	0	0	0	0	0	0	0	0	0	0	0	0	0	0	0	0	0	0	0	0	0	0	0	0	0	0	0	0	0	0	0	0	0	0	0	0	0	0	0	0	0	0	0	0	0	0	0	0
ENSRNA049443450	0	0	0	0	0	0	0	0	0	0	0	0	0	0	0	0	0	0	0	0	0	0	0	0	0	0	0	0	0	0	0	0	0	0	0	0	0	0	0	0	0	0	0	0	0	0	0	0	0
ENSRNA049443461	0	0	0	0	0	0	0	0	0	0	0	0	0	0	0	0	0	0	0	0	0	0	0	0	0	0	0	0	0	0	0	0	0	0	0	0	0	0	0	0	0	0	0	0	0	0	0	0	0
ENSRNA049443478	0	0	0	0	0	0	0	0	0	0	0	0	0	0	0	0	0	0	0	0	0	0	0	0	0	0	0	0	0	0	0	0	0	0	0	0	0	0	0	0	0	0	0	0	0	0	0	0	0
ENSRNA049443507	0	0	0	0	0	0	0	0	0	0	0	0	0	0	0	0	0	0	0	0	0	0	0	0	0	0	0	0	0	0	0	0	0	0	0	0	0	0	0	0	0	0	0	0	0	0	0	0	0
ENSRNA049443525	0	0	0	0	0	0	0	0	0	0	0	0	0	0	0	0	0	0	0	0	0	0	0	0	0	0	0	0	0	0	0	0	0	0	0	0	0	0	0	0	0	0	0	0	0	0	0	0	0
ENSRNA049443537	0	0	0	0	0	0	0	0	0	0	0	0	0	0	0	0	0	0	0	0	0	0	0	0	0	0	0	0	0	0	0	0	0	0	0	0	0	0	0	0	0	0	0	0	0	0	0	0	0
ENSRNA049443552	0	0	0	0	0	0	0	0	0	0	0	0	0	0	0	0	0	0	0	0	0	0	0	0	0	0	0	0	0	0	0	0	0	0	0	0	0	0	0	0	0	0	0	0	0	0	0	0	0
ENSRNA049443563	0	0	0	0	0	0	0	0	0	0	0	0	0	0	0	0	0	0	0	0	0	0	0	0	0	0	0	0	0	0	0	0	0	0	0	0	0	0	0	0	0	0	0	0	0	0	0	0	0
ENSRNA049443592	0	0	0	0	0	0	0	0	0	0	0	0	0	0	0	0	0	0	0	0	0	0	0	0	0	0	0	0	0	0	0	0	0	0	0	0	0	0	0	0	0	0	0	0	0	0	0	0	0
ENSRNA049443604	0	0	0	0	0	0	0	0	0	0	0	0	0	0	0	0	0	0	0	0	0	0	0	0	0	0	0	0	0	0	0	0	0	0	0	0	0	0	0	0	0	0	0	0	0	0	0	0	0
ENSRNA049443697	0	0	0	0	0	0	0	0	0	0	0	0	0	0	0	0	0	0	0	0	0	0	0	0	0	0	0	0	0	0	0	0	0	0	0	0	0	0	0	0	0	0	0	0	0	0	0	0	0
ENSRNA049443707	0	0	0	0	0	0	0	0	0	0	0	0	0	0	0	0	0	0	0	0	0	0	0	0	0	0	0	0	0	0	0	0	0	0	0	0	0	0	0	0	0	0	0	0	0	0	0	0	0
ENSRNA049443772	0	0	0	0	0	0	0	0	0	0	0	0	0	0	0	0	0	0	0	0	0	0	0	0	0	0	0	0	0	0	0	0	0	0	0	0	0	0	0	0	0	0	0	0	0	0	0	0	0
ENSRNA049443806	0	0	0	0	0	0	0	0	0	0	0	0	0	0	0	0	0	0	0	0	0	0	0	0	0	0	0	0	0	0	0	0	0	0	0	0	0	0	0	0	0	0	0	0	0	0	0	0	0
ENSRNA049443819	0	0	0	0	0	0	0	0	0	0	0	0	0	0	0	0	0	0	0	0	0	0	0	0	0	0	0	0	0	0	0	0	0	0	0	0	0	0	0	0	0	0	0	0	0	0	0	0	0
ENSRNA049443842	0	0	0	0	0	0	0	0	0	0	0	0	0	0	0	0	0	0	0	0	0	0	0	0	0	0	0	0	0	0	0	0	0	0	0	0	0	0	0	0	0	0	0	0	0	0	0	0	0
ENSRNA049443919	0	0	0	0	0	0	0	0	0	0	0	0	0	0	0	0	0	0	0	0	0	0	0	0	0	0	0	0	0	0	0	0	0	0	0	0	0	0	0	0	0	0	0	0	0	0	0	0	0
ENSRNA049443931	0	0	0	0	0	0	0	0	0	0	0	0	0	0	0	0	0	0	0	0	0	0	0	0	0	0	0	0	0	0	0	0	0	0	0	0	0	0	0	0	0	0	0	0	0	0	0	0	0
ENSRNA049443992	0	0	0	0	0	0	0	0	0	0	0	0	0	0	0	0	0	0	0	0	0	0	0	0	0	0	0	0	0	0	0	0	0	0	0	0	0	0	0	0	0	0	0	0	0	0	0	0	0
ENSRNA049444004	0	0	0	0	0	0	0	0	0	0	0	0	0	0	0	0	0	0	0	0	0	0	0	0	0	0	0	0	0	0	0	0	0	0	0	0	0	0	0	0	0	0	0	0	0	0	0	0	0
ENSRNA049444016	0	0	0	0	0	0	0	0	0	0	0	0	0	0	0	0	0	0	0	0	0	0	0	0	0	0	0	0	0	0	0	0	0	0	0	0	0	0	0	0	0	0	0	0	0	0	0	0	0
ENSRNA049444035	0	0	0	0	0	0	0	0	0	0	0	0	0	0	0	0	0	0	0	0	0	0	0	0	0	0	0	0	0	0	0	0	0	0	0	0	0	0	0	0	0	0	0	0	0	0	0	0	0
ENSRNA049444055	0	0	0	0	0	0	0	0	0	0	0	0	0	0	0	0	0	0	0	0	0	0	0	0	0	0	0	0	0	0	0	0	0	0	0	0	0	0	0	0	0	0	0	0	0	0	0	0	0
ENSRNA049444109	0	0	0	0	0	0	0	0	0	0	0	0	0	0	0	0	0	0	0	0	0	0	0	0	0	0	0	0	0	0	0	0	0	0	0	0	0	0	0	0	0	0	0	0	0	0	0	0	0
ENSRNA049444159	0	0	0	0	0	0	0	0	0	0	0	0	0	0	0	0	0	0	0	0	0	0	0	0	0	0	0	0	0	0	0	0	0	0	0	0	0	0	0	0	0	0	0	0	0	0	0	0	0
ENSRNA049444172	0	0	0	0	0	0	0	0	0	0	0	0	0	0	0	0	0	0	0	0	0	0	0	0	0	0	0	0	0	0	0	0	0	0	0	0	0	0	0	0	0	0	0	0	0	0	0	0	0
ENSRNA049444185	0	0	0	0	0	0	0	0	0	0	0	0	0	0	0	0	0	0	0	0	0	0	0	0	0	0	0	0	0	0	0	0	0	0	0	0	0	0	0	0	0	0	0	0	0	0	0	0	0
ENSRNA049444234	0	0	0	0	0	0	0	0	0	0	0	0	0	0	0	0	0	0	0	0	0	0	0	0	0	0	0	0	0	0	0	0	0	0	0	0	0	0	0	0	0	0	0	0	0	0	0	0	0
ENSRNA049444291	0	0	0	0	0	0	0	0	0	0	0	0	0	0	0	0	0	0	0	0	0	0	0	0	0	0	0	0	0	0	0	0	0	0	0	0	0	0	0	0	0	0	0	0	0	0	0	0	0
ENSRNA049444331	0	0	0	0	0	0	0	0	0	0	0	0	0	0	0	0	0	0	0	0	0	0	0	0	0	0	0	0	0	0	0	0	0	0	0	0	0	0	0	0	0	0	0	0	0	0	0	0	0
ENSRNA049444341	0	0	0	0	0	0	0	0	0	0	0	0	0	0	0	0	0	0	0	0	0	0	0	0	0	0	0	0	0	0	0	0	0	0	0	0	0	0	0	0	0	0	0	0	0	0	0	0	0
ENSRNA049444372	0	0	0	0	0	0	0	0	0	0	0	0	0	0	0	0	0	0	0	0	0	0	0	0	0	0	0	0	0	0	0	0	0	0	0	0	0	0	0	0	0	0	0	0	0	0	0	0	0
ENSRNA049444385	0	0	0	0	0	0	0	0	0	0	0	0	0	0	0	0	0	0	0	0	0	0	0	0	0	0	0	0	0	0	0	0	0	0	0	0	0	0	0	0	0	0	0	0	0	0	0	0	0
ENSRNA049444450	0	0	0	0	0	0	0	0	0	0	0	0	0	0	0	0	0	0	0	0	0	0	0	0	0	0	0	0	0	0	0	0	0	0	0	0	0	0	0	0	0	0	0	0	0	0	0	0	0
ENSRNA049444459	0	0	0	0	0	0	0	0	0	0	0	0	0	0	0	0	0	0	0	0	0	0	0	0	0	0	0	0	0	0	0	0	0	0	0	0	0	0	0	0	0	0	0	0	0	0	0	0	0
ENSRNA049444555	0	0	0	0	0	0	0	0	0	0	0	0	0	0	0	0	0	0	0	0	0	0	0	0	0	0	0	0	0	0	0	0	0	0	0	0	0	0	0	0	0	0	0	0	0	0	0	0	0
ENSRNA049444619	0	0	0	0	0	0	0	0	0	0	0	0	0	0	0	0	0	0	0	0	0	0	0	0	0	0	0	0	0	0	0	0	0	0	0	0	0	0	0	0	0	0	0	0	0	0	0	0	0
ENSRNA049444634	0	0	0	0	0	0	0	0	0	0	0	0	0	0	0	0	0	0	0	0	0	0	0	0	0	0	0	0	0	0	0	0	0	0	0	0	0	0	0	0	0	0	0	0	0	0	0	0	0
ENSRNA049444648	0	0	0	0	0	0	0	0	0	0	0	0	0	0	0	0	0	0	0	0	0	0	0	0	0	0	0	0	0	0	0	0	0	0	0	0	0	0	0	0	0	0	0	0	0	0	0	0	0
ENSRNA049444658	0	0	0	0	0	0	0	0	0	0	0	0	0	0	0	0	0	0	0	0	0	0	0	0	0	0	0	0	0	0	0	0	0	0	0	0	0	0	0	0	0	0	0	0	0	0	0	0	0
ENSRNA049444705	0	0	0	0	0	0	0	0	0	0	0	0	0	0	0	0	0	0	0	0	0	0	0	0	0	0	0	0	0	0	0	0	0	0	0	0	0	0	0	0	0	0	0	0	0	0	0	0	0
ENSRNA049445038	0	0	0	0	0	0	0	0	0	0	0	0	0	0	0	0	0	0	0	0	0	0	0	0	0	0	0	0	0	0	0	0	0	0	0	0	0	0	0	0	0	0	0	0	0	0	0	0	0
ENSRNA049445111	0	0	0	0	0	0	0	0	0	0	0	0	0	0	0	0	0	0	0	0	0	0	0	0	0	0	0	0	0	0	0	0	0	0	0	0	0	0	0	0	0	0	0	0	0	0	0	0	0
ENSRNA049445130	0	0	0	0	0	0	0	0	0	0	0	0	0	0	0	0	0	0	0	0	0	0	0	0	0	0	0	0	0	0	0	0	0	0	0	0	0	0	0	0	0	0	0	0	0	0	0	0	0
ENSRNA049445136	0	0	0	0	0	0	0	0	0	0	0	0	0	0	0	0	0	0	0	0	0	0	0	0	0	0	0	0	0	0	0	0	0	0	0	0	0	0	0	0	0	0	0	0	0	0	0	0	0
ENSRNA049445150	0	0	0	0	0	0	0	0	0	0	0	0	0	0	0	0	0	0	0	0	0	0	0	0	0	0	0	0	0	0	0	0	0	0	0	0	0	0	0	0	0	0	0	0	0	0	0	0	0
ENSRNA049445160	0	0	0	0	0	0	0	0	0	0	0	0	0	0	0	0	0	0	0	0	0	0	0	0	0	0	0	0	0	0	0	0	0	0	0	0	0	0	0	0	0	0	0	0	0	0	0	0	0
ENSRNA049445166	0	0	0	0	0	0	0	0	0	0	0	0	0	0	0	0	0	0	0	0	0	0	0	0	0	0	0	0	0	0	0	0	0	0	0	0	0	0	0	0	0	0	0	0	0	0	0	0	0
ENSRNA049445172	0	0	0	0	0	0	0	0	0	0	0	0	0	0	0	0	0	0	0	0	0	0	0	0	0	0	0	0	0	0	0	0	0	0	0	0	0	0	0	0	0	0	0	0	0	0	0	0	0
ENSRNA049445189	0	0	0	0	0	0	0	0	0	0	0	0	0	0	0	0	0	0	0	0	0	0	0	0	0	0	0	0	0	0	0	0	0	0	0	0	0	0	0	0	0	0	0	0	0	0	0	0	0
ENSRNA049445197	0	0	0	0	0	0	0	0	0	0	0	0	0	0	0	0	0	0	0	0	0	0	0	0	0	0	0	0	0	0	0	0	0	0	0	0	0	0	0	0	0	0	0	0	0	0	0	0	0
ENSRNA049445213	0	0	0	0	0	0	0	0	0	0	0	0	0	0	0	0	0	0	0	0	0	0	0	0	0	0	0	0	0	0	0	0	0	0	0	0	0	0	0	0	0	0	0	0	0	0	0	0	0
ENSRNA049445254	0	0	0	0	0	0	0	0	0	0	0	0	0	0	0	0	0	0	0	0	0	0	0	0	0	0	0	0	0	0	0	0	0	0	0	0	0	0	0	0	0	0	0	0	0	0	0	0	0
ENSRNA049445265	0	0	0	0	0	0	0	0	0	0	0	0	0	0	0	0	0	0	0	0	0	0	0	0	0	0	0	0	0	0	0	0	0	0	0	0	0	0	0	0	0	0	0	0	0	0	0	0	0
ENSRNA049445272	0	0	0	0	0	0	0	0	0	0	0	0	0	0	0	0	0	0	0	0	0	0	0	0	0	0	0	0	0	0	0	0	0	0	0	0	0	0	0	0	0	0	0	0	0	0	0	0	0
ENSRNA049445293	0	0	0	0	0	0	0	0	0	0	0	0	0	0	0	0	0	0	0	0	0	0	0	0	0	0	0	0	0	0	0	0	0	0	0	0	0	0	0	0	0	0	0	0	0	0	0	0	0
ENSRNA049445310	0	0	0	0	0	0	0	0	0	0	0	0	0	0	0	0	0	0	0	0	0	0	0	0	0	0	0	0	0	0	0	0	0	0	0	0	0	0	0	0	0	0	0	0	0	0	0	0	0
ENSRNA049445327	0	0	0	0	0	0	0	0	0	0	0	0	0	0	0	0	0	0	0	0	0	0	0	0	0	0	0	0	0	0	0	0	0	0	0	0	0	0	0	0	0	0	0	0	0	0	0	0	0
ENSRNA049445360	0	0	0	0	0	0	0	0	0	0	0	0	0	0	0	0	0	0	0	0	0	0	0	0	0	0	0	0	0	0	0	0	0	0	0	0	0	0	0	0	0	0	0	0	0	0	0	0	0
ENSRNA049445368	0	0	0	0	0	0	0	0	0	0	0	0	0	0	0	0	0	0	0	0	0	0	0	0	0	0	0	0	0	0	0	0	0	0	0	0	0	0	0	0	0	0	0	0	0	0	0	0	0
ENSRNA049445418	0	0	0	0	0	0	0	0	0	0	0	0	0	0	0	0	0	0	0	0	0	0	0	0	0	0	0	0	0	0	0	0	0	0	0	0	0	0	0	0	0	0	0	0	0	0	0	0	0
ENSRNA049445432	0	0	0	0	0	0	0	0	0	0	0	0	0	0	0	0	0	0	0	0	0	0	0	0	0	0	0	0	0	0	0	0	0	0	0	0	0	0	0	0	0	0	0	0	0	0	0	0	0
ENSRNA049445436	0	0	0	0	0	0	0	0	0	0	0	0	0	0	0	0	0	0	0	0	0	0	0	0	0	0	0	0	0	0	0	0	0	0	0	0	0	0	0	0	0	0	0	0	0	0	0	0	0
ENSRNA049445441	0	0	0	0	0	0	0	0	0	0	0	0	0	0	0	0	0	0	0	0	0	0	0	0	0	0	0	0	0	0	0	0	0	0	0	0	0	0	0	0	0	0	0	0	0	0	0	0	0
ENSRNA049445461	0	0	0	0	0	0	0	0	0	0	0	0	0	0	0	0	0	0	0	0	0	0	0	0	0	0	0	0	0	0	0	0	0	0	0	0	0	0	0	0	0	0	0	0	0	0	0	0	0
ENSRNA049445478	0	0	0	0	0	0	0	0	0	0	0	0	0	0	0	0	0	0	0	0	0	0	0	0	0	0	0	0	0	0	0	0	0	0	0	0	0	0	0	0	0	0	0	0	0	0	0	0	0
ENSRNA049445501	0	0	0	0	0	0	0	0	0	0	0	0	0	0	0	0	0	0	0	0	0	0	0	0	0	0	0	0	0	0	0	0	0	0	0	0	0	0	0	0	0	0	0	0	0	0	0	0	0
ENSRNA049445517	0	0	0	0	0	0	0	0	0	0	0	0	0	0	0	0	0	0	0	0	0	0	0	0	0	0	0	0	0	0	0	0	0	0	0	0	0	0	0	0	0	0	0	0	0	0	0	0	0
ENSRNA049445530	0	0	0	0	0	0	0	0	0	0	0	0	0	0	0	0	0	0	0	0	0	0	0	0	0	0	0	0	0	0	0	0	0	0	0	0	0	0	0	0	0	0	0	0	0	0	0	0	0
ENSRNA049445542	0	0	0	0	0	0	0	0	0	0	0	0	0	0	0	0	0	0	0	0	0	0	0	0	0	0	0	0	0	0	0	0	0	0	0	0	0	0	0	0	0	0	0	0	0	0	0	0	0
ENSRNA049445571	0	0	0	0	0	0	0	0	0	0	0	0	0	0	0	0	0	0	0	0	0	0	0	0	0	0	0	0	0	0	0	0	0	0	0	0	0	0	0	0	0	0	0	0	0	0	0	0	0
ENSRNA049445609	0	0	0	0	0	0	0	0	0	0	0	0	0	0	0	0	0	0	0	0	0	0	0	0	0	0	0	0	0	0	0	0	0	0	0	0	0	0	0	0	0	0	0	0	0	0	0	0	0
ENSRNA049445658	0	0	0	0	0	0	0	0	0	0	0	0	0	0	0	0	0	0	0	0	0	0	0	0	0	0	0	0	0	0	0	0	0	0	0	0	0	0	0	0	0	0	0	0	0	0	0	0	0
ENSRNA049445706	0	0	0	0	0	0	0	0	0	0	0	0	0	0	0	0	0	0	0	0	0	0	0	0	0	0	0	0	0	0	0	0	0	0	0	0	0	0	0	0	0	0	0	0	0	0	0	0	0
ENSRNA049445718	0	0	0	0	0	0	0	0	0	0	0	0	0	0	0	0	0	0	0	0	0	0	0	0	0	0	0	0	0	0	0	0	0	0	0	0	0	0	0	0	0	0	0	0	0	0	0	0	0
ENSRNA049445733	0	0	0	0	0	0	0	0	0	0	0	0	0	0	0	0	0	0	0	0	0	0	0	0	0	0	0	0	0	0	0	0	0	0	0	0	0	0	0	0	0	0	0	0	0	0	0	0	0
ENSRNA049445740	0	0	0	0	0	0	0	0	0	0	0	0	0	0	0	0	0	0	0	0	0	0	0	0	0	0	0	0	0	0	0	0	0	0	0	0	0	0	0	0	0	0	0	0	0	0	0	0	0
ENSRNA049445751	0	0	0	0	0	0	0	0	0	0	0	0	0	0	0	0	0	0	0	0	0	0	0	0	0	0	0	0	0	0	0	0	0	0	0	0	0	0	0	0	0	0	0	0	0	0	0	0	0
ENSRNA049445768	0	0	0	0	0	0	0	0	0	0	0	0	0	0	0	0	0	0	0	0	0	0	0	0	0	0	0	0	0	0	0	0	0	0	0	0	0	0	0	0	0	0	0	0	0	0	0	0	0
ENSRNA049445818	0	0	0	0	0	0	0	0	0	0	0	0	0	0	0	0	0	0	0	0	0	0	0	0	0	0	0	0	0	0	0	0	0	0	0	0	0	0	0	0	0	0	0	0	0	0	0	0	0
ENSRNA049445825	0	0	0	0	0	0	0	0	0	0	0	0	0	0	0	0	0	0	0	0	0	0	0	0	0	0	0	0	0	0	0	0	0	0	0	0	0	0	0	0	0	0	0	0	0	0	0	0	0
ENSRNA049445836	0	0	0	0	0	0	0	0	0	0	0	0	0	0	0	0	0	0	0	0	0	0	0	0	0	0	0	0	0	0	0	0	0	0	0	0	0	0	0	0	0	0	0	0	0	0	0	0	0
ENSRNA049445941	0	0	0	0	0	0	0	0	0	0	0	0	0	0	0	0	0	0	0	0	0	0	0	0	0	0	0	0	0	0	0	0	0	0	0	0	0	0	0	0	0	0	0	0	0	0	0	0	0
ENSRNA049445985	0	0	0	0	0	0	0	0	0	0	0	0	0	0	0	0	0	0	0	0	0	0	0	0	0	0	0	0	0	0	0	0	0	0	0	0	0	0	0	0	0	0	0	0	0	0	0	0	0
ENSRNA049446001	0	0	0	0	0	0	0	0	0	0	0	0	0	0	0	0	0	0	0	0	0	0	0	0	0	0	0	0	0	0	0	0	0	0	0	0	0	0	0	0	0	0	0	0	0	0	0	0	0
ENSRNA049446015	0	0	0	0	0	0	0	0	0	0	0	0	0	0	0	0	0	0	0	0	0	0	0	0	0	0	0	0	0	0	0	0	0	0	0	0	0	0	0	0	0	0	0	0	0	0	0	0	0
ENSRNA049446082	0	0	0	0	0	0	0	0	0	0	0	0	0	0	0	0	0	0	0	0	0	0	0	0	0	0	0	0	0	0	0	0	0	0	0	0	0	0	0	0	0	0	0	0	0	0	0	0	0
ENSRNA049446094	0	0	0	0	0	0	0	0	0	0	0	0	0	0	0	0	0	0	0	0	0	0	0	0	0	0	0	0	0	0	0	0	0	0	0	0	0	0	0	0	0	0	0	0	0	0	0	0	0
ENSRNA049446119	0	0	0	0	0	0	0	0	0	0	0	0	0	0	0	0	0	0	0	0	0	0	0	0	0	0	0	0	0	0	0	0	0	0	0	0	0	0	0	0	0	0	0	0	0	0	0	0	0
ENSRNA049446128	0	0	0	0	0	0	0	0	0	0	0	0	0	0	0	0	0	0	0	0	0	0	0	0	0	0	0	0	0	0	0	0	0	0	0	0	0	0	0	0	0	0	0	0	0	0	0	0	0
ENSRNA049446134	0	0	0	0	0	0	0	0	0	0	0	0	0	0	0	0	0	0	0	0	0	0	0	0	0	0	0	0	0	0	0	0	0	0	0	0	0	0	0	0	0	0	0	0	0	0	0	0	0
ENSRNA049446167	0	0	0	0	0	0	0	0	0	0	0	0	0	0	0	0	0	0	0	0	0	0	0	0	0	0	0	0	0	0	0	0	0	0	0	0	0	0	0	0	0	0	0	0	0	0	0	0	0
ENSRNA049446227	0	0	0	0	0	0	0	0	0	0	0	0	0	0	0	0	0	0	0	0	0	0	0	0	0	0	0	0	0	0	0	0	0	0	0	0	0	0	0	0	0	0	0	0	0	0	0	0	0
ENSRNA049446241	0	0	0	0	0	0	0	0	0	0	0	0	0	0	0	0	0	0	0	0	0	0	0	0	0	0	0	0	0	0	0	0	0	0	0	0	0	0	0	0	0	0	0	0	0	0	0	0	0
ENSRNA049446268	0	0	0	0	0	0	0	0	0	0	0	0	0	0	0	0	0	0	0	0	0	0	0	0	0	0	0	0	0	0	0	0	0	0	0	0	0	0	0	0	0	0	0	0	0	0	0	0	0
ENSRNA049446278	0	0	0	0	0	0	0	0	0	0	0	0	0	0	0	0	0	0	0	0	0	0	0	0	0	0	0	0	0	0	0	0	0	0	0	0	0	0	0	0	0	0	0	0	0	0	0	0	0
ENSRNA049446311	0	0	0	0	0	0	0	0	0	0	0	0	0	0	0	0	0	0	0	0	0	0	0	0	0	0	0	0	0	0	0	0	0	0	0	0	0	0	0	0	0	0	0	0	0	0	0	0	0
ENSRNA049446318	0	0	0	0	0	0	0	0	0	0	0	0	0	0	0	0	0	0	0	0	0	0	0	0	0	0	0	0	0	0	0	0	0	0	0	0	0	0	0	0	0	0	0	0	0	0	0	0	0
ENSRNA049446338	0	0	0	0	0	0	0	0	0	0	0	0	0	0	0	0	0	0	0	0	0	0	0	0	0	0	0	0	0	0	0	0	0	0	0	0	0	0	0	0	0	0	0	0	0	0	0	0	0
ENSRNA049446356	0	0	0	0	0	0	0	0	0	0	0	0	0	0	0	0	0	0	0	0	0	0	0	0	0	0	0	0	0	0	0	0	0	0	0	0	0	0	0	0	0	0	0	0	0	0	0	0	0
ENSRNA049446377	0	0	0	0	0	0	0	0	0	0	0	0	0	0	0	0	0	0	0	0	0	0	0	0	0	0	0	0	0	0	0	0	0	0	0	0	0	0	0	0	0	0	0	0	0	0	0	0	0
ENSRNA049446390	0	0	0	0	0	0	0	0	0	0	0	0	0	0	0	0	0	0	0	0	0	0	0	0	0	0	0	0	0	0	0	0	0	0	0	0	0	0	0	0	0	0	0	0	0	0	0	0	0
ENSRNA049446399	0	0	0	0	0	0	0	0	0	0	0	0	0	0	0	0	0	0	0	0	0	0	0	0	0	0	0	0	0	0	0	0	0	0	0	0	0	0	0	0	0	0	0	0	0	0	0	0	0
ENSRNA049446412	0	0	0	0	0	0	0	0	0	0	0	0	0	0	0	0	0	0	0	0	0	0	0	0	0	0	0	0	0	0	0	0	0	0	0	0	0	0	0	0	0	0	0	0	0	0	0	0	0
ENSRNA049446421	0	0	0	0	0	0	0	0	0	0	0	0	0	0	0	0	0	0	0	0	0	0	0	0	0	0	0	0	0	0	0	0	0	0	0	0	0	0	0	0	0	0	0	0	0	0	0	0	0
ENSRNA049446430	0	0	0	0	0	0	0	0	0	0	0	0	0	0	0	0	0	0	0	0	0	0	0	0	0	0	0	0	0	0	0	0	0	0	0	0	0	0	0	0	0	0	0	0	0	0	0	0	0
ENSRNA049446444	0	0	0	0	0	0	0	0	0	0	0	0	0	0	0	0	0	0	0	0	0	0	0	0	0	0	0	0	0	0	0	0	0	0	0	0	0	0	0	0	0	0	0	0	0	0	0	0	0
ENSRNA049446451	0	0	0	0	0	0	0	0	0	0	0	0	0	0	0	0	0	0	0	0	0	0	0	0	0	0	0	0	0	0	0	0	0	0	0	0	0	0	0	0	0	0	0	0	0	0	0	0	0
ENSRNA049446516	0	0	0	0	0	0	0	0	0	0	0	0	0	0	0	0	0	0	0	0	0	0	0	0	0	0	0	0	0	0	0	0	0	0	0	0	0	0	0	0	0	0	0	0	0	0	0	0	0
ENSRNA049446532	0	0	0	0	0	0	0	0	0	0	0	0	0	0	0	0	0	0	0	0	0	0	0	0	0	0	0	0	0	0	0	0	0	0	0	0	0	0	0	0	0	0	0	0	0	0	0	0	0
ENSRNA049446541	0	0	0	0	0	0	0	0	0	0	0	0	0	0	0	0	0	0	0	0	0	0	0	0	0	0	0	0	0	0	0	0	0	0	0	0	0	0	0	0	0	0	0	0	0	0	0	0	0
ENSRNA049446611	0	0	0	0	0	0	0	0	0	0	0	0	0	0	0	0	0	0	0	0	0	0	0	0	0	0	0	0	0	0	0	0	0	0	0	0	0	0	0	0	0	0	0	0	0	0	0	0	0
ENSRNA049446634	0	0	0	0	0	0	0	0	0	0	0	0	0	0	0	0	0	0	0	0	0	0	0	0	0	0	0	0	0	0	0	0	0	0	0	0	0	0	0	0	0	0	0	0	0	0	0	0	0
ENSRNA049446642	0	0	0	0	0	0	0	0	0	0	0	0	0	0	0	0	0	0	0	0	0	0	0	0	0	0	0	0	0	0	0	0	0	0	0	0	0	0	0	0	0	0	0	0	0	0	0	0	0
ENSRNA049446666	0	0	0	0	0	0	0	0	0	0	0	0	0	0	0	0	0	0	0	0	0	0	0	0	0	0	0	0	0	0	0	0	0	0	0	0	0	0	0	0	0	0	0	0	0	0	0	0	0
[truncated: 46,141 more rows]
[truncated: 8 more columns]

## Sheet: Table S6
Table S6. Comparison of gene expression levels related to starch biosynthesis between BSSS and PA subpopulation lines
[truncated: 39 more rows]

[truncated: 4 more sheets: Table S7, Table S8, Table S9, Table S10]
